# Supplementary material for: An updated genetic marker for detection of Lake Sinai Virus and metagenetic applications
Source: PeerJ. 2020 Jul 17;8:e9424. doi: 10.7717/peerj.9424 (PMC7370930; doi:10.7717/peerj.9424)
Supplement: File S2 — The distribution of protein differences (unit increments) weighted by OTU frequency and relative to the most abundant OTU in each sample. The data files used as input are appended and commented out. The script is specific to the analysis described in the text and is not intended as a general tool. [file peerj-08-9424-s004.pl]

#!usr/bin/perl

############################################################################################################################################
# This script documents the workflow used to calculate proportion-weighted distribution of protein distances from most common OTU.         #
# File paths are not specified, and common practices such as warnings, variable scoping, and variable initialization are not employed.     #
# The script is intended only to document methodology used and should not be considered fit for general use.                               #
############################################################################################################################################


# STEP 1: input column-formatted pairwise distances from Mega. Assumes summary and footnote text produced by Mega has been deleted. 
# Loop through file to parse into an array of OTUs, @refs, and a hash of distances, %dist
open(DIST, "distances.txt");@dict=<DIST>;close DIST;
foreach $line (@dict) {unless($line=~m/^#/) {chomp $line;
	if($line=~m/OTU/) {@otu=split('\#',$line);push(@refs,$otu[1]);} #specific to OTU naming convention 
	
else{$b=0;@arr=split('\]',$line);$arr[1]=~s/\s{1,}/|/g;$arr[1]=~s/\s//g;
$index=$arr[0];$index=~s/\s//g;$index=~s/^\[//;
@paired=split('\|',$arr[1]);shift(@paired);

foreach $x (@paired) {$x=~s/\s//g;$b++;$p1=$refs[$index-1];$p2=$refs[$index-$b-1];
$version1=$p1."?".$p2;$version2=$p2."?".$p1;$dist{$version1}=$x;$dist{$version2}=$x;#ensures same distance value regardless of order of OTU pairs
$j++;}}}}


# STEP 2: input a matrix of compositions for each sample.
# Loop through file to generate a hash of OTU abundances by sample called %value  
open(COMPS,"compositions.txt");@comps=<COMPS>;close COMPS;
$c=0;
foreach $line (@comps) {chomp $line;
@arr=split("\t",$line);$otu=shift(@arr);push(@otus,$otu);$len=@arr;

#if first row, define sample-OTU combinations
if($c==0) {foreach $samp (@arr) {push(@samples,$samp);}} 

#otherwise, for each sample, update the most abundant OTU and add value for sample-OTU combination to the hash 
elsif($c>0) {$d=0; while($d<$len) {if($arr[$d]>0) {$lib=$samples[$d];
	if($arr[$d]>$max{$d}) {$max{$d}=$arr[$d];$maxotu{$lib}=$otu;} 
	$sum{$lib}+=$arr[$d]; 
	$combo=$samples[$d]."?".$otu;$value{$combo}=$arr[$d];# "?" is a reserved character that cannot be present in OTU names
}$d++;}}$c++;} 


# STEP 3: for each sample, calculate weighted distances of minor OTUs from major OTU and aggregate in bins of 1 protein difference
while(($k,$v)=each %max) {
$lib=$samples[$k];$max=$v;$maxotu=$maxotu{$lib};$sum=$sum{$lib};%cor=();$current="";

	while (($k2,$v2)=each %value) {#print "k2 is $k2, v2 is $v2\n";
	@key=split('\?',$k2);
	if($key[0] eq $lib) {
		if($key[1] eq $maxotu) {$dist=0;$prop=$max/$sum;$cor{$dist}+=$prop;} 
		elsif($key[1] ne $maxotu) {$otupair=$key[1]."?".$maxotu;$prop=$v2/$sum;$current=$dist{$otupair};#print "otupair is $otupair and current is $current\n";
			$current=int($current);$cor{$current}+=$prop;}
	} #print "prop is $prop\n";

} 


# STEP 4: print results of tabulation for each sample
open(OUT,">$lib-summary.txt");
$g=0;$gmax=51; #value of gmax chosen to exceed the maximum protein differences observed in the data
while($g<$gmax) {
	if(exists($cor{$g})) {print OUT $g,"\t",$cor{$g},"\t$lib\n";}
	else {print OUT "$g\t0\t$lib\n";} 
$g++;}
close OUT;
} 

exit;


##################### content of compositions.txt ##########################
#OTU	USGS.CO.135ABD	USGS.CO.225ABD	USGS.CO.225THX	USGS.CO.226THX	USGS.CO.236ABD	USGS.CO.236THX	UNL.H01.009	UNL.H15.010	UNL.LG.121	UNL.VT.250	USDA.B5.USDA	USDA.C11.USDA	USDA.C2.USDA	USDA.G9.USDA	POSITIVE
#OTU:1:2118:14340:11808	0.9465308721	0.4437467745	0.0026824034	0.0018668326	0	0	8.07059076724416E-05	0	0.9317878383	0.0043933847	0.0007388253	0.0002319806	0.0006254419	0.0030946842	0.9658084059
#OTU:1:1111:27295:20283	0	0	0	0.0262912259	0	0	0.0003766276	0	0.0003337784	0.000151496	0.9641374215	0.0003138561	0.5509327242	0.0004828585	0
#OTU:1:2111:23502:9796	0	0.0001720282	0.0010729614	0.6356565028	0.8625092826	0.6939091916	0	0.000143551	0	0	0	0.0591959826	0	0	0
#OTU:1:1105:20216:18753	0	0.2900395665	0.9345493562	0	0	0	0	0	0	0	0	0.6084850304	0	0.0008340284	0
#OTU:1:1101:10087:24595	0	0.0006020987	0	0	0	0	0	0	0.0028522879	0.4500694357	0.000029553	0	0	0.0352047759	0.0007194245
#OTU:1:1102:7806:13378	0	0	0	0.0003111388	0	0.0013289037	0.429153664	0	0.0027916009	0.0141396288	0	0	0	0	3.78644452858766E-05
#OTU:1:1110:28961:13420	0	0	0	0	0.000108674	0	0.0013585494	0.6978730531	0.0034288142	0.0006059841	0	0	0	0	0
#OTU:1:1107:22482:21202	0	0	0	0.0006222775	0	0.0006644518	0.3579172495	0.0009091562	0.0022454181	0.0034086605	0	0	0	6.58443439708529E-05	0
#OTU:1:1106:14485:12653	0	0	0.0010729614	0	0	0	6.7254923060368E-05	0	0.0001517174	0	0	0	0	0.4382160572	0
#OTU:1:1101:5456:8771	0	0	0	0	0	0	0.0003497256	0	0.000060687	0.0776164626	0	0	0	0.0426671349	0
#OTU:1:1109:27242:17016	0	0	0	0	3.62246653746536E-05	0	0.0007398042	0.2422661914	0.0011530526	0.0002019947	0	0	0	0	0
#OTU:1:2102:4394:6427	0	0	0	0	0	0	0	0	9.10304648622406E-05	0	0.000029553	0	0	0.2013959001	3.78644452858766E-05
#OTU:1:2108:21898:8501	0	0	0	0	0	0	0	0	0	0	0	0.0015419885	0.2089519769	0	0
#OTU:1:1101:19403:21249	0	0	0	0.18434972	0.0648783757	0.2356589147	0	0	0	0	0	0.0002046887	0	0	0
#OTU:1:1106:13051:6474	0	0	0	0	0	0	0	0	0	0.0547910617	0	0	0	0.0073745665	0
#OTU:1:1101:17013:16092	0	0	0	0	9.0561663436634E-05	0	0	0	0	0	0	0.065950711	0	0	0
#OTU:1:1112:10663:13632	0	0	0	0	0	0	0	0	0.000121374	0.0542608257	0	0	0	0.000197533	0
#OTU:1:1103:3216:11509	0	0.0019783244	0	0	0	0	0	0	0	0	0	0.0477743511	0	0.0001097406	0
#OTU:1:1115:24596:12081	0	0	0	0	0	0	0	0	0.000060687	0.0339856079	0	0	0	0.0140906896	0
#OTU:1:1117:19450:19258	0	0	0	0	0	0	0	0	0	0.0409039263	0	0	0	0.0023923445	0
#OTU:1:1101:12266:10547	0	0	0	0	0	0	0	0	0	0.0427723772	0	0	0	0.0099644441	0
#OTU:1:1107:18617:12266	0.0038192234	0.1710820575	0	0	0	0	0	0	0.0031860663	0.0011867188	0	0	0	0.0008559765	0.0026126467
#OTU:1:2117:27769:18011	0	0	0	0	0	0	0	0	0	0	0	0	0.0622178713	0	0
#OTU:1:2102:8262:13862	0	0.0011181834	0.0064377682	0	0	0	0	0	0	0	0	0.0300483065	0	6.58443439708529E-05	0
#OTU:1:1112:8372:18135	0	0.0002580423	0	0	0	0	0	0	0	0	0	0.0009415682	0	0.0389359554	0
#OTU:1:1107:13246:11715	0	0.008859453	0.035944206	0	0	0	0	0	0	0	0	0.0214650255	0	0.0012949388	0
#OTU:1:1105:23647:5613	0	0	0	0	0	0	0.000040353	0	0	0.0139376341	0	0	0	0.0076379439	0
#OTU:1:1101:11245:3754	0	0	0	0	0	0	0	0	0	0	0	0.0232389946	0	0	0
#OTU:1:1114:11149:3252	0	0	0	0	0	0	0.0198940062	0	0	5.04986744097967E-05	0	0	0	0	0
#OTU:1:1103:24538:21539	0	0	0	0	0	0	0.0196787905	0	0	0.0001009973	0	0	0	0	0
#OTU:1:1104:26822:21177	0	0	0	0	0	0	0	0	0	0	0	0.0188040719	0	0	0
#OTU:1:2115:4341:17857	0	0	0	0	0	0	0.0153475734	0	0	5.04986744097967E-05	0	0	0	0	0
#OTU:1:1101:10088:16819	0	0	0	0	0	0	0.0134644356	0	0	0.0008332281	0	0	0	0	0
#OTU:1:1113:4647:7070	0	0	0	0	0	0	0	0.0240926382	0	0	0	0	0	0	0
#OTU:1:1119:7766:19082	0	0	0	0	0	0	0	0	0	0	0	0.0136595617	0	0	0
#OTU:1:1101:10142:13706	0	0.0036986066	0	0	0	0	0	0	0	0	0	9.55214104418547E-05	0	0.0205214872	0
#OTU:1:2103:9470:21891	0	0	0	0	0	0	0	0	0	0.0156293397	0	0	0	0.0002414293	0
#OTU:1:1101:13481:19574	0	0	0	0	0	0	0.0118772194	0	0	0.0002019947	0	0	0	0	0
#OTU:1:1104:6844:19812	0	0	0	0	0	0	0.0115947487	0	0.000060687	0.0004797374	0	0	0	4.38962293139019E-05	0
#OTU:1:1101:25323:9631	0	0	0	0	0	0	0	0	0	0	0	0.0118992386	0	0	0
#OTU:1:1101:10367:9129	0	0	0	0	0	0	0	0	0	0.0090140134	0	0	0	0.0035555946	0
#OTU:1:2101:15362:9904	0	0	0	0	0	0	0	0	0	0	0	0	0	0.0161538124	0
#OTU:1:1106:25983:17463	0	0	0	0	0	0	0	0	0	0.0002777427	0	0	0	0.0150344585	0
#OTU:1:1102:12843:8874	0	0.0002580423	0.0010729614	0	0	0	0	0	0	0	0	0.0092246391	0	0.0001097406	0
#OTU:1:1105:26876:5138	0	0	0	0	0	0	0.0090256107	0	0	0	0	0	0	0	0
#OTU:1:1101:22963:10931	0	0	0	0	0	0	0	0	0	0.0068425704	0	0	0	0.0003731179	0
#OTU:1:2106:22766:21336	0	0	0	0	0	0	0	0	0	0.000151496	0	0	0	0.0134980905	0
#OTU:1:1118:9060:24278	0	0	0	0	0	0	0.0001210589	0	0	0	0.0018618397	0	0.0133518247	0	0
#OTU:1:1114:18359:7755	0	0	0	0	0	0	0.007841924	0	0.000121374	0.000302992	0	0	0	0	0
#OTU:1:1103:2468:13013	0	0	0	0.0007778469	0	0	0	0	0	0	0.006900628	0	0.0038070376	0	0
#OTU:1:1115:8933:24290	0	0	0	0	0	0	0.0068869041	0	0	0.0005302361	0	0	0	0	0
#OTU:1:2103:13739:17671	0	0	0	0	0	0	0	0	0	0.0093422548	0	0	0	0.0003511698	0
#OTU:1:2103:22928:16832	0	0	0	0	0	0	0	0	0	0.006514329	0	0	0	0.0019533822	0
#OTU:1:1101:14813:6401	0	0	0	0	0	0	0	0	0	0	0	0	0.015364116	0	0
#OTU:1:2103:26172:13709	0	0	0	0	0	0	0.0073173356	0.0001196258	0.000060687	0.0001262467	0	0	0	0	0
#OTU:1:1107:27421:7675	0.0127307447	0.0030965078	0	0	0	0	0	0	0.007889307	0	0	0	0	4.38962293139019E-05	0.0044490723
#OTU:1:1101:17403:18619	0	0	0	0	0	0	0	0	0	0.0077767959	0	0	0	0.0011632501	0
#OTU:1:1105:18553:5271	0	0	0	0	0	0	0	0	0	0.0065395783	0	0	0	0.0001536368	0
#OTU:1:1116:25214:11186	0	0	0	0	0	0	0	0	0	0.0056053529	0	0	0	0.0018216935	0
#OTU:1:1107:16499:23294	0	0	0	0	0	0	0	0	0	0	0	0	0.0140044597	0	0
#OTU:1:1108:22678:7493	0	0	0	0	0	0	0.0066447864	0	0	0.0002019947	0	0	0	0	0
#OTU:1:1102:11292:21736	0	0	0	0	0	0	0	0	0.0001517174	0.0021966923	0	0	0	0.0066722269	0
#OTU:1:2101:16019:9679	0	0	0	0	0	0	0	0	0	0.0048983714	0	0	0	8.77924586278039E-05	0
#OTU:1:2115:26398:16019	0	0	0	0	0	0	0	0.0117233294	0.000121374	5.04986744097967E-05	0	0	0	0	0
#OTU:1:1101:11881:17573	0	0.0001720282	0	0	0	0	0	0	0	0	0	0	0	0.0106887318	0
#OTU:1:1106:4778:19593	0	0	0	0	0	0	0	0	0	0.0039388966	0	0	0	0.0014266275	0
#OTU:1:2108:12230:16971	0	0	0	0	0	0	0.0061740019	0	0	0	0	0	0	0	0
#OTU:1:1101:13031:16319	0	0	0	0	0	0	0	0	0	0.0070193157	0	0	0	0	0
#OTU:1:2104:19837:18712	0	0	0	0	0	0	0	0	0	0.0049993688	0	0	0	0.000965717	0
#OTU:1:1104:28058:16912	0	0	0	0	0	0	0	0	0	0	0.000029553	0	0.0121825203	0	0
#OTU:1:1101:17046:19307	0	0	0	0.0434038581	0.0023183786	0.0062015504	0	0	0	0	0	0.0001773969	0	0	0
#OTU:1:1101:11919:24670	0	0	0	0	0	0	0	0	0	0	0	0.0060587866	0	0	0
#OTU:1:1102:10425:11942	0	0	0	0	0	0	0	0	0	0.0049741194	0	0	0	0.0022387077	0
#OTU:1:1101:10721:22289	0	0.0019783244	0	0	0	0	0	0	0	0.0050246181	0	2.72918315548156E-05	0	0.0010535095	0
#OTU:1:2106:18450:11499	0.0025461489	0	0	0	0	0	0	0	0.0006068698	0.0035854059	0	0	0	0.0014266275	9.46611132146914E-05
#OTU:1:1103:14279:10606	0	0	0	0	0	0	0	0	0	0.0054286075	0	0	0	0.0012290944	0
#OTU:1:1110:7627:23172	0	0	0	0	0	0	0.005218982	0	0.000060687	0.0002777427	0	0	0	0	0
#OTU:1:1103:27223:5744	0	0.0011181834	0	0	0	0	0	0	0.0031860663	0.0012119682	0	0	0	0.0007462359	0.0021204089
#OTU:1:2115:25109:23145	0	0	0	0	0	0	0	0	0	0	0	0	0.0103605808	0	0
#OTU:1:2108:24131:22040	0	0	0	0.0059116366	0.0050171162	0.0048726467	0	0	0	0	0	0.0004639611	0	0	0
#OTU:1:2107:14950:23839	0	0.0026664373	0.0010729614	0	0	0	0	0	0	0	0	0.0045986736	0	0	0
#OTU:1:1101:10427:15551	0	0	0	0	0	0	0.0046271387	0	0	0.0001262467	0	0	0	0	0
#OTU:1:1101:19213:23458	0	0	0	0	0	0	0	0	0	0	0	0.0047351328	0	0	0
#OTU:1:1103:5528:13789	0	0	0	0.0407591786	0.0009599536	0.0019933555	0	0	0	0	0	0.0001773969	0	0	0
#OTU:1:1104:19591:11005	0	0	0	0	0	0	0	0	0	0	0	0.004216588	0.0006798281	0	0
#OTU:1:1114:9065:6811	0	0	0	0	0	0	0	0	0	0	0	0.004530444	0	0	0
#OTU:1:1114:12566:19579	0	0	0	0	0	0	0.0042101582	0	0	0.0001767454	0	0	0	0	0
#OTU:1:2118:28990:13712	0	0.0006020987	0	0	0	0	0	0	0	0	0	0.004216588	0	0	0
#OTU:1:1105:28357:10611	0	0	0	0	0	0	0	0.0043543795	0	0.0017169549	0	0	0	0.0002414293	0
#OTU:1:2101:22968:22611	0	0	0	0	0	0	0	0	0	0.0028026764	0	0	0	0.0001316887	0
#OTU:1:2103:5017:18489	0	0	0	0	0	0	0	0	0	0	0	0	0	0.0068478118	0
#OTU:1:1108:13476:11472	0	0	0	0	0	0	0	0	0	0	0.0035759143	0	0.0016587807	0	0
#OTU:1:1101:20622:19162	0.0012730745	0.0005160846	0	0	0	0	0	0	0.0006675567	0.0021966923	0	0	0	0.0009437689	0.0004165089
#OTU:1:1101:28326:17758	0.0038192234	0.0025804232	0	0	0	0	0	0	0.0051887365	0	0	0	0	0	0.0017796289
#OTU:1:2117:3926:15949	0	0	0	0.0063783447	0.0041296119	0.0015503876	0	0	0	0	0	0.0003138561	0	0	0
#OTU:1:1101:6070:6806	0	0	0	0	0	0	0.000040353	4.78503241859464E-05	0	0.0025249337	0	0	0	0.0014266275	0
#OTU:1:1107:23446:17896	0	0	0	0.0024891101	0.0039484885	0.0031007752	0	0	0	0	0	0.0006004203	0	0	0
#OTU:1:1108:26832:11850	0	0	0	0	0	0	0	0	0	0	0	4.09377473322235E-05	0.0078316202	0	0
#OTU:1:2108:26898:6073	0	0	0	0	0	0	0	0	0	0	0.000029553	0.0001228132	0.0075596889	0	0
#OTU:1:1106:13094:24264	0	0	0	0	0	0	0.0010626278	0	0.000060687	0.000151496	0.0017731806	0	0.0010333388	0	0
#OTU:1:1101:13645:24579	0	0	0	0	0	0	0	0	0	0.0027016791	0	0	0	0.001536368	0
#OTU:1:2106:20967:22237	0	0	0	0	0	0	0	0	0	0	0	2.72918315548156E-05	0.0075324958	0	0
#OTU:1:1104:23236:13307	0	0	0	0	0	0	0	0	0	0	0	0.0037662728	0	0	0
#OTU:1:1105:14861:17034	0	0	0	0.0037336652	0.0039303762	0.0019933555	0	0	0	0	0	0.0003547938	0	0	0
#OTU:1:1111:11535:24366	0	0	0	0	0	0	0.0036990208	0	0	0	0	0	0	0	0
#OTU:1:1105:4051:16268	0	0	0	0	0	0	0	0	0	0	0	0	0.0073965302	0	0
#OTU:1:1118:27786:17912	0	0	0	0	0	0	0	0	0	0	0.0031178426	0	0.0015500082	0	0
#OTU:1:1107:20821:17790	0	0.0018923103	0	0	0	0	0	0	0.0058866367	0	0	4.09377473322235E-05	0	0	0.00085195
#OTU:1:1117:4964:8325	0.0019096117	0.0006020987	0	0	0	0	0	0	0.0022150746	0.0001009973	0	0	0	0.0001316887	0.0031616812
#OTU:1:1111:10481:20159	0	0	0	0	0	0	0	0	0	0	0	0	0.0072061783	0	0
#OTU:1:1101:13459:18371	0	0	0	0	0	0	0	0	0	0	0	0.0036025218	0	0	0
#OTU:1:1101:12187:16973	0	0	0	0	0	0	0	0	0	0	0	0	0	0.0056845617	0
#OTU:1:1111:18698:6497	0	0	0	0	0	0	0	0	0	0	0.002866642	0	0.0017131669	0	0
#OTU:1:1110:12948:13614	0	0	0	0	0	0	0.0033492952	0	0	0.000075748	0	0	0	0	0
#OTU:1:1108:18052:20237	0	0	0	0	0	0	0.0033492952	0	0	0	0	0	0	0	0
#OTU:1:1110:11117:20920	0	0	0	0	0	0	0	0	0	0.0023734377	0	0	0	0.0001755849	0
#OTU:1:1103:14246:15229	0	0	0	0.0038892346	0.0035137925	0.0017718715	0	0	0	0	0	0.0003002101	0	0	0
#OTU:1:1106:22316:22052	0	0	0	0.002022402	0.0036768035	0.0008859358	0	0	0	0	0	0.0002729183	0	0	0
#OTU:1:1114:9707:22040	0.0025461489	0.0014622398	0	0	0	0	0	0	0.00260954	0	0	0	0	6.58443439708529E-05	0.0022907989
#OTU:1:1104:22111:9525	0	0.0119559608	0.0010729614	0	0	0	0	0	0	0	0	0.0011735488	0	8.77924586278039E-05	0
#OTU:1:1105:22966:21041	0	0	0	0	0	0	0.0006052943	0.0043543795	0.000060687	0	0	0	0	0	0
#OTU:1:2111:8102:14062	0	0	0	0	0	0	0	0	0	0.0023481884	0	0	0	0.0003072736	0
#OTU:1:1105:20772:8432	0	0	0	0	0	0	0.0029054127	0	0.0001517174	0.000151496	0	0	0	0	0
#OTU:1:1116:21892:18636	0	0	0	0	0	0	0	0	0	0.0023481884	0	0	0	0.0004389623	0
#OTU:1:2104:10238:20390	0	0	0	0.0015556938	0.0013946496	0.0015503876	0	0	0	0	0	0.0017603231	0	0	0
#OTU:1:1103:22013:7514	0	0	0	0	0	0	0.0029592166	0	0	0	0	0	0	0	0
#OTU:1:1108:21936:7559	0	0	0	0	0	0	0	0	0.0002730914	0.0004797374	0.0011673439	9.55214104418547E-05	0.0004894763	0	0
#OTU:1:1113:28290:13747	0	0	0	0	0	0	0.0026767459	0	0	0.0002019947	0	0	0	0	0
#OTU:1:1104:10854:15471	0	0	0	0	0	0	0	0	0	0	0.0024824529	0	0.0012508838	0	0
#OTU:1:1102:7692:8643	0	0	0	0	0	0	0	0	0	0	0	0	0.0058193289	0	0
#OTU:1:2115:5380:7701	0	0	0	0	0	0	0	0	0	0.0016664563	0	0	0	0.0002414293	0
#OTU:1:1115:21862:8282	0	0	0	0	0	0	0	0	0	0	0.0025858884	0	0.0009245663	0	0
#OTU:1:1104:27644:16643	0	0	0	0	0	0	0	0	0	0.002095695	0	0	0	0.0001316887	0
#OTU:1:1101:17643:23036	0	0	0	0	0	0	0	0	0	0.0018432016	0	0	0	0	0
#OTU:1:1105:13715:9388	0	0.0010321693	0.0021459227	0	0	0	0	0	0	0	0	0.0024426189	0	0.0001536368	0
#OTU:1:1107:6223:15801	0.0019096117	0.0004300705	0	0	0	0	0	0	0.0025185095	5.04986744097967E-05	0	0	0	0.0002853255	0.0017039
#OTU:1:1106:11210:5007	0	0	0	0	0	0	0	0	0	0	0.0020687107	0	0.001522815	0	0
#OTU:1:1103:24800:10423	0	0	0	0	0	0	0	0	0	0	0.0020096047	0	0.00130527	0	0
#OTU:1:2101:12955:13014	0	0	0	0	0	0	0	0	0	0	0	0.0024835567	0	0	0
#OTU:1:1110:5077:18219	0	0	0	0	0	0	0.0003900786	0	0	0.0015402096	0	0	0	0.0003072736	0
#OTU:1:1102:28882:14055	0	0	0	0	0	0	0	0	0	0	0	0	0	0.0038628682	0
#OTU:1:1102:13744:10772	0	0	0	0	0	0	0	0	0	0.0011867188	0	0	0	4.38962293139019E-05	0
#OTU:1:2118:17894:22945	0	0	0	0.0017112632	0.0024451649	0.0017718715	0	0	0	0	0	0.0003002101	0	0	0
#OTU:1:1101:10725:18737	0	0	0	0	0	0	0	0	0	0	0	0	0	0.0038628682	0
#OTU:1:1115:9099:11112	0	0	0	0	0	0	0.0019907457	0	0	0.0002777427	0	0	0	0	0
#OTU:1:2101:22342:10047	0	0.0001720282	0	0	0	0	0	0	0	0	0	0.0023198057	0	0	0
#OTU:1:1104:9357:8179	0	0	0	0	0	0	0	0	0	0.0012372175	0	0	0	6.58443439708529E-05	0
#OTU:1:1119:15098:14298	0	0.0005160846	0	0	0	0	0	0	0	0	0	0.0021287629	0	0.000197533	0
#OTU:1:1101:10849:11091	0	0	0	0	0	0	0	0	0	0	0	0.0022925139	0	0	0
#OTU:1:2117:22098:14385	0	0	0	0.0018668326	0.0024089402	0.0015503876	0	0	0	0	0	0.0002183347	0	0	0
#OTU:1:1110:26962:21201	0.0012730745	0.0012041975	0	0	0	0	0	0	0.0023061051	0.000075748	0	0	0	4.38962293139019E-05	0.0012684589
#OTU:1:1101:26537:7700	0.0012730745	0.0002580423	0	0	0	0	0	0	0.0010620221	0	0	0	0	0.0001316887	0.0022340023
#OTU:1:2119:23200:18745	0	0	0	0	0	0	0	0	0	0.0015402096	0	0	0	6.58443439708529E-05	0
#OTU:1:1102:19924:10287	0	0	0	0	0	0	0	0	0	0.0018432016	0	0	0	6.58443439708529E-05	0
#OTU:1:1105:23013:9372	0	0	0	0	0	0	0	0	0	0	0.0016549686	0	0.0013596563	0	0
#OTU:1:1117:25579:22327	0	0	0	0.0017112632	0.0023908279	0.0013289037	0	0	0	0	0	0.0001773969	0	0	0
#OTU:1:1118:7514:21702	0	0	0	0.0018668326	0.0022459293	0.0015503876	0	0	0	0	0	0.0002319806	0	0	0
#OTU:1:1108:8761:15908	0	0	0	0	0	0	0	0	0	0	0	0	0	0.0034678021	0
#OTU:1:1107:22816:21550	0	0	0	0	0	0	0	0	0	0.002247191	0	0	0	0.0002414293	0
#OTU:1:1102:9449:14303	0	0	0	0	0	0	0	0	0	0.0014392122	0	0	0	0.000197533	0
#OTU:1:1101:10196:18358	0	0	0	0	0	0	0	0	0	0	0	0.0021151169	0	0	0
#OTU:1:1101:13841:9552	0	0	0	0	0	0	0	0	0	0	0	0	0.0042149345	0	0
#OTU:1:1102:11149:4299	0	0	0	0.002022402	0.0022097046	0.0011074197	0	0	0	0	0	0.0001910428	0	0	0
#OTU:1:1102:19622:14916	0	0.0068811285	0	0	0	0	0	0	0	0	0	0	0	0.001536368	0
#OTU:1:1104:3573:19169	0	0.0008601411	0	0	0	0	0	0	0.0014261439	0	0	0	0	0	0.0018174934
#OTU:1:2116:26619:16426	0	0	0	0	0	0	0	0	0	0.0012877162	0	0	0	0.0005048066	0
#OTU:1:1101:18919:19617	0	0.0013762257	0.0037553648	0	0	0	0	0	0	0	0	0.0017330313	0	0	0
#OTU:1:1117:2539:8710	0	0	0	0	0	0	0	0	0	0	0	0.0020468874	0	0	0
#OTU:1:2116:10999:9889	0	0	0	0.0009334163	0.0018836826	0.0035437431	0	0	0	0	0	0.000327502	0	0	0
#OTU:1:1101:15478:10256	0	0	0	0	0	0	0.0018427849	0	0	0.0001009973	0	0	0	0	0
#OTU:1:2110:19800:12305	0	0	0	0	0	0	0	0	0	0.0014644616	0	0	0	0.0001536368	0
#OTU:1:1111:24634:13310	0	0	0	0	0	0	0	0	0	0.0012624669	0	0	0	0	0
#OTU:1:1101:7769:13406	0	0	0	0.0007778469	0.0021010306	0.0017718715	0	0	0	0	0	0.0002592724	0	0	0
#OTU:1:2116:4603:15953	0	0	0	0	0	0	0.0019503928	0	0	0	0	0	0	0	0
#OTU:1:1111:4125:13870	0	0	0	0.0034225264	0.0018836826	0.0017718715	0	0	0	0	0	0.0001364592	0	0	0
#OTU:1:1107:6732:6255	0	0	0	0.0015556938	0.0019199073	0.0042081949	0	0	0	0	0	0.0001228132	0	0	0
#OTU:1:1111:26859:5781	0	0	0	0	0	0	0	0	0.000121374	0.0011109708	0	0	0	0.0001097406	0
#OTU:1:2106:14283:16510	0	0	0	0	0	0	0	0	0	0	0	0	0.0038342307	0	0
#OTU:1:1103:2812:17512	0	0	0	0	0	0	0	0.0034212982	0	0	0	0	0	0	0
#OTU:1:1117:6921:4581	0	0	0	0	0	0	0.001762079	0	0.000121374	0.000075748	0	0	0	0	0
#OTU:1:1101:28760:17728	0	0	0	0	0	0	0	0	0	0	0	0	0.0038614238	0	0
#OTU:1:1115:20179:14560	0	0.0011181834	0.0016094421	0	0	0	0	0	0	0	0	0.0015692803	0	0.0002414293	0
#OTU:1:1104:15276:20440	0	0	0	0	0	0	0	0	0	0.0013129655	0	0	0	0.0001536368	0
#OTU:1:2106:11511:12888	0	0	0	0	0	0	0	0	0	0.0014139629	0	0	0	0.0002633774	0
#OTU:1:1119:6204:4990	0	0	0	0	0	0	0	0	0	0	0	0.0018967823	0	0	0
#OTU:1:1112:18694:19510	0	0	0	0.0023335408	0.0017931209	0.0008859358	0	0	0	0	0	0.0002592724	0	0	0
#OTU:1:1102:16128:15318	0	0	0	0	0	0	0	0	0	0	0	0	0.003671072	0	0
#OTU:1:1101:21742:11541	0	0	0	0	0	0	0	0	0	0	0	0	0	0.0029410474	0
#OTU:1:1102:9613:6194	0	0	0	0	0	0	0	0	0	0.0001262467	0	0	0	0.0026337738	0
#OTU:1:1103:24385:14848	0	0.0070531567	0	0	0	0	0	0	0.0002730914	0.0001767454	0.000029553	0.0001364592	0	0	0
#OTU:1:1101:14834:13941	0	0	0	0	0	0	0	0	0	0	0	5.45836631096313E-05	0.0034535269	0	0
#OTU:1:1103:5138:11080	0	0	0	0	0	0	0	0	0	0.0012372175	0	0	0	4.38962293139019E-05	0
#OTU:1:2116:7013:22659	0	0.0006020987	0	0	0	0	0	0	0	0	0	0.0016511558	0	8.77924586278039E-05	0
#OTU:1:2112:19900:10887	0	0	0	0.0026446795	0.0014308743	0.0017718715	0	0	0	0	0	0.0003684397	0	0	0
#OTU:1:1102:6463:10637	0	0	0	0	0	0	0	0	0	0	0	0	0	0.0028532549	0
#OTU:1:1110:5519:19162	0	0	0	0	0	0	0.0016006672	0	0	0.000151496	0	0	0	0	0
#OTU:1:2107:15788:13784	0	0	0	0	0	0	0	0	0	0	0	0.0017466772	0	0	0
#OTU:1:1118:16903:15257	0	0.004042663	0	0	0	0	0	0	0.0016992353	5.04986744097967E-05	0	0	0	4.38962293139019E-05	0.00034078
#OTU:1:1101:16462:8225	0	0	0	0.0006222775	0.0020466936	0.0006644518	0	0	0	0	0	8.18754946644469E-05	0	0	0
#OTU:1:1107:15001:4986	0	0	0	0	0	0	0	0	0	5.04986744097967E-05	0.0001625416	0	0.0028552782	0	0
#OTU:1:1102:19161:22063	0	0	0	0	0	0	0	0	0	0.0010857215	0	0	0	0.000570651	0
#OTU:1:1103:27230:7354	0.0012730745	0.0006020987	0	0	0	0	0	0	0.00130477	0	0	0	0	0	0.00136312
#OTU:1:1101:13557:23367	0	0	0	0	0	0	0	0	0	0	0	0	0	0.0027215662	0
#OTU:1:1103:28252:12523	0	0	0	0.0017112632	0.0017568963	0.0006644518	0	0	0	0	0	0.000163751	0	0	0
#OTU:1:1117:22708:20494	0	0	0	0	0	0	0	0	0	0	0	0	0	0.00267767	0
#OTU:1:1106:21576:16337	0	0	0	0	0	0	0	0	0	0.0012372175	0	0	0	4.38962293139019E-05	0
#OTU:1:2116:20638:9040	0	0	0	0	0	0	0	0	9.10304648622406E-05	0.0008079788	0	0	0	0.0001097406	0
#OTU:1:1101:26897:19098	0	0.0003440564	0	0	0	0	0	0	0.0016082049	5.04986744097967E-05	0	0	0	0.0001097406	0.0010602045
#OTU:1:1111:26856:5823	0.0025461489	0.0004300705	0	0	0	0	0	0	0.001183396	0	0	0	0	0	0.00136312
#OTU:1:1103:10573:20239	0	0	0	0	0	0	0	0	0	0.002019947	0	0	0	0.0002633774	0
#OTU:1:1101:2613:17996	0	0	0	0	0	0	0.0016006672	0	0	0	0	0	0	0	0
#OTU:1:1105:20592:20825	0	0	0	0.0014001245	0.0014308743	0.0008859358	0	0	0	0	0	0.0003684397	0	0	0
#OTU:1:1102:4711:13731	0	0	0	0	0	0	0	0	0	0.0014644616	0	0	0	0.0002194811	0
#OTU:1:1105:6366:6655	0	0	0	0.0004667082	0.0017750086	0.0015503876	0	0	0	0	0	0.0001091673	0	0	0
#OTU:1:2115:14515:16592	0	0	0	0	0	0	0.0012509416	0	0	0	0	0	0	0	0
#OTU:1:1106:15746:13590	0	0	0	0	0	0	0	0	0	0.0009594748	0	0	0	0.0002194811	0
#OTU:1:1113:17374:13257	0	0	0	0	0	0	0	0	0	0.0011614695	0	0	0	4.38962293139019E-05	0
#OTU:1:1103:3704:8367	0	0	0	0	0	0	0.0012240396	0	0	5.04986744097967E-05	0	0	0	0.000197533	0
#OTU:1:2116:9097:20842	0	0	0	0	0	0	0	0	0	0	0	0.0001091673	0.0027193126	4.38962293139019E-05	0
#OTU:1:1105:28142:17401	0	0	0	0	0	0	0.0014258044	0	0	0	0	0	0	0	0
#OTU:1:2115:4046:14614	0	0	0	0	0	0	0	0	0.0014564874	0.0002019947	0	0	0	0.0004828585	0.0004543733
#OTU:1:1118:18899:12534	0	0	0	0	0	0	0.0013989024	0	0	0.000075748	0	0	0	0	0
#OTU:1:1119:20588:18064	0	0.0084293824	0	0	0	0	0	0	0	0	0	6.82295788870391E-05	0	6.58443439708529E-05	0
#OTU:1:1106:27163:9390	0	0	0	0	0	0	0	0	0	0	0	0	0	0.002304552	0
#OTU:1:2115:6502:3522	0	0	0	0	0	0	0	0	0	0.0009089761	0	0	0	8.77924586278039E-05	0
#OTU:1:1101:17576:20801	0	0	0	0	0	0	0.0013720004	0	0	0	0	0	0	0	0
#OTU:1:2103:23424:7840	0	0	0	0	0	0	0	0	0	0.0007069814	0	0	0	0	0
#OTU:1:1116:17079:7501	0	0	0	0	0	0	0	0	0	0	0	0.0013782375	0	0	0
#OTU:1:1106:15875:3841	0	0	0	0	0	0	0	0	0	0.0009089761	0	0	0	8.77924586278039E-05	0
#OTU:1:1101:11463:24811	0	0	0	0	0	0	0	0	0	0.0013634642	0	0	0	0.0001097406	0
#OTU:1:1108:23663:12164	0	0	0	0	0	0	0	0	0	0	0	0	0	0.002107019	0
#OTU:1:1104:9867:23291	0	0	0	0	0	0	0	0	0	0	0	0.0011735488	0.0002447381	0	0
#OTU:1:1106:8695:2705	0	0	0	0.0004667082	0.001304088	0.0015503876	0	0	0	0	0	0.000163751	0	0	0
#OTU:1:1101:24356:7338	0	0	0	0	0	0	0.0012509416	0	0	0	0	0	0	0	0
#OTU:1:1105:4493:5495	0	0.0005160846	0	0	0	0	0	0	0.0004854958	0	0	0	0	0.001338835	7.57288905717531E-05
#OTU:1:1108:6312:20663	0	0	0	0	0	0	0	0	0	0.0007827295	0	0	0	6.58443439708529E-05	0
#OTU:1:1101:11883:8895	0	0	0	0	0	0	0.0012105886	0	0	0	0	0	0	0	0
#OTU:1:1103:19844:16734	0	0	0	0	0	0	0	0	0	0	0	0.0012281324	0	0	0
#OTU:1:2109:27629:12199	0	0	0	0	0	0	0	0	0	0.0010604722	0	0	0	0.0002414293	0
#OTU:1:2111:13165:20138	0	0	0	0	0	0	0.0002152158	0.0017226117	0	0	0	0	0	0	0
#OTU:1:2103:6949:13853	0	0	0	0	0	0	0.0011298827	0	9.10304648622406E-05	0	0	0	0	0	0
#OTU:1:1101:18382:14972	0	0	0	0	0	0	0.0011702357	0	0	0	0	0	0	0	0
#OTU:1:1109:6881:3386	0	0	0	0.0010889857	0.0008875043	0.0055370986	0	0	0	0	0	8.18754946644469E-05	0	0	0
#OTU:1:1106:24707:8317	0	0	0	0	0	0	0	0	0	0.000302992	0	0	0	0.0010974057	0
#OTU:1:1106:8313:16869	0	0	0	0	0	0	0	0	0	0.0007069814	0	0	0	0.0002633774	0
#OTU:1:1101:24315:17201	0	0	0	0	0	0	0.0001345098	0	0	0.0008584775	0	0	0	0.0002414293	0
#OTU:1:2105:5793:14655	0	0	0	0	0	0	0.0003093726	4.78503241859464E-05	0	0.0005302361	0	0	0	0.0001316887	0
#OTU:1:1108:19089:9718	0	0	0	0	0	0	0	0	0	0	0	0.0011462569	0	0	0
#OTU:1:1111:25792:18406	0	0	0	0.0010889857	0.0011773016	0.0008859358	0	0	0	0	0	9.55214104418547E-05	0	0	0
#OTU:1:1110:14029:6740	0.0012730745	0.0006881129	0	0	0	0	0	0	0.0010620221	0	0	0	0	0	0.00068156
#OTU:1:1113:14311:3852	0	0	0	0	0	0	0.0010760788	0	0	0	0	0	0	0	0
#OTU:1:1113:3177:11070	0	0	0	0	0	0	0	0	0	0	0	0	0.0022298363	0	0
#OTU:1:2107:27453:13432	0.0012730745	0.0005160846	0	0	0	0	0	0	0.0010013351	0	0	0	0	4.38962293139019E-05	0.0007383567
#OTU:1:1111:26272:9826	0	0	0	0	0	0	0	0	0	0.0006817321	0	0	0	0.0002414293	0
#OTU:1:2101:12498:20230	0	0	0	0	0	0	0	0	0	0	0	0	0.00217545	0	0
#OTU:1:2111:11144:21131	0	0	0	0	0	0	0	0	0	0.0008332281	0	0	0	8.77924586278039E-05	0
#OTU:1:1103:7898:9725	0	0	0	0	0	0	0.0006860002	0.0005742039	0	0	0	0	0	4.38962293139019E-05	0
#OTU:1:1114:13195:19809	0	0.001634268	0	0	0	0	0	0	0	0	0	0	0	0.0012290944	0
#OTU:1:1101:10688:21701	0	0	0	0	0	0	0.0009819219	0	0	0	0	0	0	0	0
#OTU:1:1101:14709:21548	0	0	0	0	0	0	0	0	0.0001517174	0.0006312334	0	0	0	0	0
#OTU:1:1105:5970:8345	0	0	0	0	0	0	0.000026902	0	0	0	0.0009456963	0	0.0002719313	0	0
#OTU:1:2102:27718:16452	0	0	0	0	0	0	0.0009415689	0	0	0.000075748	0	0	0	0	0
#OTU:1:1101:12831:18953	0	0	0	0	0	0	0	0	0	0	0	0	0	0.0016022124	0
#OTU:1:1113:25037:13653	0	0	0	0.0007778469	0.000815055	0.0013289037	0	0	0	0	0	0.0002046887	0	0	0
#OTU:1:2116:17522:16577	0	0	0	0	0	0	0.000833961	0	0	0.0001009973	0	0	0	4.38962293139019E-05	0
#OTU:1:1101:28206:15059	0	0	0	0	0	0	0	0	0	0	0	0	0	0.0015144199	0
#OTU:1:2101:23982:15428	0	0	0	0	0	0	0	0	0	0	0	0	0	0.0014924718	0
#OTU:1:1116:26877:16962	0	0	0	0	0.0009599536	0.0004429679	0	0	0	0	0	0.0001773969	0	0	0
#OTU:1:1101:14023:15788	0	0	0	0	0	0	0	0	0	0	0	0	0.0018491325	0	0
#OTU:1:2107:14795:11215	0	0	0	0.0012445551	0.0008875043	0.0008859358	0	0	0	0	0	8.18754946644469E-05	0	0	0
#OTU:1:1107:28668:14420	0	0	0	0	0	0	5.38039384482944E-05	0	0	0.0003787401	0	0	0	0.0001536368	0
#OTU:1:1102:10779:19286	0	0	0	0	0	0	0	0	0	0.0004797374	0	0	0	0.0001316887	0
#OTU:1:2107:8410:4993	0	0	0	0.0009334163	0.0008331673	0.0004429679	0	0	0	0	0	0.0001501051	0	0	0
#OTU:1:1101:15315:14242	0	0	0	0	0	0	0	0	0	0	0	0	0	0.0014266275	0
#OTU:1:1101:20837:7175	0	0	0	0	0	0	0.000847412	0	0	5.04986744097967E-05	0	0	0	0	0
#OTU:1:1106:7591:20391	0	0	0	0	0	0	0	0	9.10304648622406E-05	0.0008079788	0	0	0	0.0001316887	3.78644452858766E-05
#OTU:1:1109:25937:19114	0	0	0	0.0012445551	0.000978066	0.0004429679	0	0	0	0	0	0	0	0	0
#OTU:1:1103:22749:18079	0	0	0	0	0	0	0	0	0	0	0	0	0.00174036	0	0
#OTU:1:2104:26402:6158	0	0	0	0.0003111388	0.0007969426	0.0011074197	0	0	0	0	0	0.000163751	0	0	0
#OTU:1:2102:7659:14366	0	0	0	0.0007778469	0.0008875043	0.0013289037	0	0	0	0	0	4.09377473322235E-05	0	0	0
#OTU:1:2105:20946:20275	0	0	0	0	0	0	0	0	0	0.0003282414	0	0	0	0.000768184	0
#OTU:1:1102:28231:9601	0	0	0	0	0	0	0.0007936081	0	0	5.04986744097967E-05	0	0	0	0	0
#OTU:1:2111:27072:21345	0	0	0	0	0	0	0	0	0	0	0	0	0	0.0012949388	0
#OTU:1:2105:18274:17256	0	0	0	0	0	0	0	0	0	0	0	0	0.0016043944	0	0
#OTU:1:1110:20841:7868	0	0	0	0	0	0	0	0	0	0	0	0	0	0.0012949388	0
#OTU:1:1110:26303:13858	0	0	0	0	0	0	0	0	0	0	0	0.000805109	0	0	0
#OTU:1:2110:27164:6040	0	0	0	0	0	0	0	0	0	0.0005049867	0	0	0	0	0
#OTU:1:1101:13900:15676	0	0.0006020987	0	0	0	0	0	0	0	0	0	0.0006959417	0	0	0
#OTU:1:1105:2203:14238	0	0	0	0	0	0	0	0	0	0.0006059841	0	0	0	4.38962293139019E-05	0
#OTU:1:1110:21831:10693	0	0	0	0	0	0	0.000026902	0.0013158839	0	0	0	0	0	0	0
#OTU:1:1102:24154:15141	0	0	0	0	0	0	0	0	0	0	0	0	0	0.0012071463	0
#OTU:1:1107:23978:20559	0	0	0	0	0	0	0	0	0	0	0	0.0007505254	0	0	0
#OTU:1:1103:23538:4207	0	0	0	0	0	0	0	0	0	0.0008837268	0	0	0	0	0
#OTU:1:1103:25838:6560	0	0	0	0	0	0	0	0	0	0	0	0	0	0.001141302	0
#OTU:1:1101:10550:21856	0	0	0	0	0	0	0	0	0	0	0	0	0	0.0010315614	0
#OTU:1:1101:27186:6373	0	0	0	0.0009334163	0.0006882686	0.0015503876	0	0	0	0	0	2.72918315548156E-05	0	0	0
#OTU:1:1102:11160:13782	0	0.0002580423	0.0010729614	0	0	0	0	0	0	0	0	0.0005731285	0	0.0001316887	0
#OTU:1:1103:2347:11912	0.0031826862	0.0002580423	0	0	0	0	0	0	0.0007585872	0	0	0	0	0	0.0003786445
#OTU:1:1107:11897:10914	0	0	0	0	0	0	0	0.0012680336	0	0	0	0	0	0	0
#OTU:1:1116:21990:23757	0	0	0	0.0007778469	0.0007969426	0.0008859358	0	0	0	0	0	0	0	0	0
#OTU:1:2105:5607:10649	0	0	0	0	0	0	0.0006860002	0	0	0	0	0	0	0	0
#OTU:1:2102:7462:20942	0	0	0	0	0	0	0	0	0	0	0	0.0006959417	0	0	0
#OTU:1:1101:9164:19919	0	0	0	0	0	0	0	0	0	0.0006059841	0	0	0	8.77924586278039E-05	0
#OTU:1:1102:22705:16738	0	0	0	0	0	0	0.0006725492	0	0	0	0	0	0	0	0
#OTU:1:2101:6524:16843	0	0	0	0	0	0	0	0.0011484078	0	0	0	0	0	0	0
#OTU:1:1111:5110:6951	0	0	0	0	0	0	0	0	0	0.0007322308	0	0	0	4.38962293139019E-05	0
#OTU:1:1106:12299:6081	0	0	0	0	0	0	0.0003497256	0	0	0.0001009973	0	0	0	0.0001097406	0
#OTU:1:1102:22026:22738	0	0	0	0	0	0	0	0	0	5.04986744097967E-05	0	0	0	0.0010096133	0
#OTU:1:1115:29140:10005	0	0	0	0	0	0	0	0	0	0.0003282414	0	0	0	0	0
#OTU:1:1109:27323:5836	0	0	0	0	0	0	0	0	0.0006372133	0	0	0	0	0	0.0004543733
#OTU:1:1101:26833:16645	0	0	0	0	0	0	0.0004438825	0	0	0.0001767454	0	0	0	0	0
#OTU:1:1112:23170:15179	0	0	0	0	0	0	0	0.00074168	0	0.0001262467	0	0	0	6.58443439708529E-05	0
#OTU:1:1107:7193:3293	0	0	0	0	0	0	0.0001614118	0	0	0.0001767454	0	0	0	0.0001536368	0
#OTU:1:2106:14147:7381	0	0	0	0	0	0	0	0	0	0.0006312334	0	0	0	6.58443439708529E-05	0
#OTU:1:2111:14953:12592	0	0	0	0	0	0	0	0	0	0.0003282414	0	0	0	0	0
#OTU:1:1102:20283:8557	0	0	0	0	0	0	0	0	0	0	0	0	0.0011964975	0	0
#OTU:1:1115:28331:10512	0	0	0	0	0	0	0	0	0	0.0007322308	0	2.72918315548156E-05	0	0	0
#OTU:1:1101:15036:10088	0	0	0	0	0	0	0.0005783923	0	0	0	0	0	0	0	0
#OTU:1:1103:25280:15535	0	0	0	0	0	0	0	0	0	0	0	0	0	0.0009437689	0
#OTU:1:1101:19770:19235	0	0	0	0	0	0	0	0	0	0	0	0	0.0011421113	0	0
#OTU:1:1101:13349:11117	0	0	0	0	0	0	0	0	0	0.0001262467	0	0	0	0.0007901321	0
#OTU:1:1110:17171:17183	0	0	0	0	0	0	0	0	0	0	0	0	0	0.0008998727	0
#OTU:1:1116:22829:5561	0	0	0	0	0	0	0	0	0	0.0004292387	0	0	0	0.0001097406	0
#OTU:1:1101:15626:11195	0	0	0	0	0	0	0	0	0	0.0002777427	0	0	0	0	0
#OTU:1:1101:10015:20836	0	0	0	0	0	0	0	0	0	0	0	0.0005458366	0	0	0
#OTU:1:2110:6401:22753	0	0	0	0	0	0	0	0	0	0.0004292387	0	0	0	0	0
#OTU:1:1101:21382:11282	0	0	0	0	0	0	0	0	0	0	0	0	0.0010605319	0	0
#OTU:1:1101:10612:23205	0	0	0	0	0	0	0	0	0	0	0	0	0.0010333388	0	0
#OTU:1:1106:9865:22262	0	0	0	0	0	0	0	0	0	0	0	0	0.0010333388	0	0
#OTU:1:1103:21816:8246	0	0	0	0	0	0	0.0004573335	0	0	5.04986744097967E-05	0	0	0	0	0
#OTU:1:1103:17750:11866	0	0	0	0	0.00054337	0	0	0	0	0	0	9.55214104418547E-05	0	0	0
#OTU:1:1102:4911:13382	0	0.0014622398	0	0	0	0	0	0	0	0	0	0	5.43862511557078E-05	0.0003511698	0
#OTU:1:2102:5555:7920	0	0	0	0	0	0	0	0	0	0.0001009973	0	0	0	0.0006145472	0
#OTU:1:1112:26346:19667	0	0	0	0	0	0	0	0	0	0	0	0	0	0.0007901321	0
#OTU:1:1111:5189:18514	0	0	0	0	0	0	0	0	0	0	0	0.000491253	0	0	0
#OTU:1:1102:24595:9951	0	0	0	0	0	0	0	0	0	0.0001262467	0	0	0	0.0002194811	0
#OTU:1:1107:5772:9857	0	0	0	0	0	0	0	0	0	0	0.0003841891	0	0.0002447381	0	0
#OTU:1:1103:26166:12748	0	0	0	0	0	0	0	0	0	0	0	0	0.0009517594	0	0
#OTU:1:1113:10620:6899	0	0	0	0	0	0	0	0	0	0	0	0	0	0.000768184	0
#OTU:1:1116:21883:5273	0	0	0	0	0	0	0	0.0008373807	0	0	0	0	0	0	0
#OTU:1:1103:14263:7239	0	0	0	0	0	0	0	0	0	0.0001767454	0	0	0	0.000570651	0
#OTU:1:1104:6351:17163	0	0	0	0	0	0	0	0	0.0002124044	0.000302992	0	0	0	0	0
#OTU:1:2103:26439:20649	0	0	0	0	0	0	0	0	0.000060687	0.0002777427	0	0	0	4.38962293139019E-05	0
#OTU:1:1102:4932:11214	0	0	0	0	0	0	0	0	0.000060687	0.0002777427	0	0	0	0	0
#OTU:1:1109:22633:7598	0	0	0	0	0	0	0	0	0	0.0005049867	0	0	0	0	0
#OTU:1:1104:21139:16867	0	0	0	0	0	0	0.0004573335	0	0	0	0	0	0	0	0
#OTU:1:1112:24806:22075	0	0	0	0	0	0	0	0	0	0	0	0	0	0.0007462359	0
#OTU:1:1119:17935:21240	0	0	0	0	0	0	0	0	0	0	0	0.0004639611	0	0	0
#OTU:1:1101:12785:11536	0	0	0	0	0	0	0	0	0	0	0	0	0	0.0007242878	0
#OTU:1:1101:14575:9243	0	0	0	0	0	0	0	0	0	0	0	0	0	0.0007242878	0
#OTU:1:1104:24423:19562	0	0	0	0	0	0	0	0	0	0	0	0	0.0008973731	0	0
#OTU:1:1106:3826:15342	0	0	0	0	0	0	0	7.17754862789195E-05	0	0.0002524934	0	0	0	8.77924586278039E-05	0
#OTU:1:2118:23856:6910	0.0012730745	0.0002580423	0	0	0	0	0	0	0.0003337784	0	0	0	0	0	0.0003029156
#OTU:1:1114:15272:12243	0	0	0	0	0	0	0	0	0	0	0	0.0004366693	0	0	0
#OTU:1:1105:24229:14125	0	0	0	0	0	0	0	0	0	0	0	0	0	0.0007023397	0
#OTU:1:1106:18156:24018	0	0	0	0	0	0	0.0003497256	0	0	5.04986744097967E-05	0	0	0	0	0
#OTU:1:1101:17261:12449	0	0	0	0	0	0	0	0	0	0.0005807348	0	0	0	4.38962293139019E-05	0
#OTU:1:1101:14482:12790	0	0	0	0	0	0	0.0004169805	0	0	0	0	0	0	0	0
#OTU:1:2101:23156:14811	0	0	0	0.0006222775	0.000380359	0.0004429679	0	0	0	0	0	5.45836631096313E-05	0	0	0
#OTU:1:2101:21818:17471	0	0	0	0	0	0	0	0	0	0.0004292387	0	0	0	0	0
#OTU:1:1101:22779:16557	0	0	0	0	0	0	0	0	0	0.000302992	0	0	0	6.58443439708529E-05	0
#OTU:1:1101:3074:12994	0	0	0	0	0	0	0	0	0	0.0001262467	0	0	0	0.0001097406	0
#OTU:1:1104:20445:23850	0	0	0	0	0	0	0	0	0	0.000075748	0	0	0	4.38962293139019E-05	0
#OTU:1:1101:11379:20069	0	0	0	0	0	0	0.0004035295	0	0	0	0	0	0	0	0
#OTU:1:1108:26714:21264	0	0	0	0.0006222775	0.0004709206	0	0	0	0	0	0	0	0	0	0
#OTU:1:1103:5785:16639	0	0	0	0	0	0	0	0	0	0.0003787401	0	0	0	4.38962293139019E-05	0
#OTU:1:1105:27151:11612	0	0	0	0	0	0	0	0	9.10304648622406E-05	0.000302992	0	0	0	4.38962293139019E-05	0
#OTU:1:1119:13987:16109	0	0	0	0	0	0	0	0	0	0.000151496	0	0	0	0	0
#OTU:1:1109:27969:17343	0	0	0	0.0006222775	0.0004528083	0	0	0	0	0	0	0	0	0	0
#OTU:1:1101:19806:18991	0	0	0	0	0	0	0	0	0	0	0	0.0002592724	0.0002719313	0	0
#OTU:1:1105:10959:16388	0	0	0	0	0	0	0	0	0	0.0002524934	0	0	0	0	0
#OTU:1:2111:27064:19254	0	0	0	0	0	0	0	0	0	0.0004292387	0	0	0	0	0
#OTU:1:2102:15322:4982	0	0	0	0	0	0	0.0003766276	0	0	0	0	0	0	0	0
#OTU:1:2110:26644:15255	0	0	0	0	0	0	0	0.0006699045	0	0	0	0	0	0	0
#OTU:1:1101:18149:7726	0	0	0	0	0	0	0	0	0	0	0	0.0003820856	0	0	0
#OTU:1:1102:10056:23242	0	0	0	0	0	0	0.0003766276	0	0	0	0	0	0	0	0
#OTU:1:1105:9900:17932	0	0	0	0	0	0	0	0	0	0	0	0	0.0007614075	0	0
#OTU:1:1107:7505:4644	0	0	0	0	0	0	0	0	0	0	0	0	0	0.0006145472	0
#OTU:1:2115:11226:17709	0	0	0	0	0	0	0	0	0	0	0	0	0.0007614075	0	0
#OTU:1:1101:7757:5888	0	0	0	0	0	0	0	0	0	0.0001262467	0	0	0	0.0001097406	0
#OTU:1:1101:16211:14098	0	0	0	0	0	0	0	0	0	0.0001767454	0	0	0	0	0
#OTU:1:1101:24975:9340	0	0	0	0	0	0	0	0	0	0.0004039894	0	0	0	4.38962293139019E-05	0
#OTU:1:1111:27434:5841	0	0	0	0	0	0	0	0	0.0004248088	0	0	0	0	0	0.0002271867
#OTU:1:1115:24688:15982	0	0	0	0	0	0	0.0003497256	0	0	0	0	0	0	0	0
#OTU:1:1106:27260:5847	0	0	0	0	0	0	0	0	0	0	0.0003398596	0	8.15793767335618E-05	0	0
#OTU:1:1104:19314:8747	0	0	0	0	0	0	0	0	0	0.0004039894	0	0	0	0.0001097406	0
#OTU:1:1108:16509:12725	0	0	0	0	0	0	0	0	0	0.0004544881	0	0	0	4.38962293139019E-05	0
#OTU:1:1109:7895:8629	0	0	0	0	0	0	0	0	0	0.0003787401	0	0	0	0	0
#OTU:1:1102:18045:7925	0	0	0	0	0	0	0	0	0	0.000151496	0	0	0	0.0001536368	0
#OTU:1:2103:24796:22196	0	0.0019783244	0	0	0	0	0	0	0	0	0	2.72918315548156E-05	0	0	0
#OTU:1:1111:5988:18222	0	0	0	0	0	0	0	0	0	0	0	0.0003411479	0	0	0
#OTU:1:1115:9411:14178	0	0	0	0	0	0	0	0	0	0	0	0	0	0.0005487029	0
#OTU:1:2113:24919:5975	0	0	0	0	0	0	0	0	0	0	0	0.0003411479	0	0	0
#OTU:1:1113:4797:5155	0	0	0	0	0	0	0	0	0	0.0002524934	0.000029553	0	0	0	0
#OTU:1:1112:2955:18071	0	0	0	0	0	0	0	0	0	0.0001262467	0	0	0	0	0
#OTU:1:1116:16668:7002	0	0	0	0	0	0	0	0	0	0	0	0	0	0.0005267548	0
#OTU:1:1101:7672:8625	0	0	0	0	0	0	0	0	0	0	0	0	0.000652635	0	0
#OTU:1:1102:2558:15663	0	0.0010321693	0	0	0	0	0	0	0	0	0	0	0	0.0002633774	0
#OTU:1:1102:8093:9344	0	0	0	0	0	0	0	0	0	0	0	0	0	0.0005267548	0
#OTU:1:1101:25007:20234	0	0	0	0	0	0	0	0	0	0.0003787401	0	0	0	0	0
#OTU:1:1102:14353:6707	0	0	0	0	0	0	0	0	0	0	0	0.0003138561	0	0	0
#OTU:1:1104:12705:12946	0	0	0	0	0	0	0	0	0	0	0	0.0003138561	0	0	0
#OTU:1:1105:28601:10534	0	0	0	0	0	0	0	0.0005502787	0	0	0	0	0	0	0
#OTU:1:1107:21331:24143	0	0	0	0	0	0	0	0	0	0	0	0.0003138561	0	0	0
#OTU:1:1104:10900:21769	0	0	0	0	0	0	0	0	0	0	0	0	0	0.0004170142	0
#OTU:1:1115:7914:19131	0	0	0	0	0	0	0	0	0	0.0003787401	0	0	0	0	0
#OTU:1:1103:25505:5465	0	0	0	0	0	0	0	0	0	0.000302992	0	0	0	0	0
#OTU:1:1104:17946:18103	0	0	0	0	0	0	0	0	0	0	0	0	5.43862511557078E-05	4.38962293139019E-05	0
#OTU:1:1111:21892:3094	0	0	0	0	0	0	0	0	0	0.0001009973	0	0	0	4.38962293139019E-05	0
#OTU:1:1101:13715:22627	0	0	0	0	0	0	0	0	0	0.0002524934	0	0	0	0	0
#OTU:1:1115:11014:14742	0	0.0012902116	0	0	0	0	0	0	0	0	0	4.09377473322235E-05	0.0001087725	0	0
#OTU:1:1102:4151:16065	0	0	0	0	0	0	0	0	0	0	0	0.0003002101	0	0	0
#OTU:1:1114:8114:5796	0	0	0	0	0	0	0.0002959217	0	0	0	0	0	0	0	0
#OTU:1:1102:11604:17911	0	0	0	0	0	0	0	0	0	0.0003534907	0	0	0	4.38962293139019E-05	0
#OTU:1:1112:21836:20879	0	0	0	0	0	0	0	0	0	0.000302992	0	0	0	0	0
#OTU:1:1102:26990:16979	0	0	0	0	0	0	0	0	0	0	0	0.0002865642	0	0	0
#OTU:1:1103:9354:20192	0	0	0	0	0	0	0	0	0	0	0	0	0.0005710556	0	0
#OTU:1:1101:5896:7001	0	0	0	0	0	0	0	0	0	0	0	0	0	0.0004609104	0
#OTU:1:1118:23927:11075	0	0	0	0.0007778469	0.0002354603	0	0	0	0	0	0	4.09377473322235E-05	0	0	0
#OTU:1:1116:18526:11225	0	0	0	0	0	0	0	0	0	0.0001262467	0	0	0	8.77924586278039E-05	0
#OTU:1:1101:13119:13576	0	0	0	0	0	0	0	0	0	0.000075748	0	0	0	0.0001316887	0
#OTU:1:1107:21867:17292	0	0	0	0	0	0	0	0	0	0.000075748	0	0	0	0	0
#OTU:1:1118:24105:7087	0	0	0	0	0	0	0	0	0	0.0002777427	0	0	0	0	0
#OTU:1:1103:23765:23496	0	0	0	0	0	0	0	0	0.0002730914	0	0	0	0	0	0.0001893222
#OTU:1:2115:12498:16286	0	0	0	0	0	0	0.000040353	0.0003828026	0	0	0	0	0	0	0
#OTU:1:1101:26512:19844	0	0	0	0	0	0	0	0	0	0	0.0002216476	0	0.0001087725	0	0
#OTU:1:1107:8220:21165	0	0	0	0	0	0	0.0002555687	0	0	0	0	0	0	0	0
#OTU:1:1115:7287:12148	0	0	0	0	0	0	0.0002555687	0	0	0	0	0	0	0	0
#OTU:1:2108:24013:10655	0	0	0	0	0	0	0	0	0	0	0	0	0	0.0004170142	0
#OTU:1:2110:18571:17028	0	0	0	0	0	0	0	0	0	0	0.000118212	0	0.0002991244	0	0
#OTU:1:1105:7877:23252	0	0	0	0	0	0	0	0	0	0.000302992	0	0	0	0	0
#OTU:1:2107:13741:6918	0	0	0	0	0	0	0	0	0	0	0	0	0.0004894763	0	0
#OTU:1:2111:7855:18575	0	0	0	0	0	0	0.0002421177	0	0	0	0	0	0	0	0
#OTU:1:1107:7564:20109	0	0	0	0	0	0	0.0002421177	0	0	0	0	0	0	0	0
#OTU:1:1109:19252:14807	0	0	0	0	0	0	0	0	0	0	0	0	0	0.0003950661	0
#OTU:1:1112:25315:6990	0	0	0	0	0	0	0	0	0	0	0	0	0	0.0003950661	0
#OTU:1:2101:5006:5225	0	0	0	0	0	0	0	0	0	0.0002777427	0	0	0	0	0
#OTU:1:1117:26759:14128	0	0	0	0	0	0	0	0	0	0.0001009973	0	0	0	0	0
#OTU:1:1102:17805:24684	0	0	0	0	0	0	0.0002286667	0	0	0	0	0	0	0	0
#OTU:1:1115:26866:18999	0	0	0	0	0	0	0.0002286667	0	0	0	0	0	0	0	0
#OTU:1:2105:19033:12472	0	0	0	0	0	0	0	0	0	0	0	0	0.0004622831	0	0
#OTU:1:2109:23399:7556	0	0	0	0	0	0	0	0	0	0	0	0.0002319806	0	0	0
#OTU:1:1103:17043:23509	0	0	0	0	0	0	0	0	0	0.0003282414	0	0	0	0	0
#OTU:1:1110:8301:5511	0	0	0	0	0	0	0	0	0	0.000302992	0	0	0	0	0
#OTU:1:2105:3883:17891	0	0	0	0	0	0	0	0	0	0.0002777427	0	0	0	0	0
#OTU:1:1108:26968:5745	0	0	0	0	0	0	0	0	0	0.0001767454	0	0	0	4.38962293139019E-05	0
#OTU:1:2105:19512:22710	0	0	0	0	0	0	0.000026902	0	0	0.0001262467	0	0	0	0	0
#OTU:1:1102:20195:23185	0	0	0	0	0	0	0	0	0	0.000151496	0	0	0	0	0
#OTU:1:1104:11007:10423	0	0	0	0	0	0	0	0	0	0.0001262467	0	0	0	8.77924586278039E-05	0
#OTU:1:2104:15081:8545	0	0	0	0	0	0	0.000026902	0.0003349523	0	0	0	0	0	0	0
#OTU:1:1101:9078:13042	0	0.0001720282	0	0	0	0	0	0	0	0	0	0	0	0.0003072736	0
#OTU:1:1101:9801:23348	0	0	0	0	0	0	0	0	0	0	0	0.0002183347	0	0	0
#OTU:1:1114:15946:13236	0	0	0	0	0	0	0	0	0	0.0001262467	0	0	0	0.0002414293	0
#OTU:1:2101:14411:14619	0	0	0	0	0	0	0	0	0	0	0	0.0002183347	0	0	0
#OTU:1:2111:6496:17873	0	0	0	0	0	0	0	0	0.0002124044	0	0	0	0	0	0.00017039
#OTU:1:1101:7946:2102	0	0	0	0	0	0	0.0001345098	0	0	0	0	0	0	0	0
#OTU:1:1109:26200:6512	0	0	0	0	0	0	0	0	0	0.0001767454	0	0	0	0	0
#OTU:1:2105:18185:19197	0	0	0	0	0	0	0	0	0.000060687	0	0.000118212	0	0.0001359656	0	0
#OTU:1:1103:23087:17130	0	0	0	0	0	0	0	0	0	0	0	0	0	0.0003292217	0
#OTU:1:1106:13583:20277	0	0	0	0	0	0	0	0	0	0	0	0	0.0004078969	0	0
#OTU:1:1104:17978:11620	0	0	0	0	0	0	0.0002017648	0	0	0	0	0	0	0	0
#OTU:1:2110:26652:21538	0	0	0	0	0	0	8.07059076724416E-05	0.0002153265	0	0	0	0	0	0	0
#OTU:1:1101:12231:6936	0	0	0	0	0	0	0	0	0	0.0003282414	0	0	0	0	0
#OTU:1:1110:27909:8452	0	0	0	0	0	0	0	0	0	0.0002524934	0	0	0	0	0
#OTU:1:1101:8937:20276	0	0	0	0	0	0	0	0	0	0.0001262467	0	0	0	0.0001316887	0
#OTU:1:1106:15139:2849	0	0	0	0	0	0	0	0	0	0.0002777427	0	0	0	0	0
#OTU:1:2109:18275:11377	0	0	0	0	0	0	0	0	0	0.0001262467	0	0	0	0	0
#OTU:1:2109:10861:18816	0	0	0	0	0	0	0	0	0	0	0	0	0.0003807038	0	0
#OTU:1:1109:27152:5923	0	0	0	0	0	0	0	0	0.0001517174	0	0	0	0	4.38962293139019E-05	0.0001325256
#OTU:1:1101:13741:9677	0	0	0	0	0	0	0	0	0	0	0	0	0	0.0003072736	0
#OTU:1:1103:13871:8359	0	0	0	0	0	0	0	0	0	0	0	0.0001910428	0	0	0
#OTU:1:1108:27347:17930	0	0	0	0	0	0	0.000026902	0.0002871019	0	0	0	0	0	0	0
#OTU:1:1106:9229:4295	0	0.0010321693	0	0	0	0	0	0	0.000060687	0	0	0	0	0	0
#OTU:1:1107:8795:24819	0	0	0	0	0	0	0	0	0	0	0.0001625416	0	8.15793767335618E-05	0	0
#OTU:1:1111:26222:20842	0	0	0	0	0	0	0	0	0	0	0	2.72918315548156E-05	0.0003263175	0	0
#OTU:1:2116:17180:19445	0	0	0	0	0	0	0	0	0	0	0	0.0001910428	0	0	0
#OTU:1:1109:28683:13878	0	0	0	0	0	0	0	0	0	0.0002019947	0	0	0	6.58443439708529E-05	0
#OTU:1:1119:15136:7832	0	0	0	0	0	0	0	0	0	0.000151496	0	0	0	0	0
#OTU:1:1102:26718:21319	0	0	0	0	0.0001992357	0.0004429679	0	0	0	0	0	0	0	0	0
#OTU:1:1101:25617:21699	0	0	0	0	0	0	0	0	0	0	0	0.0001773969	0	0	0
#OTU:1:1101:13971:8407	0	0	0	0	0	0	0	0	0	0	0	0	0.0003535106	0	0
#OTU:1:2110:26651:14562	0	0	0	0	0	0	0.0001748628	0	0	0	0	0	0	0	0
#OTU:1:2112:9005:9904	0	0	0	0	0	0	0	0	0	0.0002524934	0	0	0	0	0
#OTU:1:1102:11650:18221	0	0	0	0	0	0	0	0	0	0.0001009973	0	0	0	6.58443439708529E-05	0
#OTU:1:1101:19111:20284	0	0	0	0	0	0	0	0	0	0.0002019947	0	0	0	0	0
#OTU:1:1106:17509:14428	0	0	0	0	0	0	9.41568922845152E-05	0	0	0	0	0	0	0	0
#OTU:1:2109:26671:21551	0	0	0	0	0	0	0	0	0	0.0001262467	0	0	0	0	0
#OTU:1:1107:17902:9916	0	0	0	0	0	0	0	0	0	5.04986744097967E-05	0	0	0	0.000197533	0
#OTU:1:1116:14047:15664	0	0	0	0	0	0	0	0	0	0	0	0	0.0003263175	0	0
#OTU:1:1109:8454:3306	0	0	0	0	0	0	0.0001614118	0	0	0	0	0	0	0	0
#OTU:1:1111:25198:11067	0	0	0	0	0	0	0	0	0	0	0	0.000163751	0	0	0
#OTU:1:2115:12547:24808	0	0	0	0.0003111388	0.0001267863	0	0	0	0	0	0	4.09377473322235E-05	0	0	0
#OTU:1:1103:23114:20278	0	0	0	0	0	0	0.0001614118	0	0	0	0	0	0	0	0
#OTU:1:1103:7187:9065	0	0	0	0	0	0	0	0	0	0	0.0001477651	0	5.43862511557078E-05	0	0
#OTU:1:1110:27237:5918	0	0	0	0	0	0	0	0	0	0	0.000118212	0	0.0001087725	0	0
#OTU:1:2105:2870:18073	0	0	0	0	0	0	0	0.0002871019	0	0	0	0	0	0	0
#OTU:1:2116:14438:14757	0	0	0	0	0	0	0	0	0	0.0001767454	0	0	0	0	0
#OTU:1:1107:22219:5554	0	0	0	0	0	0	0	0	0	0.0002019947	0	0	0	0	0
#OTU:1:1104:3899:9402	0	0	0	0	0	0	0	0	0	5.04986744097967E-05	0	0	0	0	0
#OTU:1:2107:5216:7748	0.0012730745	0	0	0	0	0	0	0	0.000121374	0	0	0	0	0	9.46611132146914E-05
#OTU:1:1112:28726:9541	0	0	0	0	0	0	0	0	0	0	0.000029553	0	0.0002447381	0	0
#OTU:1:1103:14176:14093	0	0	0	0	0	0	0	0	0	0	0	0	0	0.0002414293	0
#OTU:1:1105:10497:20780	0	0	0	0	0	0	0	0	0	0	0	0	0.0002991244	0	0
#OTU:1:1111:7787:1922	0	0	0	0	0	0	0	0	0	0	0	0	0.0002991244	0	0
#OTU:1:1112:18612:22124	0	0	0	0	0	0	0	0	0	0.000151496	0	0	0	6.58443439708529E-05	0
#OTU:1:1106:25203:19857	0	0	0	0	0	0	0	0	0	0.000075748	0	0	0	0	0
#OTU:1:2119:6345:23232	0	0	0	0	0	0	0	0	0	0.000075748	0	0	0	0	0
#OTU:1:1101:11405:20405	0	0	0	0.0003111388	0.0001448987	0	0	0	0	0	0	0	0	0	0
#OTU:1:2115:12997:16371	0	0	0	0	0	0	0	0	0	0	0	0	0	0.0002194811	0
#OTU:1:1117:15549:21820	0	0	0	0	0	0	0	0	0	0	0	0	0.0002719313	0	0
#OTU:1:1101:10501:14455	0	0	0	0	0	0	0	0	0	0	0	0	0.0002719313	0	0
#OTU:1:2102:6794:12180	0	0	0	0	0	0	0	0	0	0	0	0.0001364592	0	0	0
#OTU:1:2116:19888:9083	0	0	0	0	0	0	0	0	0	0.0001767454	0	0	0	0	0
#OTU:1:1101:5510:8397	0	0	0	0	0	0	0.0001076079	0	0	0	0	0	0	0	0
#OTU:1:1116:23573:5581	0	0	0	0	0	0	0	0	0	0	0	0	0	0.0001097406	0
#OTU:1:1102:13035:9612	0	0	0	0	0	0	0	0	0	0.000151496	0	0	0	0	0
#OTU:1:1106:12428:19142	0	0	0	0	0	0	0.000026902	0	0	0.000075748	0	0	0	0	0
#OTU:1:2113:25099:19689	0	0	0	0	0	0	0	0	0	0.0001262467	0	0	0	0	0

##################### content of distances.txt ##########################
#[  1] #OTU:1:1103:13871:8359
#[  2] #OTU:1:1109:6881:3386
#[  3] #OTU:1:1109:25937:19114
#[  4] #OTU:1:1103:5785:16639
#[  5] #OTU:1:2115:5380:7701
#[  6] #OTU:1:2117:22098:14385
#[  7] #OTU:1:1106:17509:14428
#[  8] #OTU:1:1101:7757:5888
#[  9] #OTU:1:1103:17043:23509
#[ 10] #OTU:1:1101:11405:20405
#[ 11] #OTU:1:1107:23978:20559
#[ 12] #OTU:1:1104:6351:17163
#[ 13] #OTU:1:1108:19089:9718
#[ 14] #OTU:1:1106:3826:15342
#[ 15] #OTU:1:1101:11919:24670
#[ 16] #OTU:1:1101:10142:13706
#[ 17] #OTU:1:1101:18919:19617
#[ 18] #OTU:1:2110:4290:15318
#[ 19] #OTU:1:1101:10849:11091
#[ 20] #OTU:1:1101:3281:9944
#[ 21] #OTU:1:1108:26832:11850
#[ 22] #OTU:1:1101:11379:20069
#[ 23] #OTU:1:1119:15136:7832
#[ 24] #OTU:1:1101:11883:8895
#[ 25] #OTU:1:1105:23013:9372
#[ 26] #OTU:1:1119:15098:14298
#[ 27] #OTU:1:1102:18045:7925
#[ 28] #OTU:1:1113:3177:11070
#[ 29] #OTU:1:1104:6844:19812
#[ 30] #OTU:1:1108:17126:16609
#[ 31] #OTU:1:2102:6794:12180
#[ 32] #OTU:1:2107:14950:23839
#[ 33] #OTU:1:1102:28882:14055
#[ 34] #OTU:1:2115:4341:17857
#[ 35] #OTU:1:2101:6524:16843
#[ 36] #OTU:1:1101:10550:21856
#[ 37] #OTU:1:1101:10196:18358
#[ 38] #OTU:1:2116:26619:16426
#[ 39] #OTU:1:2110:26644:15255
#[ 40] #OTU:1:2101:22342:10047
#[ 41] #OTU:1:1104:20445:23850
#[ 42] #OTU:1:2111:10694:18987
#[ 43] #OTU:1:1101:6070:6806
#[ 44] #OTU:1:1111:18698:6497
#[ 45] #OTU:1:1105:26876:5138
#[ 46] #OTU:1:1105:4493:5495
#[ 47] #OTU:1:1101:12831:18953
#[ 48] #OTU:1:1103:25280:15535
#[ 49] #OTU:1:1101:10015:20836
#[ 50] #OTU:1:1108:16509:12725
#[ 51] #OTU:1:1115:20179:14560
#[ 52] #OTU:1:1101:28760:17728
#[ 53] #OTU:1:1112:2955:18071
#[ 54] #OTU:1:1103:14263:7239
#[ 55] #OTU:1:1101:25323:9631
#[ 56] #OTU:1:1101:12231:6936
#[ 57] #OTU:1:1104:28058:16912
#[ 58] #OTU:1:1101:22779:16557
#[ 59] #OTU:1:1101:20837:7175
#[ 60] #OTU:1:1105:10959:16388
#[ 61] #OTU:1:1116:22829:5561
#[ 62] #OTU:1:1102:10056:23242
#[ 63] #OTU:1:1103:10573:20239
#[ 64] #OTU:1:1101:13900:15676
#[ 65] #OTU:1:1112:28726:9541
#[ 66] #OTU:1:1102:13035:9612
#[ 67] #OTU:1:1104:19314:8747
#[ 68] #OTU:1:1108:27347:17930
#[ 69] #OTU:1:1116:23573:5581
#[ 70] #OTU:1:1105:22966:21041
#[ 71] #OTU:1:1101:5510:8397
#[ 72] #OTU:1:1118:9060:24278
#[ 73] #OTU:1:1119:7766:19082
#[ 74] #OTU:1:1102:4711:13731
#[ 75] #OTU:1:1111:26272:9826
#[ 76] #OTU:1:1111:5110:6951
#[ 77] #OTU:1:1119:17935:21240
#[ 78] #OTU:1:2103:26172:13709
#[ 79] #OTU:1:1101:13557:23367
#[ 80] #OTU:1:1110:8301:5511
#[ 81] #OTU:1:1101:25328:18116
#[ 82] #OTU:1:2106:14283:16510
#[ 83] #OTU:1:1103:14176:14093
#[ 84] #OTU:1:1101:21382:11282
#[ 85] #OTU:1:1103:3216:11509
#[ 86] #OTU:1:1101:12347:20489
#[ 87] #OTU:1:1101:19213:23458
#[ 88] #OTU:1:1103:24800:10423
#[ 89] #OTU:1:1104:23236:13307
#[ 90] #OTU:1:2101:21818:17471
#[ 91] #OTU:1:1105:28357:10611
#[ 92] #OTU:1:1102:24595:9951
#[ 93] #OTU:1:2102:8262:13862
#[ 94] #OTU:1:1105:28142:17401
#[ 95] #OTU:1:1111:11535:24366
#[ 96] #OTU:1:1101:26833:16645
#[ 97] #OTU:1:1111:5189:18514
#[ 98] #OTU:1:1103:23114:20278
#[ 99] #OTU:1:2102:7462:20942
#[100] #OTU:1:1101:13119:13576
#[101] #OTU:1:1101:24356:7338
#[102] #OTU:1:1117:2539:8710
#[103] #OTU:1:1115:9411:14178
#[104] #OTU:1:2107:13741:6918
#[105] #OTU:1:1107:7564:20109
#[106] #OTU:1:2108:12230:16971
#[107] #OTU:1:1101:13645:24579
#[108] #OTU:1:1111:26859:5781
#[109] #OTU:1:1103:22749:18079
#[110] #OTU:1:1111:21892:3094
#[111] #OTU:1:1101:19111:20284
#[112] #OTU:1:1107:11897:10914
#[113] #OTU:1:1102:24154:15141
#[114] #OTU:1:2104:15081:8545
#[115] #OTU:1:2103:5017:18489
#[116] #OTU:1:1109:26200:6512
#[117] #OTU:1:2102:7659:14366
#[118] #OTU:1:1101:14482:12790
#[119] #OTU:1:2115:12997:16371
#[120] #OTU:1:1103:23087:17130
#[121] #OTU:1:1107:8795:24819
#[122] #OTU:1:1102:22705:16738
#[123] #OTU:1:1111:5988:18222
#[124] #OTU:1:1114:11149:3252
#[125] #OTU:1:2115:26398:16019
#[126] #OTU:1:1111:4865:12374
#[127] #OTU:1:1101:17261:12449
#[128] #OTU:1:1103:3704:8367
#[129] #OTU:1:1101:28206:15059
#[130] #OTU:1:1106:2785:11842
#[131] #OTU:1:1112:23170:15179
#[132] #OTU:1:1101:10501:14455
#[133] #OTU:1:1110:27237:5918
#[134] #OTU:1:1103:25838:6560
#[135] #OTU:1:1112:8372:18135
#[136] #OTU:1:1110:21831:10693
#[137] #OTU:1:1101:25007:20234
#[138] #OTU:1:1115:24596:12081
#[139] #OTU:1:1102:8093:9344
#[140] #OTU:1:1102:9613:6194
#[141] #OTU:1:1107:6732:6255
#[142] #OTU:1:1109:19252:14807
#[143] #OTU:1:2106:14147:7381
#[144] #OTU:1:2102:9414:9964
#[145] #OTU:1:1102:2558:15663
#[146] #OTU:1:1101:10427:15551
#[147] #OTU:1:1105:23647:5613
#[148] #OTU:1:1101:19770:19235
#[149] #OTU:1:2102:8039:9466
#[150] #OTU:1:1106:4778:19593
#[151] #OTU:1:1113:4647:7070
#[152] #OTU:1:1101:11463:24811
#[153] #OTU:1:2106:26710:15595
#[154] #OTU:1:1106:9865:22262
#[155] #OTU:1:1102:10425:11942
#[156] #OTU:1:1101:12187:16973
#[157] #OTU:1:2110:4991:13715
#[158] #OTU:1:1114:9065:6811
#[159] #OTU:1:1107:28668:14420
#[160] #OTU:1:1106:11210:5007
#[161] #OTU:1:1108:13476:11472
#[162] #OTU:1:1108:21277:10173
#[163] #OTU:1:2116:17180:19445
#[164] #OTU:1:1118:27786:17912
#[165] #OTU:1:1116:26877:16962
#[166] #OTU:1:1106:18156:24018
#[167] #OTU:1:1108:23663:12164
#[168] #OTU:1:1104:12705:12946
#[169] #OTU:1:2116:9097:20842
#[170] #OTU:1:1106:8313:16869
#[171] #OTU:1:1112:25315:6990
#[172] #OTU:1:1103:26166:12748
#[173] #OTU:1:1114:22641:13245
#[174] #OTU:1:1107:21331:24143
#[175] #OTU:1:1109:28683:13878
#[176] #OTU:1:2111:27064:19254
#[177] #OTU:1:1103:7898:9725
#[178] #OTU:1:1102:20283:8557
#[179] #OTU:1:1116:14047:15664
#[180] #OTU:1:1105:18553:5271
#[181] #OTU:1:1110:28961:13420
#[182] #OTU:1:1119:6204:4990
#[183] #OTU:1:1108:4585:21350
#[184] #OTU:1:1102:6463:10637
#[185] #OTU:1:1101:10612:23205
#[186] #OTU:1:1104:11007:10423
#[187] #OTU:1:2103:22928:16832
#[188] #OTU:1:1107:22219:5554
#[189] #OTU:1:1107:7193:3293
#[190] #OTU:1:1101:14834:13941
#[191] #OTU:1:2108:24013:10655
#[192] #OTU:1:1104:22111:9525
#[193] #OTU:1:2113:24919:5975
#[194] #OTU:1:1112:4100:10900
#[195] #OTU:1:1103:9354:20192
#[196] #OTU:1:1113:14311:3852
#[197] #OTU:1:1101:19806:18991
#[198] #OTU:1:1119:20588:18064
#[199] #OTU:1:1107:5772:9857
#[200] #OTU:1:2110:6401:22753
#[201] #OTU:1:1103:22013:7514
#[202] #OTU:1:1115:24688:15982
#[203] #OTU:1:1103:26722:21297
#[204] #OTU:1:2115:12498:16286
#[205] #OTU:1:1106:27260:5847
#[206] #OTU:1:1107:15001:4986
#[207] #OTU:1:2115:12547:24808
#[208] #OTU:1:2110:26652:21538
#[209] #OTU:1:1116:21883:5273
#[210] #OTU:1:1116:21892:18636
#[211] #OTU:1:1105:13715:9388
#[212] #OTU:1:1105:5970:8345
#[213] #OTU:1:1107:22482:21202
#[214] #OTU:1:1107:8877:14791
#[215] #OTU:1:1101:16462:8225
#[216] #OTU:1:1101:15036:10088
#[217] #OTU:1:2110:26651:14562
#[218] #OTU:1:1104:10854:15471
#[219] #OTU:1:1101:12785:11536
#[220] #OTU:1:1101:18149:7726
#[221] #OTU:1:1107:17902:9916
#[222] #OTU:1:1110:17171:17183
#[223] #OTU:1:1101:7769:13406
#[224] #OTU:1:1101:27186:6373
#[225] #OTU:1:2115:14515:16592
#[226] #OTU:1:1101:10367:9129
#[227] #OTU:1:2109:23399:7556
#[228] #OTU:1:1106:12428:19142
#[229] #OTU:1:2117:3926:15949
#[230] #OTU:1:2117:27769:18011
#[231] #OTU:1:1108:14801:18773
#[232] #OTU:1:1104:24423:19562
#[233] #OTU:1:1111:25792:18406
#[234] #OTU:1:1105:20848:11557
#[235] #OTU:1:1108:21936:7559
#[236] #OTU:1:1101:11245:3754
#[237] #OTU:1:2101:12955:13014
#[238] #OTU:1:1111:4125:13870
#[239] #OTU:1:1110:26303:13858
#[240] #OTU:1:1107:13246:11715
#[241] #OTU:1:1111:27295:20283
#[242] #OTU:1:2105:5793:14655
#[243] #OTU:1:1115:21862:8282
#[244] #OTU:1:1115:7287:12148
#[245] #OTU:1:2107:15788:13784
#[246] #OTU:1:1103:17750:11866
#[247] #OTU:1:1101:13741:9677
#[248] #OTU:1:1102:11160:13782
#[249] #OTU:1:1101:12266:10547
#[250] #OTU:1:1105:28601:10534
#[251] #OTU:1:1101:17046:19307
#[252] #OTU:1:1105:24229:14125
#[253] #OTU:1:1103:2812:17512
#[254] #OTU:1:2113:25099:19689
#[255] #OTU:1:2101:14411:14619
#[256] #OTU:1:1116:18526:11225
#[257] #OTU:1:2117:8007:20066
#[258] #OTU:1:1106:9054:22621
#[259] #OTU:1:1101:13459:18371
#[260] #OTU:1:1111:25198:11067
#[261] #OTU:1:1116:21990:23757
#[262] #OTU:1:1106:8695:2705
#[263] #OTU:1:1103:24538:21539
#[264] #OTU:1:1110:7627:23172
#[265] #OTU:1:1119:13987:16109
#[266] #OTU:1:1108:18052:20237
#[267] #OTU:1:1102:14353:6707
#[268] #OTU:1:1109:27969:17343
#[269] #OTU:1:2118:17894:22945
#[270] #OTU:1:1103:7187:9065
#[271] #OTU:1:2116:7013:22659
#[272] #OTU:1:1113:25037:13653
#[273] #OTU:1:2105:5607:10649
#[274] #OTU:1:2112:19900:10887
#[275] #OTU:1:1112:11089:12027
#[276] #OTU:1:2111:13165:20138
#[277] #OTU:1:1105:14861:17034
#[278] #OTU:1:1103:28252:12523
#[279] #OTU:1:2104:10238:20390
#[280] #OTU:1:2103:13739:17671
#[281] #OTU:1:1118:7514:21702
#[282] #OTU:1:2105:2870:18073
#[283] #OTU:1:1103:5528:13789
#[284] #OTU:1:1106:13051:6474
#[285] #OTU:1:1101:26512:19844
#[286] #OTU:1:2103:23424:7840
#[287] #OTU:1:1102:26718:21319
#[288] #OTU:1:1102:11149:4299
#[289] #OTU:1:1107:23446:17896
#[290] #OTU:1:2105:19512:22710
#[291] #OTU:1:2114:4409:14322
#[292] #OTU:1:1106:25983:17463
#[293] #OTU:1:2115:11226:17709
#[294] #OTU:1:2116:10999:9889
#[295] #OTU:1:2104:26402:6158
#[296] #OTU:1:1101:19403:21249
#[297] #OTU:1:2103:6949:13853
#[298] #OTU:1:2116:4603:15953
#[299] #OTU:1:1105:6366:6655
#[300] #OTU:1:2118:28990:13712
#[301] #OTU:1:1114:13195:19809
#[302] #OTU:1:1101:9801:23348
#[303] #OTU:1:1104:26822:21177
#[304] #OTU:1:1105:20592:20825
#[305] #OTU:1:2105:3883:17891
#[306] #OTU:1:1117:25579:22327
#[307] #OTU:1:1101:3074:12994
#[308] #OTU:1:1102:26990:16979
#[309] #OTU:1:1103:2468:13013
#[310] #OTU:1:1112:18694:19510
#[311] #OTU:1:2116:17522:16577
#[312] #OTU:1:1109:8454:3306
#[313] #OTU:1:1101:25617:21699
#[314] #OTU:1:2103:24796:22196
#[315] #OTU:1:1101:5456:8771
#[316] #OTU:1:2108:24131:22040
#[317] #OTU:1:2111:23502:9796
#[318] #OTU:1:1102:12843:8874
#[319] #OTU:1:1105:20216:18753
#[320] #OTU:1:1118:23927:11075
#[321] #OTU:1:1106:12299:6081
#[322] #OTU:1:2101:23156:14811
#[323] #OTU:1:1103:14246:15229
#[324] #OTU:1:1102:11650:18221
#[325] #OTU:1:1101:17013:16092
#[326] #OTU:1:1108:26714:21264
#[327] #OTU:1:2107:8410:4993
#[328] #OTU:1:2107:14795:11215
#[329] #OTU:1:1109:27242:17016
#[330] #OTU:1:1117:15549:21820
#[331] #OTU:1:1102:4151:16065
#[332] #OTU:1:1107:21867:17292
#[333] #OTU:1:2115:8009:23134
#[334] #OTU:1:1102:4911:13382
#[335] #OTU:1:1111:10481:20159
#[336] #OTU:1:1111:26856:5823
#[337] #OTU:1:1107:9857:23761
#[338] #OTU:1:1106:15139:2849
#[339] #OTU:1:2111:27072:21345
#[340] #OTU:1:1104:9357:8179
#[341] #OTU:1:1101:21742:11541
#[342] #OTU:1:2109:24787:14884
#[343] #OTU:1:1117:22708:20494
#[344] #OTU:1:1106:22316:22052
#[345] #OTU:1:1101:2613:17996
#[346] #OTU:1:1107:16499:23294
#[347] #OTU:1:1101:14709:21548
#[348] #OTU:1:1101:15478:10256
#[349] #OTU:1:2105:20946:20275
#[350] #OTU:1:1106:25203:19857
#[351] #OTU:1:1103:10330:13138
#[352] #OTU:1:2110:19800:12305
#[353] #OTU:1:1101:13031:16319
#[354] #OTU:1:1101:9078:13042
#[355] #OTU:1:1115:29140:10005
#[356] #OTU:1:1113:17374:13257
#[357] #OTU:1:1101:11881:17573
#[358] #OTU:1:2116:14438:14757
#[359] #OTU:1:1118:16903:15257
#[360] #OTU:1:1101:26897:19098
#[361] #OTU:1:1106:15875:3841
#[362] #OTU:1:1103:23765:23496
#[363] #OTU:1:1101:7672:8625
#[364] #OTU:1:2106:22766:21336
#[365] #OTU:1:1107:22816:21550
#[366] #OTU:1:1102:4932:11214
#[367] #OTU:1:1106:9229:4295
#[368] #OTU:1:2106:20967:22237
#[369] #OTU:1:1103:27230:7354
#[370] #OTU:1:1101:17576:20801
#[371] #OTU:1:1103:10926:10170
#[372] #OTU:1:1101:13349:11117
#[373] #OTU:1:1101:28326:17758
#[374] #OTU:1:1101:15626:11195
#[375] #OTU:1:1115:26866:18999
#[376] #OTU:1:1113:10620:6899
#[377] #OTU:1:2101:15362:9904
#[378] #OTU:1:1104:3573:19169
#[379] #OTU:1:1102:9449:14303
#[380] #OTU:1:1102:11604:17911
#[381] #OTU:1:1101:24975:9340
#[382] #OTU:1:1118:18899:12534
#[383] #OTU:1:1102:28231:9601
#[384] #OTU:1:2101:16019:9679
#[385] #OTU:1:1101:17643:23036
#[386] #OTU:1:1115:7914:19131
#[387] #OTU:1:2108:7111:12007
#[388] #OTU:1:1103:19844:16734
#[389] #OTU:1:1104:10900:21769
#[390] #OTU:1:1113:28290:13747
#[391] #OTU:1:1108:26968:5745
#[392] #OTU:1:1104:21139:16867
#[393] #OTU:1:1101:24315:17201
#[394] #OTU:1:1101:10725:18737
#[395] #OTU:1:1101:15315:14242
#[396] #OTU:1:1104:19591:11005
#[397] #OTU:1:1108:8761:15908
#[398] #OTU:1:2110:18571:17028
#[399] #OTU:1:1104:27644:16643
#[400] #OTU:1:1109:7895:8629
#[401] #OTU:1:1110:26962:21201
#[402] #OTU:1:1101:10688:21701
#[403] #OTU:1:2108:26898:6073
#[404] #OTU:1:1102:7692:8643
#[405] #OTU:1:1111:15480:7368
#[406] #OTU:1:2111:11144:21131
#[407] #OTU:1:1107:27421:7675
#[408] #OTU:1:1107:8220:21165
#[409] #OTU:1:1111:26222:20842
#[410] #OTU:1:1103:23538:4207
#[411] #OTU:1:1103:5138:11080
#[412] #OTU:1:1111:28683:9567
#[413] #OTU:1:1117:4964:8325
#[414] #OTU:1:1101:8937:20276
#[415] #OTU:1:1102:16128:15318
#[416] #OTU:1:1104:15276:20440
#[417] #OTU:1:2115:4046:14614
#[418] #OTU:1:1112:18612:22124
#[419] #OTU:1:2102:15322:4982
#[420] #OTU:1:1105:7877:23252
#[421] #OTU:1:1106:15746:13590
#[422] #OTU:1:1110:5077:18219
#[423] #OTU:1:1101:14813:6401
#[424] #OTU:1:1106:13583:20277
#[425] #OTU:1:1101:10721:22289
#[426] #OTU:1:1101:13841:9552
#[427] #OTU:1:1101:14023:15788
#[428] #OTU:1:1101:16211:14098
#[429] #OTU:1:1109:27323:5836
#[430] #OTU:1:1108:22678:7493
#[431] #OTU:1:1105:27151:11612
#[432] #OTU:1:1102:22026:22738
#[433] #OTU:1:1105:4051:16268
#[434] #OTU:1:1107:7505:4644
#[435] #OTU:1:1102:20195:23185
#[436] #OTU:1:2112:9005:9904
#[437] #OTU:1:2111:8102:14062
#[438] #OTU:1:1106:27163:9390
#[439] #OTU:1:2101:12498:20230
#[440] #OTU:1:1107:18617:12266
#[441] #OTU:1:2105:28827:17787
#[442] #OTU:1:2102:27718:16452
#[443] #OTU:1:1101:13481:19574
#[444] #OTU:1:2101:23982:15428
#[445] #OTU:1:1103:2347:11912
#[446] #OTU:1:1101:10088:16819
#[447] #OTU:1:1101:13715:22627
#[448] #OTU:1:1117:26960:21132
#[449] #OTU:1:1103:21816:8246
#[450] #OTU:1:1111:27434:5841
#[451] #OTU:1:1114:16720:22564
#[452] #OTU:1:1103:25505:5465
#[453] #OTU:1:1101:14575:9243
#[454] #OTU:1:1107:20821:17790
#[455] #OTU:1:1106:7591:20391
#[456] #OTU:1:1108:6312:20663
#[457] #OTU:1:1109:22633:7598
#[458] #OTU:1:2115:25109:23145
#[459] #OTU:1:1101:22963:10931
#[460] #OTU:1:1110:12948:13614
#[461] #OTU:1:2101:22968:22611
#[462] #OTU:1:2110:27164:6040
#[463] #OTU:1:1117:26759:14128
#[464] #OTU:1:1103:24385:14848
#[465] #OTU:1:2118:23856:6910
#[466] #OTU:1:1111:13016:9847
#[467] #OTU:1:2105:18185:19197
#[468] #OTU:1:1112:26346:19667
#[469] #OTU:1:1101:13971:8407
#[470] #OTU:1:2101:5006:5225
#[471] #OTU:1:1102:19161:22063
#[472] #OTU:1:1105:9900:17932
#[473] #OTU:1:1114:18359:7755
#[474] #OTU:1:2106:18450:11499
#[475] #OTU:1:2102:5555:7920
#[476] #OTU:1:2106:11511:12888
#[477] #OTU:1:1101:26537:7700
#[478] #OTU:1:1103:27223:5744
#[479] #OTU:1:1116:17079:7501
#[480] #OTU:1:1103:6630:18419
#[481] #OTU:1:2105:18274:17256
#[482] #OTU:1:1102:7806:13378
#[483] #OTU:1:1105:2203:14238
#[484] #OTU:1:2104:19837:18712
#[485] #OTU:1:1110:14029:6740
#[486] #OTU:1:2111:6496:17873
#[487] #OTU:1:1115:11014:14742
#[488] #OTU:1:1101:17403:18619
#[489] #OTU:1:1102:13744:10772
#[490] #OTU:1:1105:20772:8432
#[491] #OTU:1:1101:9164:19919
#[492] #OTU:1:1113:4797:5155
#[493] #OTU:1:1102:17805:24684
#[494] #OTU:1:1115:28331:10512
#[495] #OTU:1:1101:7946:2102
#[496] #OTU:1:1115:9099:11112
#[497] #OTU:1:1117:6921:4581
#[498] #OTU:1:2116:20638:9040
#[499] #OTU:1:1111:7787:1922
#[500] #OTU:1:1102:11292:21736
#[501] #OTU:1:1115:8933:24290
#[502] #OTU:1:1104:3899:9402
#[503] #OTU:1:2116:29255:16448
#[504] #OTU:1:2111:14953:12592
#[505] #OTU:1:2106:28301:7804
#[506] #OTU:1:1102:19924:10287
#[507] #OTU:1:1116:16668:7002
#[508] #OTU:1:1101:18382:14972
#[509] #OTU:1:1107:6223:15801
#[510] #OTU:1:1110:20841:7868
#[511] #OTU:1:1109:27152:5923
#[512] #OTU:1:2116:19888:9083
#[513] #OTU:1:1106:21576:16337
#[514] #OTU:1:1118:5546:17410
#[515] #OTU:1:1110:5519:19162
#[516] #OTU:1:1110:27909:8452
#[517] #OTU:1:1101:20622:19162
#[518] #OTU:1:1118:24105:7087
#[519] #OTU:1:1105:10497:20780
#[520] #OTU:1:1106:14485:12653
#[521] #OTU:1:2102:4394:6427
#[522] #OTU:1:1102:7301:23158
#[523] #OTU:1:1110:11117:20920
#[524] #OTU:1:2109:10861:18816
#[525] #OTU:1:1112:12730:8213
#[526] #OTU:1:2109:18275:11377
#[527] #OTU:1:1104:17946:18103
#[528] #OTU:1:2109:27629:12199
#[529] #OTU:1:2115:6502:3522
#[530] #OTU:1:1114:8114:5796
#[531] #OTU:1:2107:5216:7748
#[532] #OTU:1:2103:22553:19899
#[533] #OTU:1:1116:29466:11724
#[534] #OTU:1:2111:7855:18575
#[535] #OTU:1:1112:21836:20879
#[536] #OTU:1:1111:24634:13310
#[537] #OTU:1:1114:12566:19579
#[538] #OTU:1:1112:24806:22075
#[539] #OTU:1:2107:27453:13432
#[540] #OTU:1:1114:9707:22040
#[541] #OTU:1:2119:23200:18745
#[542] #OTU:1:1101:5896:7001
#[543] #OTU:1:2105:19033:12472
#[544] #OTU:1:2109:26671:21551
#[545] #OTU:1:2119:6345:23232
#[546] #OTU:1:2103:9470:21891
#[547] #OTU:1:1114:15946:13236
#[548] #OTU:1:2103:26439:20649
#[549] #OTU:1:1106:24707:8317
#[550] #OTU:1:1116:25214:11186
#[551] #OTU:1:1114:15272:12243
#[552] #OTU:1:1102:10779:19286
#[553] #OTU:1:2108:21898:8501
#[554] #OTU:1:1117:19450:19258
#[555] #OTU:1:1103:14279:10606
#[556] #OTU:1:1101:10087:24595
#[557] #OTU:1:1112:10663:13632
#[558] #OTU:1:1104:9867:23291
#[559] #OTU:1:2118:14340:11808
#[560] #OTU:1:1106:13094:24264
#[561] #OTU:1:1104:17978:11620
#[562] #OTU:1:1112:27449:5883
#[563] #OTU:1:1102:19622:14916
#[564] #OTU:1:2105:18733:10678
##
#[                 1             2             3             4             5             6             7             8             9            10            11            12            13            14            15            16            17            18            19            20            21            22            23            24            25            26            27            28            29            30            31            32            33            34            35            36            37            38            39            40            41            42            43            44            45            46            47            48            49            50            51            52            53            54            55            56            57            58            59            60            61            62            63            64            65            66            67            68            69            70            71            72            73            74            75            76            77            78            79            80            81            82            83            84            85            86            87            88            89            90            91            92            93            94            95            96            97            98            99           100           101           102           103           104           105           106           107           108           109           110           111           112           113           114           115           116           117           118           119           120           121           122           123           124           125           126           127           128           129           130           131           132           133           134           135           136           137           138           139           140           141           142           143           144           145           146           147           148           149           150           151           152           153           154           155           156           157           158           159           160           161           162           163           164           165           166           167           168           169           170           171           172           173           174           175           176           177           178           179           180           181           182           183           184           185           186           187           188           189           190           191           192           193           194           195           196           197           198           199           200           201           202           203           204           205           206           207           208           209           210           211           212           213           214           215           216           217           218           219           220           221           222           223           224           225           226           227           228           229           230           231           232           233           234           235           236           237           238           239           240           241           242           243           244           245           246           247           248           249           250           251           252           253           254           255           256           257           258           259           260           261           262           263           264           265           266           267           268           269           270           271           272           273           274           275           276           277           278           279           280           281           282           283           284           285           286           287           288           289           290           291           292           293           294           295           296           297           298           299           300           301           302           303           304           305           306           307           308           309           310           311           312           313           314           315           316           317           318           319           320           321           322           323           324           325           326           327           328           329           330           331           332           333           334           335           336           337           338           339           340           341           342           343           344           345           346           347           348           349           350           351           352           353           354           355           356           357           358           359           360           361           362           363           364           365           366           367           368           369           370           371           372           373           374           375           376           377           378           379           380           381           382           383           384           385           386           387           388           389           390           391           392           393           394           395           396           397           398           399           400           401           402           403           404           405           406           407           408           409           410           411           412           413           414           415           416           417           418           419           420           421           422           423           424           425           426           427           428           429           430           431           432           433           434           435           436           437           438           439           440           441           442           443           444           445           446           447           448           449           450           451           452           453           454           455           456           457           458           459           460           461           462           463           464           465           466           467           468           469           470           471           472           473           474           475           476           477           478           479           480           481           482           483           484           485           486           487           488           489           490           491           492           493           494           495           496           497           498           499           500           501           502           503           504           505           506           507           508           509           510           511           512           513           514           515           516           517           518           519           520           521           522           523           524           525           526           527           528           529           530           531           532           533           534           535           536           537           538           539           540           541           542           543           544           545           546           547           548           549           550           551           552           553           554           555           556           557           558           559           560           561           562           563           564 ]
#[  1]                
#[  2]   6.0000000000               
#[  3]   4.0000000000  4.0000000000               
#[  4]  23.0000000000 24.0000000000 22.0000000000               
#[  5]  24.0000000000 24.0000000000 23.0000000000 11.0000000000               
#[  6]   5.0000000000  3.0000000000  3.0000000000 23.0000000000 23.0000000000               
#[  7]  28.0000000000 29.0000000000 28.0000000000 22.0000000000 13.0000000000 28.0000000000               
#[  8]  24.0000000000 24.0000000000 23.0000000000 13.0000000000  2.0000000000 23.0000000000 13.0000000000               
#[  9]  21.0000000000 23.0000000000 21.0000000000  7.0000000000 10.0000000000 22.0000000000 20.0000000000 12.0000000000               
#[ 10]   4.0000000000  4.0000000000  2.0000000000 23.0000000000 24.0000000000  3.0000000000 29.0000000000 24.0000000000 22.0000000000               
#[ 11]  18.0000000000 18.0000000000 17.0000000000 20.0000000000 18.0000000000 17.0000000000 22.0000000000 18.0000000000 19.0000000000 16.0000000000               
#[ 12]  23.0000000000 24.0000000000 22.0000000000  4.0000000000 10.0000000000 23.0000000000 22.0000000000 12.0000000000  6.0000000000 23.0000000000 19.0000000000               
#[ 13]  20.0000000000 20.0000000000 19.0000000000 19.0000000000 14.0000000000 19.0000000000 18.0000000000 14.0000000000 17.0000000000 20.0000000000  8.0000000000 16.0000000000               
#[ 14]  25.0000000000 25.0000000000 24.0000000000 11.0000000000  3.0000000000 24.0000000000 15.0000000000  5.0000000000 10.0000000000 25.0000000000 19.0000000000 10.0000000000 15.0000000000               
#[ 15]   9.0000000000 11.0000000000 11.0000000000 21.0000000000 17.0000000000 10.0000000000 22.0000000000 17.0000000000 18.0000000000 11.0000000000 17.0000000000 19.0000000000 11.0000000000 18.0000000000               
#[ 16]  23.0000000000 24.0000000000 23.0000000000 21.0000000000 16.0000000000 23.0000000000 18.0000000000 16.0000000000 15.0000000000 22.0000000000  8.0000000000 18.0000000000  6.0000000000 17.0000000000 15.0000000000               
#[ 17]  22.0000000000 22.0000000000 21.0000000000 19.0000000000 14.0000000000 21.0000000000 18.0000000000 14.0000000000 17.0000000000 20.0000000000  6.0000000000 16.0000000000  4.0000000000 15.0000000000 13.0000000000  4.0000000000               
#[ 18]  28.0000000000 27.0000000000 26.0000000000 16.0000000000  9.0000000000 26.0000000000 20.0000000000 11.0000000000 15.0000000000 27.0000000000 23.0000000000 15.0000000000 19.0000000000 10.0000000000 21.0000000000 21.0000000000 19.0000000000               
#[ 19]  26.0000000000 27.0000000000 25.0000000000 27.0000000000 26.0000000000 26.0000000000 15.0000000000 26.0000000000 25.0000000000 26.0000000000 27.0000000000 27.0000000000 26.0000000000 28.0000000000 26.0000000000 26.0000000000 26.0000000000 32.0000000000               
#[ 20]  29.0000000000 33.0000000000 31.0000000000 21.0000000000 27.0000000000 32.0000000000 14.0000000000 27.0000000000 24.0000000000 32.0000000000 27.0000000000 22.0000000000 26.0000000000 28.0000000000 28.0000000000 26.0000000000 26.0000000000 34.0000000000 11.0000000000               
#[ 21]  28.0000000000 29.0000000000 28.0000000000 23.0000000000 18.0000000000 28.0000000000  5.0000000000 18.0000000000 20.0000000000 29.0000000000 17.0000000000 21.0000000000 13.0000000000 20.0000000000 20.0000000000 13.0000000000 13.0000000000 25.0000000000 15.0000000000 13.0000000000               
#[ 22]  24.0000000000 25.0000000000 23.0000000000 15.0000000000 14.0000000000 24.0000000000 26.0000000000 16.0000000000 14.0000000000 24.0000000000 21.0000000000 13.0000000000 20.0000000000 14.0000000000 23.0000000000 22.0000000000 20.0000000000 19.0000000000 21.0000000000 21.0000000000 27.0000000000               
#[ 23]  24.0000000000 24.0000000000 23.0000000000  7.0000000000  4.0000000000 23.0000000000 16.0000000000  6.0000000000 12.0000000000 24.0000000000 19.0000000000  8.0000000000 16.0000000000  5.0000000000 19.0000000000 18.0000000000 16.0000000000 11.0000000000 28.0000000000 24.0000000000 21.0000000000 15.0000000000               
#[ 24]  24.0000000000 26.0000000000 24.0000000000 16.0000000000 15.0000000000 25.0000000000 23.0000000000 17.0000000000 13.0000000000 25.0000000000 22.0000000000 14.0000000000 21.0000000000 15.0000000000 24.0000000000 21.0000000000 21.0000000000 19.0000000000 18.0000000000 18.0000000000 24.0000000000  3.0000000000 16.0000000000               
#[ 25]  29.0000000000 31.0000000000 29.0000000000 26.0000000000 27.0000000000 30.0000000000 14.0000000000 27.0000000000 25.0000000000 30.0000000000 29.0000000000 27.0000000000 28.0000000000 28.0000000000 29.0000000000 28.0000000000 28.0000000000 33.0000000000  7.0000000000  7.0000000000 15.0000000000 20.0000000000 29.0000000000 17.0000000000               
#[ 26]  22.0000000000 22.0000000000 21.0000000000 19.0000000000 14.0000000000 21.0000000000 18.0000000000 14.0000000000 17.0000000000 20.0000000000  6.0000000000 16.0000000000  4.0000000000 15.0000000000 13.0000000000  4.0000000000  2.0000000000 19.0000000000 26.0000000000 26.0000000000 13.0000000000 20.0000000000 16.0000000000 21.0000000000 28.0000000000               
#[ 27]  25.0000000000 25.0000000000 24.0000000000 12.0000000000  3.0000000000 24.0000000000 15.0000000000  5.0000000000 11.0000000000 25.0000000000 19.0000000000 11.0000000000 15.0000000000  4.0000000000 18.0000000000 17.0000000000 15.0000000000 10.0000000000 28.0000000000 29.0000000000 20.0000000000 15.0000000000  5.0000000000 16.0000000000 29.0000000000 15.0000000000               
#[ 28]  26.0000000000 30.0000000000 28.0000000000 26.0000000000 25.0000000000 29.0000000000 12.0000000000 25.0000000000 24.0000000000 29.0000000000 26.0000000000 26.0000000000 25.0000000000 27.0000000000 26.0000000000 25.0000000000 25.0000000000 32.0000000000  4.0000000000  7.0000000000 12.0000000000 20.0000000000 27.0000000000 17.0000000000  5.0000000000 25.0000000000 27.0000000000               
#[ 29]  21.0000000000 21.0000000000 20.0000000000 10.0000000000  3.0000000000 20.0000000000 15.0000000000  5.0000000000  9.0000000000 21.0000000000 15.0000000000 10.0000000000 13.0000000000  4.0000000000 16.0000000000 15.0000000000 13.0000000000  8.0000000000 26.0000000000 27.0000000000 20.0000000000 11.0000000000  5.0000000000 12.0000000000 27.0000000000 13.0000000000  4.0000000000 25.0000000000               
#[ 30]  27.0000000000 29.0000000000 27.0000000000 20.0000000000 19.0000000000 28.0000000000 20.0000000000 19.0000000000 18.0000000000 28.0000000000 25.0000000000 19.0000000000 24.0000000000 20.0000000000 27.0000000000 24.0000000000 24.0000000000 24.0000000000 15.0000000000 15.0000000000 21.0000000000  8.0000000000 21.0000000000  5.0000000000 14.0000000000 24.0000000000 21.0000000000 14.0000000000 17.0000000000               
#[ 31]  20.0000000000 20.0000000000 19.0000000000 19.0000000000 14.0000000000 19.0000000000 18.0000000000 14.0000000000 17.0000000000 20.0000000000  8.0000000000 16.0000000000  4.0000000000 15.0000000000 11.0000000000  6.0000000000  4.0000000000 19.0000000000 26.0000000000 26.0000000000 13.0000000000 20.0000000000 16.0000000000 21.0000000000 28.0000000000  4.0000000000 15.0000000000 25.0000000000 13.0000000000 24.0000000000               
#[ 32]  22.0000000000 22.0000000000 21.0000000000 19.0000000000 14.0000000000 21.0000000000 18.0000000000 14.0000000000 17.0000000000 20.0000000000  6.0000000000 16.0000000000  4.0000000000 15.0000000000 13.0000000000  4.0000000000  2.0000000000 18.0000000000 26.0000000000 26.0000000000 13.0000000000 20.0000000000 16.0000000000 21.0000000000 28.0000000000  2.0000000000 15.0000000000 25.0000000000 13.0000000000 24.0000000000  4.0000000000               
#[ 33]  23.0000000000 24.0000000000 23.0000000000 20.0000000000 11.0000000000 23.0000000000 13.0000000000 11.0000000000 15.0000000000 22.0000000000 13.0000000000 19.0000000000 11.0000000000 12.0000000000 17.0000000000  5.0000000000  9.0000000000 16.0000000000 26.0000000000 27.0000000000 18.0000000000 21.0000000000 13.0000000000 20.0000000000 27.0000000000  9.0000000000 12.0000000000 25.0000000000 10.0000000000 23.0000000000 11.0000000000  9.0000000000               
#[ 34]  24.0000000000 25.0000000000 24.0000000000 14.0000000000  5.0000000000 24.0000000000 13.0000000000  7.0000000000 11.0000000000 25.0000000000 19.0000000000 13.0000000000 15.0000000000  6.0000000000 18.0000000000 15.0000000000 15.0000000000  9.0000000000 26.0000000000 27.0000000000 18.0000000000 15.0000000000  7.0000000000 12.0000000000 27.0000000000 15.0000000000  6.0000000000 25.0000000000  4.0000000000 17.0000000000 15.0000000000 15.0000000000 10.0000000000               
#[ 35]  24.0000000000 24.0000000000 23.0000000000 12.0000000000  5.0000000000 23.0000000000 17.0000000000  7.0000000000 11.0000000000 24.0000000000 19.0000000000 11.0000000000 15.0000000000  6.0000000000 17.0000000000 17.0000000000 15.0000000000  6.0000000000 30.0000000000 31.0000000000 22.0000000000 15.0000000000  7.0000000000 16.0000000000 31.0000000000 15.0000000000  6.0000000000 29.0000000000  4.0000000000 21.0000000000 15.0000000000 15.0000000000 12.0000000000  6.0000000000               
#[ 36]  22.0000000000 22.0000000000 21.0000000000 16.0000000000  7.0000000000 21.0000000000 11.0000000000  7.0000000000 15.0000000000 20.0000000000 11.0000000000 15.0000000000  9.0000000000  8.0000000000 15.0000000000  9.0000000000  7.0000000000 14.0000000000 24.0000000000 25.0000000000 16.0000000000 19.0000000000  9.0000000000 20.0000000000 25.0000000000  7.0000000000  8.0000000000 23.0000000000  8.0000000000 23.0000000000  9.0000000000  7.0000000000  4.0000000000 10.0000000000 10.0000000000               
#[ 37]  15.0000000000 17.0000000000 17.0000000000 20.0000000000 16.0000000000 16.0000000000 20.0000000000 16.0000000000 17.0000000000 15.0000000000 13.0000000000 18.0000000000 11.0000000000 17.0000000000 10.0000000000 11.0000000000  9.0000000000 20.0000000000 26.0000000000 26.0000000000 20.0000000000 20.0000000000 18.0000000000 23.0000000000 27.0000000000  9.0000000000 17.0000000000 24.0000000000 15.0000000000 26.0000000000 11.0000000000  9.0000000000 11.0000000000 17.0000000000 16.0000000000  9.0000000000               
#[ 38]  22.0000000000 23.0000000000 22.0000000000  6.0000000000  9.0000000000 22.0000000000 19.0000000000 11.0000000000  7.0000000000 23.0000000000 18.0000000000  8.0000000000 17.0000000000 10.0000000000 20.0000000000 15.0000000000 17.0000000000 16.0000000000 25.0000000000 21.0000000000 20.0000000000 16.0000000000  5.0000000000 15.0000000000 26.0000000000 17.0000000000 10.0000000000 24.0000000000  8.0000000000 20.0000000000 17.0000000000 17.0000000000 14.0000000000 10.0000000000 12.0000000000 14.0000000000 19.0000000000               
#[ 39]  25.0000000000 25.0000000000 24.0000000000 12.0000000000  6.0000000000 24.0000000000 18.0000000000  8.0000000000 10.0000000000 25.0000000000 20.0000000000 11.0000000000 16.0000000000  5.0000000000 18.0000000000 17.0000000000 16.0000000000  7.0000000000 31.0000000000 31.0000000000 23.0000000000 15.0000000000  8.0000000000 16.0000000000 31.0000000000 16.0000000000  7.0000000000 30.0000000000  5.0000000000 21.0000000000 16.0000000000 16.0000000000 12.0000000000  7.0000000000  3.0000000000 11.0000000000 17.0000000000 12.0000000000               
#[ 40]  20.0000000000 20.0000000000 19.0000000000 18.0000000000 15.0000000000 19.0000000000 19.0000000000 15.0000000000 16.0000000000 18.0000000000  4.0000000000 16.0000000000  5.0000000000 16.0000000000 14.0000000000  5.0000000000  3.0000000000 20.0000000000 23.0000000000 25.0000000000 14.0000000000 17.0000000000 17.0000000000 18.0000000000 25.0000000000  3.0000000000 16.0000000000 22.0000000000 12.0000000000 21.0000000000  5.0000000000  3.0000000000 10.0000000000 16.0000000000 16.0000000000  8.0000000000 10.0000000000 16.0000000000 17.0000000000               
#[ 41]  25.0000000000 26.0000000000 25.0000000000 13.0000000000  4.0000000000 25.0000000000 14.0000000000  6.0000000000  8.0000000000 26.0000000000 20.0000000000 12.0000000000 16.0000000000  5.0000000000 19.0000000000 14.0000000000 16.0000000000  9.0000000000 27.0000000000 28.0000000000 19.0000000000 16.0000000000  6.0000000000 15.0000000000 28.0000000000 16.0000000000  5.0000000000 26.0000000000  5.0000000000 20.0000000000 16.0000000000 16.0000000000  9.0000000000  5.0000000000  5.0000000000  9.0000000000 18.0000000000  7.0000000000  5.0000000000 17.0000000000               
#[ 42]  25.0000000000 25.0000000000 24.0000000000 12.0000000000  3.0000000000 24.0000000000 15.0000000000  5.0000000000 11.0000000000 25.0000000000 19.0000000000 11.0000000000 15.0000000000  4.0000000000 18.0000000000 17.0000000000 15.0000000000  9.0000000000 28.0000000000 29.0000000000 20.0000000000 15.0000000000  5.0000000000 16.0000000000 29.0000000000 15.0000000000  4.0000000000 27.0000000000  4.0000000000 21.0000000000 15.0000000000 15.0000000000 12.0000000000  6.0000000000  6.0000000000  8.0000000000 17.0000000000 10.0000000000  7.0000000000 16.0000000000  5.0000000000               
#[ 43]  24.0000000000 24.0000000000 23.0000000000 11.0000000000  3.0000000000 23.0000000000 15.0000000000  5.0000000000 11.0000000000 24.0000000000 19.0000000000 10.0000000000 15.0000000000  4.0000000000 18.0000000000 17.0000000000 15.0000000000  9.0000000000 27.0000000000 28.0000000000 20.0000000000 14.0000000000  4.0000000000 15.0000000000 28.0000000000 15.0000000000  4.0000000000 26.0000000000  4.0000000000 20.0000000000 15.0000000000 15.0000000000 12.0000000000  6.0000000000  6.0000000000  8.0000000000 17.0000000000  9.0000000000  7.0000000000 16.0000000000  5.0000000000  3.0000000000               
#[ 44]  27.0000000000 31.0000000000 29.0000000000 24.0000000000 25.0000000000 30.0000000000 12.0000000000 25.0000000000 23.0000000000 30.0000000000 27.0000000000 25.0000000000 26.0000000000 26.0000000000 27.0000000000 26.0000000000 26.0000000000 32.0000000000  7.0000000000  6.0000000000 13.0000000000 19.0000000000 27.0000000000 16.0000000000  3.0000000000 26.0000000000 27.0000000000  3.0000000000 25.0000000000 13.0000000000 26.0000000000 26.0000000000 25.0000000000 25.0000000000 29.0000000000 23.0000000000 25.0000000000 24.0000000000 29.0000000000 23.0000000000 26.0000000000 27.0000000000 26.0000000000               
#[ 45]  21.0000000000 21.0000000000 20.0000000000 10.0000000000  5.0000000000 20.0000000000 17.0000000000  7.0000000000 11.0000000000 21.0000000000 15.0000000000 12.0000000000 15.0000000000  6.0000000000 18.0000000000 17.0000000000 15.0000000000 10.0000000000 26.0000000000 27.0000000000 22.0000000000 11.0000000000  5.0000000000 12.0000000000 27.0000000000 15.0000000000  6.0000000000 25.0000000000  2.0000000000 17.0000000000 15.0000000000 15.0000000000 12.0000000000  6.0000000000  6.0000000000 10.0000000000 17.0000000000  8.0000000000  7.0000000000 12.0000000000  7.0000000000  6.0000000000  6.0000000000 25.0000000000               
#[ 46]  21.0000000000 22.0000000000 20.0000000000  4.0000000000 11.0000000000 21.0000000000 23.0000000000 13.0000000000  6.0000000000 21.0000000000 19.0000000000  2.0000000000 17.0000000000 11.0000000000 18.0000000000 19.0000000000 17.0000000000 16.0000000000 25.0000000000 22.0000000000 22.0000000000 13.0000000000  9.0000000000 14.0000000000 27.0000000000 17.0000000000 12.0000000000 26.0000000000 10.0000000000 19.0000000000 17.0000000000 17.0000000000 20.0000000000 14.0000000000 12.0000000000 16.0000000000 19.0000000000  8.0000000000 12.0000000000 16.0000000000 13.0000000000 12.0000000000 11.0000000000 25.0000000000 12.0000000000               
#[ 47]  22.0000000000 23.0000000000 22.0000000000 17.0000000000 18.0000000000 22.0000000000 20.0000000000 18.0000000000 15.0000000000 21.0000000000 10.0000000000 15.0000000000 10.0000000000 19.0000000000 19.0000000000  4.0000000000  8.0000000000 23.0000000000 25.0000000000 22.0000000000 17.0000000000 21.0000000000 16.0000000000 20.0000000000 27.0000000000  8.0000000000 19.0000000000 24.0000000000 15.0000000000 23.0000000000 10.0000000000  8.0000000000  7.0000000000 17.0000000000 19.0000000000 11.0000000000 13.0000000000 11.0000000000 19.0000000000  7.0000000000 16.0000000000 19.0000000000 18.0000000000 25.0000000000 17.0000000000 15.0000000000               
#[ 48]  23.0000000000 25.0000000000 23.0000000000 12.0000000000 16.0000000000 24.0000000000 19.0000000000 16.0000000000 11.0000000000 24.0000000000 18.0000000000 12.0000000000 16.0000000000 18.0000000000 21.0000000000 12.0000000000 16.0000000000 23.0000000000 23.0000000000 21.0000000000 20.0000000000 23.0000000000 16.0000000000 22.0000000000 24.0000000000 16.0000000000 19.0000000000 22.0000000000 17.0000000000 24.0000000000 16.0000000000 16.0000000000 11.0000000000 19.0000000000 19.0000000000 13.0000000000 17.0000000000 11.0000000000 18.0000000000 15.0000000000 16.0000000000 19.0000000000 18.0000000000 22.0000000000 19.0000000000 12.0000000000  8.0000000000               
#[ 49]  22.0000000000 24.0000000000 22.0000000000 21.0000000000 20.0000000000 23.0000000000 22.0000000000 20.0000000000 20.0000000000 21.0000000000 16.0000000000 20.0000000000 17.0000000000 21.0000000000 21.0000000000 17.0000000000 15.0000000000 27.0000000000 11.0000000000 18.0000000000 22.0000000000 14.0000000000 21.0000000000 15.0000000000 16.0000000000 15.0000000000 21.0000000000 11.0000000000 19.0000000000 18.0000000000 17.0000000000 15.0000000000 17.0000000000 23.0000000000 23.0000000000 13.0000000000 15.0000000000 20.0000000000 24.0000000000 12.0000000000 22.0000000000 21.0000000000 20.0000000000 14.0000000000 19.0000000000 20.0000000000 16.0000000000 17.0000000000               
#[ 50]  21.0000000000 22.0000000000 21.0000000000  7.0000000000 10.0000000000 21.0000000000 18.0000000000 10.0000000000  8.0000000000 22.0000000000 17.0000000000  9.0000000000 16.0000000000 11.0000000000 19.0000000000 14.0000000000 16.0000000000 17.0000000000 24.0000000000 20.0000000000 19.0000000000 17.0000000000  6.0000000000 16.0000000000 25.0000000000 16.0000000000 11.0000000000 23.0000000000  9.0000000000 19.0000000000 16.0000000000 16.0000000000 13.0000000000 11.0000000000 13.0000000000 13.0000000000 18.0000000000  1.0000000000 13.0000000000 15.0000000000  8.0000000000 11.0000000000 10.0000000000 23.0000000000  9.0000000000  9.0000000000 10.0000000000 10.0000000000 19.0000000000               
#[ 51]  22.0000000000 21.0000000000 21.0000000000 19.0000000000 14.0000000000 21.0000000000 18.0000000000 14.0000000000 17.0000000000 20.0000000000  6.0000000000 16.0000000000  4.0000000000 15.0000000000 13.0000000000  4.0000000000  2.0000000000 19.0000000000 26.0000000000 26.0000000000 13.0000000000 20.0000000000 16.0000000000 21.0000000000 28.0000000000  2.0000000000 15.0000000000 25.0000000000 13.0000000000 24.0000000000  4.0000000000  2.0000000000  9.0000000000 15.0000000000 15.0000000000  7.0000000000  9.0000000000 17.0000000000 16.0000000000  3.0000000000 16.0000000000 15.0000000000 15.0000000000 26.0000000000 15.0000000000 17.0000000000  8.0000000000 16.0000000000 15.0000000000 16.0000000000               
#[ 52]  26.0000000000 28.0000000000 26.0000000000 23.0000000000 24.0000000000 27.0000000000 20.0000000000 24.0000000000 21.0000000000 25.0000000000 23.0000000000 23.0000000000 24.0000000000 24.0000000000 25.0000000000 22.0000000000 22.0000000000 30.0000000000 14.0000000000 13.0000000000 21.0000000000 16.0000000000 25.0000000000 17.0000000000  9.0000000000 22.0000000000 25.0000000000 11.0000000000 23.0000000000 20.0000000000 24.0000000000 22.0000000000 21.0000000000 27.0000000000 27.0000000000 19.0000000000 21.0000000000 22.0000000000 26.0000000000 19.0000000000 24.0000000000 25.0000000000 24.0000000000  9.0000000000 23.0000000000 23.0000000000 21.0000000000 21.0000000000 10.0000000000 21.0000000000 22.0000000000               
#[ 53]  22.0000000000 22.0000000000 21.0000000000  9.0000000000  4.0000000000 21.0000000000 15.0000000000  6.0000000000  8.0000000000 22.0000000000 16.0000000000  8.0000000000 12.0000000000  5.0000000000 15.0000000000 14.0000000000 12.0000000000 11.0000000000 24.0000000000 25.0000000000 16.0000000000 14.0000000000  6.0000000000 15.0000000000 25.0000000000 12.0000000000  5.0000000000 23.0000000000  5.0000000000 20.0000000000 12.0000000000 12.0000000000 13.0000000000  7.0000000000  7.0000000000  9.0000000000 14.0000000000  7.0000000000  8.0000000000 13.0000000000  6.0000000000  5.0000000000  5.0000000000 23.0000000000  7.0000000000  9.0000000000 16.0000000000 16.0000000000 18.0000000000  8.0000000000 12.0000000000 21.0000000000               
#[ 54]  23.0000000000 25.0000000000 23.0000000000  6.0000000000 11.0000000000 24.0000000000 21.0000000000 13.0000000000  5.0000000000 24.0000000000 23.0000000000  5.0000000000 19.0000000000 11.0000000000 19.0000000000 17.0000000000 19.0000000000 16.0000000000 26.0000000000 24.0000000000 22.0000000000 17.0000000000  9.0000000000 16.0000000000 27.0000000000 19.0000000000 12.0000000000 27.0000000000 12.0000000000 21.0000000000 19.0000000000 19.0000000000 16.0000000000 12.0000000000 12.0000000000 16.0000000000 20.0000000000  6.0000000000 11.0000000000 20.0000000000  9.0000000000 12.0000000000 11.0000000000 25.0000000000 14.0000000000  4.0000000000 15.0000000000 10.0000000000 23.0000000000  7.0000000000 19.0000000000 23.0000000000  9.0000000000               
#[ 55]  14.0000000000 14.0000000000 13.0000000000 20.0000000000 15.0000000000 13.0000000000 20.0000000000 15.0000000000 18.0000000000 14.0000000000 12.0000000000 17.0000000000  6.0000000000 16.0000000000  5.0000000000 10.0000000000  8.0000000000 20.0000000000 26.0000000000 28.0000000000 15.0000000000 21.0000000000 17.0000000000 22.0000000000 30.0000000000  8.0000000000 16.0000000000 27.0000000000 14.0000000000 25.0000000000  6.0000000000  8.0000000000 15.0000000000 16.0000000000 16.0000000000 13.0000000000 15.0000000000 18.0000000000 17.0000000000  9.0000000000 17.0000000000 16.0000000000 16.0000000000 28.0000000000 16.0000000000 16.0000000000 14.0000000000 20.0000000000 21.0000000000 17.0000000000  8.0000000000 26.0000000000 13.0000000000 18.0000000000               
#[ 56]  23.0000000000 24.0000000000 22.0000000000  3.0000000000 10.0000000000 23.0000000000 22.0000000000 12.0000000000  8.0000000000 23.0000000000 19.0000000000  5.0000000000 16.0000000000 10.0000000000 21.0000000000 20.0000000000 18.0000000000 17.0000000000 27.0000000000 21.0000000000 23.0000000000 14.0000000000  6.0000000000 15.0000000000 26.0000000000 18.0000000000 11.0000000000 26.0000000000  9.0000000000 20.0000000000 18.0000000000 18.0000000000 19.0000000000 13.0000000000 13.0000000000 15.0000000000 20.0000000000  5.0000000000 13.0000000000 17.0000000000 12.0000000000 11.0000000000 10.0000000000 24.0000000000  9.0000000000  5.0000000000 16.0000000000 13.0000000000 20.0000000000  6.0000000000 18.0000000000 22.0000000000  8.0000000000  7.0000000000 19.0000000000               
#[ 57]  27.0000000000 29.0000000000 27.0000000000 25.0000000000 24.0000000000 28.0000000000 11.0000000000 24.0000000000 23.0000000000 28.0000000000 25.0000000000 25.0000000000 24.0000000000 26.0000000000 27.0000000000 24.0000000000 24.0000000000 31.0000000000  4.0000000000  8.0000000000 11.0000000000 19.0000000000 26.0000000000 16.0000000000  6.0000000000 24.0000000000 26.0000000000  1.0000000000 24.0000000000 13.0000000000 24.0000000000 24.0000000000 24.0000000000 24.0000000000 28.0000000000 22.0000000000 25.0000000000 23.0000000000 29.0000000000 21.0000000000 25.0000000000 26.0000000000 25.0000000000  4.0000000000 24.0000000000 25.0000000000 23.0000000000 21.0000000000 11.0000000000 22.0000000000 24.0000000000 12.0000000000 22.0000000000 26.0000000000 26.0000000000 25.0000000000               
#[ 58]  25.0000000000 26.0000000000 25.0000000000 13.0000000000  4.0000000000 25.0000000000 14.0000000000  6.0000000000  8.0000000000 26.0000000000 19.0000000000 12.0000000000 16.0000000000  5.0000000000 19.0000000000 14.0000000000 16.0000000000 11.0000000000 27.0000000000 28.0000000000 19.0000000000 16.0000000000  6.0000000000 15.0000000000 28.0000000000 16.0000000000  5.0000000000 26.0000000000  5.0000000000 20.0000000000 16.0000000000 16.0000000000  9.0000000000  5.0000000000  7.0000000000  9.0000000000 18.0000000000  7.0000000000  7.0000000000 17.0000000000  2.0000000000  5.0000000000  5.0000000000 26.0000000000  7.0000000000 13.0000000000 16.0000000000 16.0000000000 22.0000000000  8.0000000000 16.0000000000 24.0000000000  6.0000000000  9.0000000000 17.0000000000 12.0000000000 25.0000000000               
#[ 59]  27.0000000000 28.0000000000 26.0000000000 18.0000000000 15.0000000000 27.0000000000 19.0000000000 17.0000000000 17.0000000000 27.0000000000 23.0000000000 15.0000000000 19.0000000000 15.0000000000 23.0000000000 21.0000000000 19.0000000000 22.0000000000 20.0000000000 16.0000000000 20.0000000000  7.0000000000 16.0000000000 10.0000000000 17.0000000000 19.0000000000 16.0000000000 17.0000000000 16.0000000000 15.0000000000 19.0000000000 19.0000000000 20.0000000000 18.0000000000 18.0000000000 16.0000000000 19.0000000000 19.0000000000 18.0000000000 20.0000000000 17.0000000000 16.0000000000 15.0000000000 16.0000000000 18.0000000000 16.0000000000 22.0000000000 22.0000000000 13.0000000000 20.0000000000 19.0000000000 13.0000000000 15.0000000000 18.0000000000 21.0000000000 17.0000000000 16.0000000000 17.0000000000               
#[ 60]  23.0000000000 25.0000000000 23.0000000000  4.0000000000 13.0000000000 24.0000000000 23.0000000000 15.0000000000  4.0000000000 24.0000000000 20.0000000000  4.0000000000 19.0000000000 13.0000000000 22.0000000000 17.0000000000 19.0000000000 18.0000000000 27.0000000000 20.0000000000 22.0000000000 15.0000000000  9.0000000000 14.0000000000 27.0000000000 19.0000000000 14.0000000000 26.0000000000 12.0000000000 19.0000000000 19.0000000000 19.0000000000 18.0000000000 14.0000000000 14.0000000000 18.0000000000 21.0000000000  4.0000000000 13.0000000000 18.0000000000 11.0000000000 14.0000000000 13.0000000000 25.0000000000 12.0000000000  4.0000000000 13.0000000000 10.0000000000 22.0000000000  5.0000000000 19.0000000000 23.0000000000 11.0000000000  4.0000000000 20.0000000000  5.0000000000 25.0000000000 11.0000000000 18.0000000000               
#[ 61]  23.0000000000 24.0000000000 23.0000000000  9.0000000000  8.0000000000 23.0000000000 16.0000000000  8.0000000000 10.0000000000 24.0000000000 19.0000000000 11.0000000000 18.0000000000  9.0000000000 21.0000000000 16.0000000000 18.0000000000 15.0000000000 26.0000000000 22.0000000000 21.0000000000 17.0000000000  4.0000000000 16.0000000000 27.0000000000 18.0000000000  9.0000000000 25.0000000000  7.0000000000 19.0000000000 18.0000000000 18.0000000000 11.0000000000  9.0000000000 11.0000000000 11.0000000000 20.0000000000  3.0000000000 11.0000000000 17.0000000000  6.0000000000  9.0000000000  8.0000000000 25.0000000000  7.0000000000 11.0000000000 12.0000000000 12.0000000000 21.0000000000  2.0000000000 18.0000000000 23.0000000000 10.0000000000  9.0000000000 19.0000000000  8.0000000000 24.0000000000  6.0000000000 20.0000000000  7.0000000000               
#[ 62]  24.0000000000 24.0000000000 23.0000000000 14.0000000000  5.0000000000 23.0000000000  9.0000000000  7.0000000000 13.0000000000 24.0000000000 17.0000000000 13.0000000000 13.0000000000  6.0000000000 17.0000000000 15.0000000000 13.0000000000 12.0000000000 24.0000000000 23.0000000000 14.0000000000 17.0000000000  7.0000000000 18.0000000000 23.0000000000 13.0000000000  6.0000000000 21.0000000000  6.0000000000 23.0000000000 13.0000000000 13.0000000000 10.0000000000  8.0000000000  8.0000000000  6.0000000000 15.0000000000 12.0000000000  9.0000000000 14.0000000000  7.0000000000  6.0000000000  6.0000000000 21.0000000000  8.0000000000 14.0000000000 17.0000000000 17.0000000000 17.0000000000 13.0000000000 13.0000000000 19.0000000000  7.0000000000 14.0000000000 15.0000000000 13.0000000000 20.0000000000  7.0000000000 10.0000000000 16.0000000000 11.0000000000               
#[ 63]  23.0000000000 24.0000000000 23.0000000000 13.0000000000  4.0000000000 23.0000000000 14.0000000000  6.0000000000  8.0000000000 24.0000000000 20.0000000000 12.0000000000 16.0000000000  5.0000000000 17.0000000000 14.0000000000 16.0000000000 11.0000000000 25.0000000000 28.0000000000 19.0000000000 16.0000000000  6.0000000000 15.0000000000 28.0000000000 16.0000000000  5.0000000000 26.0000000000  5.0000000000 20.0000000000 16.0000000000 16.0000000000  9.0000000000  5.0000000000  7.0000000000  9.0000000000 18.0000000000  7.0000000000  7.0000000000 17.0000000000  2.0000000000  5.0000000000  5.0000000000 26.0000000000  7.0000000000 11.0000000000 16.0000000000 16.0000000000 22.0000000000  8.0000000000 16.0000000000 24.0000000000  6.0000000000  7.0000000000 15.0000000000 12.0000000000 25.0000000000  2.0000000000 17.0000000000 11.0000000000  6.0000000000  7.0000000000               
#[ 64]  22.0000000000 22.0000000000 21.0000000000 19.0000000000 14.0000000000 21.0000000000 18.0000000000 14.0000000000 17.0000000000 20.0000000000  6.0000000000 16.0000000000  4.0000000000 15.0000000000 13.0000000000  4.0000000000  2.0000000000 19.0000000000 26.0000000000 26.0000000000 13.0000000000 20.0000000000 16.0000000000 21.0000000000 28.0000000000  2.0000000000 13.0000000000 25.0000000000 13.0000000000 24.0000000000  4.0000000000  2.0000000000  9.0000000000 15.0000000000 15.0000000000  7.0000000000  9.0000000000 17.0000000000 16.0000000000  3.0000000000 16.0000000000 15.0000000000 15.0000000000 26.0000000000 15.0000000000 17.0000000000  8.0000000000 16.0000000000 15.0000000000 16.0000000000  2.0000000000 22.0000000000 12.0000000000 19.0000000000  8.0000000000 18.0000000000 24.0000000000 16.0000000000 19.0000000000 19.0000000000 18.0000000000 13.0000000000 16.0000000000               
#[ 65]  30.0000000000 32.0000000000 30.0000000000 27.0000000000 28.0000000000 31.0000000000 16.0000000000 28.0000000000 24.0000000000 31.0000000000 30.0000000000 28.0000000000 29.0000000000 29.0000000000 30.0000000000 27.0000000000 29.0000000000 34.0000000000  9.0000000000  9.0000000000 17.0000000000 21.0000000000 30.0000000000 19.0000000000  4.0000000000 29.0000000000 30.0000000000  7.0000000000 28.0000000000 16.0000000000 29.0000000000 29.0000000000 26.0000000000 29.0000000000 32.0000000000 26.0000000000 28.0000000000 25.0000000000 31.0000000000 26.0000000000 27.0000000000 30.0000000000 29.0000000000  5.0000000000 28.0000000000 28.0000000000 26.0000000000 23.0000000000 17.0000000000 24.0000000000 29.0000000000  8.0000000000 26.0000000000 26.0000000000 31.0000000000 27.0000000000  8.0000000000 27.0000000000 18.0000000000 26.0000000000 26.0000000000 24.0000000000 27.0000000000 29.0000000000               
#[ 66]  23.0000000000 24.0000000000 22.0000000000  2.0000000000 11.0000000000 23.0000000000 22.0000000000 13.0000000000  7.0000000000 23.0000000000 20.0000000000  4.0000000000 19.0000000000 11.0000000000 21.0000000000 21.0000000000 19.0000000000 16.0000000000 28.0000000000 21.0000000000 23.0000000000 15.0000000000  7.0000000000 16.0000000000 26.0000000000 19.0000000000 12.0000000000 26.0000000000 10.0000000000 21.0000000000 19.0000000000 19.0000000000 20.0000000000 14.0000000000 12.0000000000 16.0000000000 20.0000000000  6.0000000000 12.0000000000 18.0000000000 13.0000000000 12.0000000000 11.0000000000 24.0000000000 10.0000000000  4.0000000000 17.0000000000 12.0000000000 21.0000000000  7.0000000000 19.0000000000 22.0000000000  9.0000000000  6.0000000000 20.0000000000  3.0000000000 25.0000000000 13.0000000000 17.0000000000  4.0000000000  9.0000000000 13.0000000000 13.0000000000 19.0000000000 27.0000000000               
#[ 67]  24.0000000000 26.0000000000 24.0000000000  4.0000000000 13.0000000000 25.0000000000 23.0000000000 15.0000000000  5.0000000000 25.0000000000 22.0000000000  6.0000000000 21.0000000000 13.0000000000 23.0000000000 19.0000000000 21.0000000000 18.0000000000 28.0000000000 22.0000000000 24.0000000000 17.0000000000  9.0000000000 16.0000000000 27.0000000000 21.0000000000 14.0000000000 27.0000000000 12.0000000000 21.0000000000 21.0000000000 21.0000000000 18.0000000000 14.0000000000 14.0000000000 18.0000000000 22.0000000000  4.0000000000 13.0000000000 20.0000000000 11.0000000000 14.0000000000 13.0000000000 25.0000000000 12.0000000000  6.0000000000 15.0000000000 10.0000000000 23.0000000000  5.0000000000 21.0000000000 23.0000000000 11.0000000000  4.0000000000 22.0000000000  5.0000000000 26.0000000000 11.0000000000 20.0000000000  2.0000000000  7.0000000000 16.0000000000 11.0000000000 21.0000000000 26.0000000000  4.0000000000               
#[ 68]  24.0000000000 24.0000000000 23.0000000000 12.0000000000  6.0000000000 23.0000000000 18.0000000000  8.0000000000 12.0000000000 24.0000000000 20.0000000000 11.0000000000 16.0000000000  7.0000000000 18.0000000000 18.0000000000 16.0000000000  7.0000000000 30.0000000000 31.0000000000 23.0000000000 15.0000000000  7.0000000000 16.0000000000 31.0000000000 16.0000000000  7.0000000000 29.0000000000  5.0000000000 21.0000000000 16.0000000000 14.0000000000 13.0000000000  7.0000000000  5.0000000000 11.0000000000 17.0000000000 12.0000000000  6.0000000000 17.0000000000  8.0000000000  7.0000000000  5.0000000000 29.0000000000  7.0000000000 12.0000000000 19.0000000000 19.0000000000 23.0000000000 13.0000000000 16.0000000000 27.0000000000  8.0000000000 12.0000000000 17.0000000000 13.0000000000 28.0000000000  8.0000000000 18.0000000000 14.0000000000 11.0000000000  9.0000000000  8.0000000000 16.0000000000 32.0000000000 12.0000000000 14.0000000000               
#[ 69]  24.0000000000 26.0000000000 24.0000000000  6.0000000000 13.0000000000 25.0000000000 23.0000000000 15.0000000000  4.0000000000 25.0000000000 20.0000000000  4.0000000000 19.0000000000 13.0000000000 22.0000000000 17.0000000000 19.0000000000 18.0000000000 27.0000000000 22.0000000000 22.0000000000 15.0000000000 11.0000000000 14.0000000000 27.0000000000 19.0000000000 14.0000000000 26.0000000000 12.0000000000 19.0000000000 19.0000000000 19.0000000000 18.0000000000 14.0000000000 14.0000000000 18.0000000000 21.0000000000  6.0000000000 13.0000000000 18.0000000000 11.0000000000 14.0000000000 13.0000000000 25.0000000000 14.0000000000  4.0000000000 13.0000000000 10.0000000000 22.0000000000  7.0000000000 19.0000000000 23.0000000000 11.0000000000  4.0000000000 20.0000000000  7.0000000000 25.0000000000 10.0000000000 18.0000000000  2.0000000000  9.0000000000 16.0000000000 11.0000000000 19.0000000000 26.0000000000  6.0000000000  4.0000000000 14.0000000000               
#[ 70]  21.0000000000 21.0000000000 20.0000000000 11.0000000000  4.0000000000 20.0000000000 16.0000000000  6.0000000000 10.0000000000 21.0000000000 18.0000000000 10.0000000000 12.0000000000  5.0000000000 14.0000000000 16.0000000000 14.0000000000  7.0000000000 29.0000000000 30.0000000000 21.0000000000 14.0000000000  6.0000000000 15.0000000000 30.0000000000 14.0000000000  5.0000000000 28.0000000000  3.0000000000 20.0000000000 14.0000000000 14.0000000000 11.0000000000  5.0000000000  3.0000000000  9.0000000000 15.0000000000 11.0000000000  4.0000000000 15.0000000000  6.0000000000  5.0000000000  5.0000000000 28.0000000000  5.0000000000 11.0000000000 18.0000000000 18.0000000000 22.0000000000 12.0000000000 14.0000000000 26.0000000000  6.0000000000 11.0000000000 13.0000000000 12.0000000000 27.0000000000  6.0000000000 17.0000000000 13.0000000000 10.0000000000  7.0000000000  6.0000000000 14.0000000000 31.0000000000 11.0000000000 13.0000000000  4.0000000000 13.0000000000               
#[ 71]  26.0000000000 27.0000000000 26.0000000000 14.0000000000  5.0000000000 26.0000000000  9.0000000000  7.0000000000 11.0000000000 27.0000000000 21.0000000000 13.0000000000 17.0000000000  6.0000000000 20.0000000000 17.0000000000 17.0000000000 11.0000000000 24.0000000000 23.0000000000 14.0000000000 17.0000000000  7.0000000000 14.0000000000 23.0000000000 17.0000000000  6.0000000000 21.0000000000  6.0000000000 19.0000000000 17.0000000000 17.0000000000 12.0000000000  4.0000000000  8.0000000000 10.0000000000 19.0000000000 10.0000000000  9.0000000000 18.0000000000  5.0000000000  6.0000000000  6.0000000000 21.0000000000  8.0000000000 14.0000000000 19.0000000000 19.0000000000 21.0000000000 11.0000000000 17.0000000000 23.0000000000  7.0000000000 12.0000000000 18.0000000000 13.0000000000 20.0000000000  5.0000000000 14.0000000000 14.0000000000  9.0000000000  4.0000000000  5.0000000000 17.0000000000 25.0000000000 13.0000000000 14.0000000000  9.0000000000 14.0000000000  7.0000000000               
#[ 72]  28.0000000000 32.0000000000 30.0000000000 25.0000000000 24.0000000000 31.0000000000 11.0000000000 24.0000000000 24.0000000000 31.0000000000 28.0000000000 26.0000000000 27.0000000000 25.0000000000 28.0000000000 27.0000000000 27.0000000000 31.0000000000  8.0000000000  6.0000000000 14.0000000000 17.0000000000 26.0000000000 14.0000000000  3.0000000000 27.0000000000 26.0000000000  4.0000000000 24.0000000000 11.0000000000 27.0000000000 27.0000000000 24.0000000000 24.0000000000 28.0000000000 22.0000000000 26.0000000000 25.0000000000 28.0000000000 24.0000000000 25.0000000000 26.0000000000 25.0000000000  2.0000000000 24.0000000000 26.0000000000 26.0000000000 23.0000000000 15.0000000000 24.0000000000 27.0000000000  9.0000000000 24.0000000000 26.0000000000 29.0000000000 25.0000000000  5.0000000000 25.0000000000 14.0000000000 26.0000000000 24.0000000000 20.0000000000 25.0000000000 27.0000000000  5.0000000000 25.0000000000 26.0000000000 28.0000000000 26.0000000000 27.0000000000 20.0000000000               
#[ 73]  15.0000000000 13.0000000000 12.0000000000 21.0000000000 16.0000000000 12.0000000000 21.0000000000 16.0000000000 19.0000000000 13.0000000000 13.0000000000 18.0000000000  7.0000000000 17.0000000000  6.0000000000 11.0000000000  9.0000000000 20.0000000000 25.0000000000 29.0000000000 16.0000000000 22.0000000000 18.0000000000 23.0000000000 29.0000000000  9.0000000000 17.0000000000 28.0000000000 15.0000000000 26.0000000000  7.0000000000  9.0000000000 16.0000000000 17.0000000000 17.0000000000 14.0000000000 16.0000000000 19.0000000000 18.0000000000 10.0000000000 18.0000000000 17.0000000000 17.0000000000 29.0000000000 17.0000000000 17.0000000000 15.0000000000 21.0000000000 22.0000000000 18.0000000000  9.0000000000 26.0000000000 14.0000000000 19.0000000000  1.0000000000 20.0000000000 27.0000000000 18.0000000000 22.0000000000 21.0000000000 20.0000000000 16.0000000000 16.0000000000  9.0000000000 30.0000000000 21.0000000000 23.0000000000 18.0000000000 21.0000000000 14.0000000000 19.0000000000 30.0000000000               
#[ 74]  22.0000000000 23.0000000000 21.0000000000  5.0000000000  6.0000000000 22.0000000000 18.0000000000  8.0000000000  4.0000000000 22.0000000000 18.0000000000  4.0000000000 14.0000000000  6.0000000000 16.0000000000 16.0000000000 14.0000000000 11.0000000000 26.0000000000 25.0000000000 19.0000000000 13.0000000000  8.0000000000 14.0000000000 25.0000000000 14.0000000000  7.0000000000 25.0000000000  7.0000000000 19.0000000000 14.0000000000 14.0000000000 15.0000000000  9.0000000000  7.0000000000 11.0000000000 15.0000000000  9.0000000000  7.0000000000 15.0000000000  8.0000000000  7.0000000000  7.0000000000 23.0000000000  9.0000000000  5.0000000000 18.0000000000 13.0000000000 19.0000000000 10.0000000000 14.0000000000 21.0000000000  4.0000000000  5.0000000000 15.0000000000  6.0000000000 24.0000000000  8.0000000000 14.0000000000  7.0000000000 12.0000000000  9.0000000000  8.0000000000 14.0000000000 26.0000000000  5.0000000000  7.0000000000  8.0000000000  7.0000000000  6.0000000000  9.0000000000 24.0000000000 16.0000000000               
#[ 75]  24.0000000000 24.0000000000 23.0000000000 11.0000000000  2.0000000000 23.0000000000 14.0000000000  4.0000000000 10.0000000000 24.0000000000 18.0000000000 10.0000000000 14.0000000000  3.0000000000 17.0000000000 16.0000000000 14.0000000000  8.0000000000 27.0000000000 28.0000000000 19.0000000000 14.0000000000  4.0000000000 15.0000000000 28.0000000000 14.0000000000  3.0000000000 26.0000000000  3.0000000000 20.0000000000 14.0000000000 12.0000000000 11.0000000000  5.0000000000  5.0000000000  7.0000000000 16.0000000000  9.0000000000  6.0000000000 15.0000000000  4.0000000000  3.0000000000  3.0000000000 26.0000000000  5.0000000000 11.0000000000 18.0000000000 18.0000000000 20.0000000000 10.0000000000 14.0000000000 24.0000000000  4.0000000000 11.0000000000 15.0000000000 10.0000000000 25.0000000000  4.0000000000 15.0000000000 13.0000000000  8.0000000000  5.0000000000  4.0000000000 14.0000000000 29.0000000000 11.0000000000 13.0000000000  4.0000000000 13.0000000000  4.0000000000  5.0000000000 25.0000000000 16.0000000000  6.0000000000               
#[ 76]  22.0000000000 24.0000000000 22.0000000000  4.0000000000 13.0000000000 23.0000000000 22.0000000000 13.0000000000  6.0000000000 23.0000000000 20.0000000000  6.0000000000 19.0000000000 13.0000000000 21.0000000000 18.0000000000 19.0000000000 18.0000000000 27.0000000000 21.0000000000 23.0000000000 17.0000000000  9.0000000000 17.0000000000 26.0000000000 19.0000000000 14.0000000000 26.0000000000 12.0000000000 20.0000000000 19.0000000000 19.0000000000 17.0000000000 15.0000000000 14.0000000000 16.0000000000 20.0000000000  5.0000000000 13.0000000000 18.0000000000 12.0000000000 14.0000000000 13.0000000000 24.0000000000 12.0000000000  6.0000000000 14.0000000000  9.0000000000 21.0000000000  4.0000000000 19.0000000000 21.0000000000 11.0000000000  5.0000000000 20.0000000000  5.0000000000 25.0000000000 12.0000000000 20.0000000000  3.0000000000  6.0000000000 16.0000000000 12.0000000000 19.0000000000 25.0000000000  4.0000000000  3.0000000000 14.0000000000  5.0000000000 13.0000000000 15.0000000000 25.0000000000 21.0000000000  7.0000000000 13.0000000000               
#[ 77]  17.0000000000 15.0000000000 14.0000000000 20.0000000000 17.0000000000 14.0000000000 22.0000000000 17.0000000000 18.0000000000 15.0000000000 13.0000000000 17.0000000000  8.0000000000 16.0000000000  9.0000000000 12.0000000000 10.0000000000 21.0000000000 25.0000000000 28.0000000000 17.0000000000 21.0000000000 19.0000000000 22.0000000000 28.0000000000 10.0000000000 18.0000000000 28.0000000000 15.0000000000 25.0000000000 10.0000000000 10.0000000000 17.0000000000 18.0000000000 18.0000000000 15.0000000000 17.0000000000 19.0000000000 17.0000000000 10.0000000000 19.0000000000 18.0000000000 18.0000000000 28.0000000000 17.0000000000 16.0000000000 15.0000000000 20.0000000000 22.0000000000 18.0000000000 10.0000000000 25.0000000000 15.0000000000 19.0000000000  4.0000000000 19.0000000000 27.0000000000 19.0000000000 22.0000000000 20.0000000000 20.0000000000 17.0000000000 17.0000000000 10.0000000000 29.0000000000 20.0000000000 22.0000000000 19.0000000000 20.0000000000 15.0000000000 20.0000000000 29.0000000000  3.0000000000 16.0000000000 17.0000000000 20.0000000000               
#[ 78]  23.0000000000 23.0000000000 22.0000000000 13.0000000000  4.0000000000 22.0000000000 16.0000000000  6.0000000000 12.0000000000 23.0000000000 17.0000000000 12.0000000000 14.0000000000  5.0000000000 17.0000000000 16.0000000000 14.0000000000  9.0000000000 28.0000000000 30.0000000000 21.0000000000 11.0000000000  6.0000000000 14.0000000000 29.0000000000 14.0000000000  5.0000000000 27.0000000000  3.0000000000 19.0000000000 14.0000000000 14.0000000000 11.0000000000  5.0000000000  5.0000000000  9.0000000000 14.0000000000 11.0000000000  6.0000000000 14.0000000000  6.0000000000  5.0000000000  5.0000000000 27.0000000000  4.0000000000 13.0000000000 18.0000000000 20.0000000000 21.0000000000 12.0000000000 14.0000000000 25.0000000000  6.0000000000 13.0000000000 15.0000000000 12.0000000000 26.0000000000  6.0000000000 15.0000000000 15.0000000000 10.0000000000  7.0000000000  6.0000000000 14.0000000000 30.0000000000 13.0000000000 15.0000000000  6.0000000000 15.0000000000  4.0000000000  7.0000000000 26.0000000000 16.0000000000  8.0000000000  4.0000000000 15.0000000000 17.0000000000               
#[ 79]  23.0000000000 25.0000000000 23.0000000000 12.0000000000 21.0000000000 24.0000000000 23.0000000000 21.0000000000 13.0000000000 22.0000000000 16.0000000000 14.0000000000 17.0000000000 21.0000000000 22.0000000000 11.0000000000 15.0000000000 24.0000000000 28.0000000000 22.0000000000 24.0000000000 23.0000000000 17.0000000000 22.0000000000 27.0000000000 15.0000000000 22.0000000000 27.0000000000 18.0000000000 25.0000000000 17.0000000000 15.0000000000 10.0000000000 20.0000000000 20.0000000000 14.0000000000 16.0000000000 12.0000000000 19.0000000000 14.0000000000 19.0000000000 22.0000000000 21.0000000000 25.0000000000 18.0000000000 14.0000000000  7.0000000000  6.0000000000 19.0000000000 11.0000000000 15.0000000000 21.0000000000 19.0000000000 12.0000000000 21.0000000000 13.0000000000 26.0000000000 19.0000000000 24.0000000000 10.0000000000 13.0000000000 20.0000000000 19.0000000000 15.0000000000 26.0000000000 12.0000000000 10.0000000000 20.0000000000 12.0000000000 19.0000000000 22.0000000000 26.0000000000 22.0000000000 15.0000000000 21.0000000000  9.0000000000 21.0000000000 21.0000000000               
#[ 80]  24.0000000000 26.0000000000 24.0000000000  4.0000000000 11.0000000000 25.0000000000 21.0000000000 13.0000000000  5.0000000000 25.0000000000 22.0000000000  6.0000000000 21.0000000000 11.0000000000 23.0000000000 19.0000000000 21.0000000000 16.0000000000 28.0000000000 22.0000000000 24.0000000000 17.0000000000  7.0000000000 16.0000000000 27.0000000000 21.0000000000 12.0000000000 27.0000000000 10.0000000000 21.0000000000 21.0000000000 21.0000000000 16.0000000000 12.0000000000 12.0000000000 16.0000000000 22.0000000000  4.0000000000 11.0000000000 20.0000000000  9.0000000000 12.0000000000 11.0000000000 25.0000000000 10.0000000000  6.0000000000 15.0000000000 10.0000000000 23.0000000000  5.0000000000 21.0000000000 23.0000000000 11.0000000000  4.0000000000 22.0000000000  5.0000000000 26.0000000000  9.0000000000 20.0000000000  2.0000000000  5.0000000000 14.0000000000  9.0000000000 21.0000000000 26.0000000000  4.0000000000  2.0000000000 12.0000000000  4.0000000000 11.0000000000 12.0000000000 26.0000000000 23.0000000000  7.0000000000 11.0000000000  3.0000000000 22.0000000000 13.0000000000 10.0000000000               
#[ 81]  16.0000000000 16.0000000000 15.0000000000 23.0000000000 16.0000000000 15.0000000000 21.0000000000 16.0000000000 21.0000000000 16.0000000000 15.0000000000 20.0000000000  9.0000000000 17.0000000000  7.0000000000 13.0000000000 11.0000000000 21.0000000000 27.0000000000 29.0000000000 18.0000000000 22.0000000000 18.0000000000 23.0000000000 31.0000000000 11.0000000000 17.0000000000 28.0000000000 15.0000000000 26.0000000000  9.0000000000 11.0000000000 16.0000000000 17.0000000000 17.0000000000 14.0000000000 17.0000000000 21.0000000000 18.0000000000 12.0000000000 18.0000000000 17.0000000000 17.0000000000 29.0000000000 17.0000000000 19.0000000000 17.0000000000 23.0000000000 22.0000000000 20.0000000000 11.0000000000 27.0000000000 16.0000000000 21.0000000000  3.0000000000 22.0000000000 27.0000000000 18.0000000000 22.0000000000 23.0000000000 20.0000000000 16.0000000000 16.0000000000 11.0000000000 32.0000000000 23.0000000000 25.0000000000 18.0000000000 23.0000000000 14.0000000000 19.0000000000 30.0000000000  4.0000000000 18.0000000000 16.0000000000 23.0000000000  7.0000000000 16.0000000000 24.0000000000 23.0000000000               
#[ 82]  30.0000000000 32.0000000000 30.0000000000 25.0000000000 23.0000000000 31.0000000000 10.0000000000 23.0000000000 23.0000000000 31.0000000000 28.0000000000 25.0000000000 24.0000000000 24.0000000000 25.0000000000 24.0000000000 24.0000000000 29.0000000000  9.0000000000  6.0000000000 11.0000000000 22.0000000000 26.0000000000 19.0000000000  4.0000000000 24.0000000000 25.0000000000  7.0000000000 25.0000000000 16.0000000000 24.0000000000 24.0000000000 23.0000000000 23.0000000000 27.0000000000 21.0000000000 23.0000000000 25.0000000000 27.0000000000 25.0000000000 24.0000000000 25.0000000000 25.0000000000  5.0000000000 27.0000000000 26.0000000000 26.0000000000 23.0000000000 18.0000000000 24.0000000000 24.0000000000 11.0000000000 21.0000000000 24.0000000000 26.0000000000 25.0000000000  8.0000000000 24.0000000000 15.0000000000 26.0000000000 26.0000000000 19.0000000000 24.0000000000 24.0000000000  6.0000000000 25.0000000000 26.0000000000 28.0000000000 26.0000000000 26.0000000000 19.0000000000  5.0000000000 25.0000000000 21.0000000000 24.0000000000 25.0000000000 25.0000000000 26.0000000000 26.0000000000 26.0000000000 27.0000000000               
#[ 83]  24.0000000000 25.0000000000 24.0000000000 17.0000000000 16.0000000000 24.0000000000 18.0000000000 16.0000000000 18.0000000000 23.0000000000 15.0000000000 19.0000000000 16.0000000000 17.0000000000 22.0000000000 10.0000000000 14.0000000000 21.0000000000 28.0000000000 24.0000000000 23.0000000000 23.0000000000 12.0000000000 22.0000000000 29.0000000000 14.0000000000 17.0000000000 27.0000000000 13.0000000000 25.0000000000 16.0000000000 14.0000000000  5.0000000000 15.0000000000 17.0000000000  9.0000000000 16.0000000000 11.0000000000 17.0000000000 13.0000000000 14.0000000000 17.0000000000 16.0000000000 27.0000000000 13.0000000000 19.0000000000  6.0000000000 10.0000000000 19.0000000000 10.0000000000 14.0000000000 23.0000000000 18.0000000000 17.0000000000 20.0000000000 16.0000000000 26.0000000000 14.0000000000 24.0000000000 15.0000000000  8.0000000000 15.0000000000 14.0000000000 14.0000000000 28.0000000000 17.0000000000 15.0000000000 17.0000000000 17.0000000000 16.0000000000 17.0000000000 26.0000000000 21.0000000000 20.0000000000 16.0000000000 14.0000000000 21.0000000000 16.0000000000  7.0000000000 13.0000000000 21.0000000000 28.0000000000               
#[ 84]  24.0000000000 25.0000000000 24.0000000000 24.0000000000 20.0000000000 24.0000000000 11.0000000000 20.0000000000 22.0000000000 25.0000000000 16.0000000000 23.0000000000 15.0000000000 22.0000000000 21.0000000000 15.0000000000 15.0000000000 25.0000000000 13.0000000000 16.0000000000  8.0000000000 21.0000000000 22.0000000000 18.0000000000 15.0000000000 15.0000000000 22.0000000000 12.0000000000 18.0000000000 15.0000000000 15.0000000000 15.0000000000 18.0000000000 18.0000000000 22.0000000000 18.0000000000 21.0000000000 21.0000000000 23.0000000000 12.0000000000 21.0000000000 22.0000000000 21.0000000000 13.0000000000 18.0000000000 23.0000000000 16.0000000000 21.0000000000 20.0000000000 20.0000000000 15.0000000000 21.0000000000 20.0000000000 25.0000000000 17.0000000000 24.0000000000 11.0000000000 21.0000000000 24.0000000000 23.0000000000 20.0000000000 20.0000000000 21.0000000000 15.0000000000 17.0000000000 25.0000000000 25.0000000000 22.0000000000 23.0000000000 21.0000000000 20.0000000000 14.0000000000 18.0000000000 23.0000000000 21.0000000000 24.0000000000 18.0000000000 20.0000000000 23.0000000000 23.0000000000 16.0000000000 17.0000000000 20.0000000000               
#[ 85]  23.0000000000 23.0000000000 22.0000000000 20.0000000000 15.0000000000 22.0000000000 19.0000000000 15.0000000000 18.0000000000 21.0000000000  7.0000000000 17.0000000000  3.0000000000 16.0000000000 14.0000000000  3.0000000000  3.0000000000 20.0000000000 27.0000000000 27.0000000000 14.0000000000 21.0000000000 17.0000000000 22.0000000000 29.0000000000  3.0000000000 16.0000000000 26.0000000000 14.0000000000 25.0000000000  5.0000000000  3.0000000000  8.0000000000 16.0000000000 16.0000000000  8.0000000000 10.0000000000 18.0000000000 17.0000000000  4.0000000000 17.0000000000 16.0000000000 16.0000000000 27.0000000000 16.0000000000 18.0000000000  7.0000000000 15.0000000000 16.0000000000 17.0000000000  3.0000000000 23.0000000000 13.0000000000 20.0000000000  9.0000000000 17.0000000000 25.0000000000 17.0000000000 20.0000000000 20.0000000000 19.0000000000 14.0000000000 17.0000000000  3.0000000000 30.0000000000 20.0000000000 22.0000000000 17.0000000000 20.0000000000 15.0000000000 18.0000000000 28.0000000000 10.0000000000 15.0000000000 15.0000000000 20.0000000000 11.0000000000 15.0000000000 14.0000000000 22.0000000000 12.0000000000 25.0000000000 13.0000000000 16.0000000000               
#[ 86]  27.0000000000 28.0000000000 27.0000000000 25.0000000000 18.0000000000 27.0000000000  9.0000000000 18.0000000000 22.0000000000 28.0000000000 17.0000000000 23.0000000000 13.0000000000 20.0000000000 19.0000000000 13.0000000000 13.0000000000 23.0000000000 17.0000000000 17.0000000000  6.0000000000 25.0000000000 21.0000000000 22.0000000000 19.0000000000 13.0000000000 20.0000000000 16.0000000000 18.0000000000 19.0000000000 13.0000000000 13.0000000000 16.0000000000 16.0000000000 20.0000000000 16.0000000000 19.0000000000 22.0000000000 21.0000000000 14.0000000000 19.0000000000 20.0000000000 20.0000000000 17.0000000000 20.0000000000 24.0000000000 17.0000000000 22.0000000000 24.0000000000 21.0000000000 13.0000000000 25.0000000000 18.0000000000 24.0000000000 15.0000000000 25.0000000000 15.0000000000 19.0000000000 24.0000000000 24.0000000000 21.0000000000 18.0000000000 19.0000000000 13.0000000000 21.0000000000 26.0000000000 25.0000000000 21.0000000000 24.0000000000 19.0000000000 18.0000000000 18.0000000000 16.0000000000 21.0000000000 19.0000000000 25.0000000000 17.0000000000 19.0000000000 24.0000000000 24.0000000000 14.0000000000 15.0000000000 21.0000000000  4.0000000000 14.0000000000               
#[ 87]  16.0000000000 16.0000000000 15.0000000000 20.0000000000 15.0000000000 15.0000000000 20.0000000000 15.0000000000 18.0000000000 16.0000000000 12.0000000000 17.0000000000  6.0000000000 16.0000000000  7.0000000000 10.0000000000  8.0000000000 19.0000000000 26.0000000000 28.0000000000 15.0000000000 21.0000000000 17.0000000000 22.0000000000 30.0000000000  8.0000000000 16.0000000000 27.0000000000 14.0000000000 25.0000000000  8.0000000000  7.0000000000 15.0000000000 16.0000000000 16.0000000000 13.0000000000 15.0000000000 18.0000000000 17.0000000000  9.0000000000 17.0000000000 16.0000000000 16.0000000000 28.0000000000 16.0000000000 16.0000000000 14.0000000000 20.0000000000 21.0000000000 17.0000000000  8.0000000000 26.0000000000 13.0000000000 18.0000000000  2.0000000000 19.0000000000 26.0000000000 17.0000000000 21.0000000000 20.0000000000 19.0000000000 15.0000000000 15.0000000000  8.0000000000 31.0000000000 20.0000000000 22.0000000000 16.0000000000 20.0000000000 13.0000000000 18.0000000000 29.0000000000  3.0000000000 15.0000000000 14.0000000000 20.0000000000  4.0000000000 15.0000000000 21.0000000000 22.0000000000  5.0000000000 26.0000000000 20.0000000000 17.0000000000  9.0000000000 15.0000000000               
#[ 88]  28.0000000000 32.0000000000 30.0000000000 25.0000000000 26.0000000000 31.0000000000 13.0000000000 26.0000000000 24.0000000000 31.0000000000 28.0000000000 26.0000000000 27.0000000000 27.0000000000 28.0000000000 27.0000000000 27.0000000000 33.0000000000  8.0000000000  6.0000000000 14.0000000000 19.0000000000 28.0000000000 16.0000000000  3.0000000000 27.0000000000 28.0000000000  4.0000000000 26.0000000000 13.0000000000 27.0000000000 27.0000000000 26.0000000000 26.0000000000 30.0000000000 24.0000000000 26.0000000000 25.0000000000 30.0000000000 24.0000000000 27.0000000000 28.0000000000 27.0000000000  2.0000000000 26.0000000000 26.0000000000 26.0000000000 23.0000000000 15.0000000000 24.0000000000 27.0000000000  9.0000000000 24.0000000000 26.0000000000 29.0000000000 25.0000000000  5.0000000000 27.0000000000 16.0000000000 26.0000000000 26.0000000000 22.0000000000 27.0000000000 27.0000000000  5.0000000000 25.0000000000 26.0000000000 30.0000000000 26.0000000000 29.0000000000 22.0000000000  2.0000000000 30.0000000000 24.0000000000 27.0000000000 25.0000000000 29.0000000000 28.0000000000 26.0000000000 26.0000000000 29.0000000000  5.0000000000 28.0000000000 14.0000000000 28.0000000000 18.0000000000 29.0000000000               
#[ 89]   8.0000000000 10.0000000000 10.0000000000 22.0000000000 18.0000000000  9.0000000000 23.0000000000 18.0000000000 19.0000000000 10.0000000000 20.0000000000 20.0000000000 14.0000000000 19.0000000000  3.0000000000 18.0000000000 16.0000000000 22.0000000000 27.0000000000 29.0000000000 23.0000000000 24.0000000000 20.0000000000 25.0000000000 30.0000000000 16.0000000000 19.0000000000 27.0000000000 17.0000000000 28.0000000000 14.0000000000 16.0000000000 18.0000000000 19.0000000000 18.0000000000 16.0000000000  9.0000000000 21.0000000000 19.0000000000 17.0000000000 20.0000000000 19.0000000000 19.0000000000 28.0000000000 19.0000000000 19.0000000000 20.0000000000 22.0000000000 22.0000000000 20.0000000000 16.0000000000 26.0000000000 16.0000000000 20.0000000000  8.0000000000 22.0000000000 28.0000000000 20.0000000000 24.0000000000 23.0000000000 22.0000000000 18.0000000000 18.0000000000 16.0000000000 31.0000000000 22.0000000000 24.0000000000 19.0000000000 23.0000000000 15.0000000000 21.0000000000 29.0000000000  9.0000000000 17.0000000000 18.0000000000 22.0000000000 12.0000000000 18.0000000000 23.0000000000 24.0000000000 10.0000000000 26.0000000000 23.0000000000 24.0000000000 17.0000000000 22.0000000000 10.0000000000 29.0000000000               
#[ 90]  25.0000000000 26.0000000000 25.0000000000 15.0000000000  6.0000000000 25.0000000000 13.0000000000  4.0000000000 10.0000000000 26.0000000000 20.0000000000 14.0000000000 16.0000000000  7.0000000000 19.0000000000 14.0000000000 16.0000000000 13.0000000000 26.0000000000 27.0000000000 18.0000000000 18.0000000000  8.0000000000 17.0000000000 27.0000000000 16.0000000000  7.0000000000 25.0000000000  7.0000000000 20.0000000000 16.0000000000 16.0000000000  9.0000000000  7.0000000000  9.0000000000  9.0000000000 18.0000000000  9.0000000000  9.0000000000 17.0000000000  4.0000000000  7.0000000000  7.0000000000 25.0000000000  9.0000000000 15.0000000000 16.0000000000 16.0000000000 22.0000000000  8.0000000000 16.0000000000 23.0000000000  6.0000000000 11.0000000000 17.0000000000 14.0000000000 24.0000000000  4.0000000000 19.0000000000 13.0000000000  6.0000000000  9.0000000000  4.0000000000 16.0000000000 26.0000000000 15.0000000000 13.0000000000 10.0000000000 13.0000000000  8.0000000000  7.0000000000 24.0000000000 18.0000000000 10.0000000000  6.0000000000 12.0000000000 19.0000000000  8.0000000000 19.0000000000 11.0000000000 18.0000000000 23.0000000000 14.0000000000 20.0000000000 17.0000000000 18.0000000000 17.0000000000 26.0000000000 20.0000000000               
#[ 91]  22.0000000000 22.0000000000 21.0000000000  8.0000000000  3.0000000000 21.0000000000 15.0000000000  5.0000000000  7.0000000000 22.0000000000 17.0000000000  8.0000000000 15.0000000000  4.0000000000 17.0000000000 17.0000000000 15.0000000000  8.0000000000 26.0000000000 27.0000000000 20.0000000000 13.0000000000  5.0000000000 14.0000000000 27.0000000000 15.0000000000  4.0000000000 25.0000000000  2.0000000000 19.0000000000 15.0000000000 15.0000000000 12.0000000000  6.0000000000  4.0000000000  8.0000000000 16.0000000000  8.0000000000  5.0000000000 14.0000000000  5.0000000000  4.0000000000  4.0000000000 25.0000000000  4.0000000000  8.0000000000 17.0000000000 15.0000000000 19.0000000000  9.0000000000 15.0000000000 23.0000000000  5.0000000000 10.0000000000 16.0000000000  9.0000000000 24.0000000000  5.0000000000 16.0000000000 10.0000000000  7.0000000000  6.0000000000  5.0000000000 15.0000000000 28.0000000000  8.0000000000 10.0000000000  5.0000000000 10.0000000000  3.0000000000  6.0000000000 24.0000000000 17.0000000000  5.0000000000  3.0000000000 10.0000000000 17.0000000000  5.0000000000 18.0000000000  8.0000000000 17.0000000000 25.0000000000 15.0000000000 20.0000000000 16.0000000000 20.0000000000 16.0000000000 26.0000000000 18.0000000000  7.0000000000               
#[ 92]  23.0000000000 24.0000000000 23.0000000000  5.0000000000 10.0000000000 23.0000000000 20.0000000000 12.0000000000  6.0000000000 24.0000000000 19.0000000000  7.0000000000 18.0000000000 10.0000000000 21.0000000000 16.0000000000 18.0000000000 17.0000000000 26.0000000000 21.0000000000 21.0000000000 16.0000000000  6.0000000000 15.0000000000 26.0000000000 18.0000000000 11.0000000000 25.0000000000  9.0000000000 20.0000000000 18.0000000000 18.0000000000 15.0000000000 11.0000000000 13.0000000000 15.0000000000 20.0000000000  1.0000000000 12.0000000000 17.0000000000  8.0000000000 11.0000000000 10.0000000000 24.0000000000  9.0000000000  7.0000000000 12.0000000000 10.0000000000 21.0000000000  2.0000000000 18.0000000000 22.0000000000  8.0000000000  5.0000000000 19.0000000000  4.0000000000 24.0000000000  8.0000000000 19.0000000000  3.0000000000  4.0000000000 13.0000000000  8.0000000000 18.0000000000 25.0000000000  5.0000000000  3.0000000000 13.0000000000  5.0000000000 12.0000000000 11.0000000000 25.0000000000 20.0000000000  8.0000000000 10.0000000000  4.0000000000 19.0000000000 12.0000000000 11.0000000000  3.0000000000 22.0000000000 25.0000000000 12.0000000000 22.0000000000 19.0000000000 23.0000000000 19.0000000000 25.0000000000 22.0000000000 10.0000000000  9.0000000000               
#[ 93]  22.0000000000 20.0000000000 19.0000000000 19.0000000000 14.0000000000 19.0000000000 18.0000000000 14.0000000000 17.0000000000 18.0000000000  6.0000000000 16.0000000000  4.0000000000 15.0000000000 13.0000000000  4.0000000000  2.0000000000 18.0000000000 24.0000000000 26.0000000000 13.0000000000 20.0000000000 16.0000000000 21.0000000000 26.0000000000  2.0000000000 15.0000000000 25.0000000000 13.0000000000 24.0000000000  4.0000000000  2.0000000000  9.0000000000 15.0000000000 15.0000000000  7.0000000000  9.0000000000 17.0000000000 16.0000000000  3.0000000000 16.0000000000 15.0000000000 15.0000000000 26.0000000000 15.0000000000 17.0000000000  8.0000000000 16.0000000000 15.0000000000 16.0000000000  2.0000000000 21.0000000000 12.0000000000 19.0000000000  8.0000000000 18.0000000000 24.0000000000 16.0000000000 19.0000000000 19.0000000000 18.0000000000 13.0000000000 16.0000000000  2.0000000000 27.0000000000 19.0000000000 21.0000000000 16.0000000000 19.0000000000 14.0000000000 17.0000000000 27.0000000000  7.0000000000 14.0000000000 14.0000000000 19.0000000000  8.0000000000 14.0000000000 15.0000000000 21.0000000000 11.0000000000 22.0000000000 14.0000000000 15.0000000000  3.0000000000 13.0000000000  8.0000000000 27.0000000000 16.0000000000 16.0000000000 15.0000000000 18.0000000000               
#[ 94]  26.0000000000 27.0000000000 26.0000000000 17.0000000000  8.0000000000 26.0000000000  8.0000000000  8.0000000000 15.0000000000 27.0000000000 21.0000000000 17.0000000000 17.0000000000 10.0000000000 20.0000000000 17.0000000000 17.0000000000 13.0000000000 21.0000000000 22.0000000000 13.0000000000 19.0000000000 11.0000000000 16.0000000000 22.0000000000 17.0000000000 10.0000000000 20.0000000000  8.0000000000 13.0000000000 17.0000000000 17.0000000000 12.0000000000  6.0000000000 10.0000000000 12.0000000000 19.0000000000 14.0000000000 11.0000000000 18.0000000000  9.0000000000 10.0000000000 10.0000000000 20.0000000000 10.0000000000 18.0000000000 19.0000000000 20.0000000000 25.0000000000 13.0000000000 17.0000000000 28.0000000000 11.0000000000 16.0000000000 18.0000000000 17.0000000000 19.0000000000  9.0000000000 22.0000000000 18.0000000000 11.0000000000 12.0000000000  9.0000000000 17.0000000000 24.0000000000 18.0000000000 18.0000000000 11.0000000000 18.0000000000  9.0000000000  8.0000000000 19.0000000000 19.0000000000 13.0000000000  9.0000000000 17.0000000000 20.0000000000  9.0000000000 22.0000000000 16.0000000000 19.0000000000 18.0000000000 17.0000000000 13.0000000000 18.0000000000 11.0000000000 18.0000000000 21.0000000000 21.0000000000  9.0000000000 10.0000000000 15.0000000000 17.0000000000               
#[ 95]  20.0000000000 20.0000000000 19.0000000000 10.0000000000  7.0000000000 19.0000000000 19.0000000000  9.0000000000 10.0000000000 20.0000000000 16.0000000000 10.0000000000 15.0000000000  7.0000000000 18.0000000000 17.0000000000 15.0000000000 12.0000000000 24.0000000000 26.0000000000 22.0000000000  7.0000000000  8.0000000000  8.0000000000 23.0000000000 15.0000000000  8.0000000000 23.0000000000  4.0000000000 13.0000000000 15.0000000000 15.0000000000 14.0000000000  8.0000000000  8.0000000000 12.0000000000 17.0000000000  9.0000000000  8.0000000000 12.0000000000  9.0000000000  8.0000000000  7.0000000000 22.0000000000  4.0000000000 10.0000000000 16.0000000000 17.0000000000 17.0000000000 10.0000000000 15.0000000000 19.0000000000  7.0000000000 12.0000000000 16.0000000000  9.0000000000 22.0000000000  9.0000000000 14.0000000000 12.0000000000 10.0000000000 10.0000000000  9.0000000000 15.0000000000 24.0000000000 10.0000000000 12.0000000000  8.0000000000 12.0000000000  7.0000000000 10.0000000000 20.0000000000 17.0000000000  8.0000000000  7.0000000000 12.0000000000 16.0000000000  6.0000000000 18.0000000000 12.0000000000 19.0000000000 25.0000000000 16.0000000000 18.0000000000 16.0000000000 22.0000000000 16.0000000000 22.0000000000 19.0000000000 11.0000000000  6.0000000000  9.0000000000 15.0000000000 12.0000000000               
#[ 96]  30.0000000000 32.0000000000 30.0000000000 24.0000000000 25.0000000000 31.0000000000 12.0000000000 25.0000000000 24.0000000000 31.0000000000 26.0000000000 25.0000000000 25.0000000000 26.0000000000 30.0000000000 25.0000000000 25.0000000000 32.0000000000 11.0000000000  5.0000000000 13.0000000000 18.0000000000 25.0000000000 15.0000000000  8.0000000000 25.0000000000 27.0000000000  8.0000000000 25.0000000000 12.0000000000 25.0000000000 25.0000000000 24.0000000000 25.0000000000 29.0000000000 22.0000000000 27.0000000000 24.0000000000 29.0000000000 24.0000000000 26.0000000000 27.0000000000 26.0000000000  7.0000000000 25.0000000000 25.0000000000 24.0000000000 23.0000000000 17.0000000000 23.0000000000 25.0000000000 14.0000000000 25.0000000000 27.0000000000 28.0000000000 24.0000000000  7.0000000000 26.0000000000 13.0000000000 23.0000000000 23.0000000000 21.0000000000 26.0000000000 25.0000000000 10.0000000000 24.0000000000 25.0000000000 29.0000000000 25.0000000000 28.0000000000 21.0000000000  5.0000000000 29.0000000000 25.0000000000 26.0000000000 24.0000000000 28.0000000000 28.0000000000 24.0000000000 25.0000000000 29.0000000000  8.0000000000 24.0000000000 15.0000000000 26.0000000000 17.0000000000 28.0000000000  7.0000000000 31.0000000000 25.0000000000 25.0000000000 24.0000000000 25.0000000000 20.0000000000 23.0000000000               
#[ 97]  10.0000000000 12.0000000000 12.0000000000 20.0000000000 16.0000000000 11.0000000000 21.0000000000 16.0000000000 17.0000000000 10.0000000000 16.0000000000 18.0000000000 12.0000000000 17.0000000000  3.0000000000 14.0000000000 12.0000000000 20.0000000000 25.0000000000 27.0000000000 21.0000000000 22.0000000000 18.0000000000 23.0000000000 28.0000000000 12.0000000000 17.0000000000 25.0000000000 15.0000000000 26.0000000000 14.0000000000 12.0000000000 14.0000000000 17.0000000000 16.0000000000 12.0000000000  7.0000000000 19.0000000000 17.0000000000 13.0000000000 18.0000000000 17.0000000000 17.0000000000 26.0000000000 17.0000000000 17.0000000000 16.0000000000 20.0000000000 18.0000000000 18.0000000000 12.0000000000 22.0000000000 14.0000000000 18.0000000000  8.0000000000 20.0000000000 26.0000000000 18.0000000000 22.0000000000 21.0000000000 20.0000000000 16.0000000000 16.0000000000 12.0000000000 29.0000000000 20.0000000000 22.0000000000 17.0000000000 21.0000000000 13.0000000000 19.0000000000 27.0000000000  9.0000000000 15.0000000000 16.0000000000 20.0000000000 10.0000000000 16.0000000000 19.0000000000 22.0000000000 10.0000000000 24.0000000000 19.0000000000 22.0000000000 13.0000000000 20.0000000000  8.0000000000 27.0000000000  4.0000000000 18.0000000000 16.0000000000 20.0000000000 12.0000000000 19.0000000000 17.0000000000 29.0000000000               
#[ 98]  25.0000000000 26.0000000000 24.0000000000 16.0000000000 15.0000000000 25.0000000000 27.0000000000 17.0000000000 15.0000000000 25.0000000000 20.0000000000 14.0000000000 20.0000000000 15.0000000000 24.0000000000 22.0000000000 20.0000000000 20.0000000000 22.0000000000 22.0000000000 27.0000000000  3.0000000000 16.0000000000  4.0000000000 21.0000000000 20.0000000000 16.0000000000 21.0000000000 12.0000000000  9.0000000000 20.0000000000 20.0000000000 22.0000000000 16.0000000000 16.0000000000 20.0000000000 23.0000000000 17.0000000000 16.0000000000 17.0000000000 17.0000000000 16.0000000000 15.0000000000 20.0000000000 12.0000000000 14.0000000000 21.0000000000 24.0000000000 15.0000000000 18.0000000000 20.0000000000 17.0000000000 15.0000000000 18.0000000000 21.0000000000 15.0000000000 20.0000000000 16.0000000000 10.0000000000 16.0000000000 18.0000000000 18.0000000000 17.0000000000 20.0000000000 22.0000000000 16.0000000000 18.0000000000 16.0000000000 15.0000000000 15.0000000000 18.0000000000 18.0000000000 22.0000000000 14.0000000000 15.0000000000 18.0000000000 21.0000000000 14.0000000000 24.0000000000 18.0000000000 22.0000000000 23.0000000000 24.0000000000 21.0000000000 21.0000000000 25.0000000000 21.0000000000 20.0000000000 25.0000000000 19.0000000000 14.0000000000 17.0000000000 20.0000000000 20.0000000000  8.0000000000 19.0000000000 23.0000000000               
#[ 99]   3.0000000000  5.0000000000  3.0000000000 22.0000000000 23.0000000000  4.0000000000 28.0000000000 23.0000000000 21.0000000000  3.0000000000 17.0000000000 22.0000000000 19.0000000000 24.0000000000 10.0000000000 23.0000000000 21.0000000000 26.0000000000 24.0000000000 29.0000000000 28.0000000000 23.0000000000 23.0000000000 24.0000000000 27.0000000000 21.0000000000 24.0000000000 26.0000000000 20.0000000000 27.0000000000 21.0000000000 21.0000000000 23.0000000000 24.0000000000 23.0000000000 21.0000000000 14.0000000000 22.0000000000 24.0000000000 19.0000000000 25.0000000000 24.0000000000 23.0000000000 27.0000000000 20.0000000000 20.0000000000 22.0000000000 23.0000000000 21.0000000000 21.0000000000 21.0000000000 24.0000000000 21.0000000000 23.0000000000 15.0000000000 22.0000000000 27.0000000000 25.0000000000 26.0000000000 23.0000000000 23.0000000000 23.0000000000 23.0000000000 21.0000000000 28.0000000000 22.0000000000 24.0000000000 23.0000000000 24.0000000000 20.0000000000 26.0000000000 28.0000000000 14.0000000000 21.0000000000 23.0000000000 22.0000000000 14.0000000000 22.0000000000 23.0000000000 24.0000000000 17.0000000000 28.0000000000 24.0000000000 24.0000000000 22.0000000000 27.0000000000 15.0000000000 28.0000000000  9.0000000000 25.0000000000 21.0000000000 23.0000000000 19.0000000000 26.0000000000 19.0000000000 30.0000000000  9.0000000000 24.0000000000               
#[100]  25.0000000000 26.0000000000 25.0000000000 13.0000000000  4.0000000000 25.0000000000 14.0000000000  6.0000000000  8.0000000000 26.0000000000 20.0000000000 12.0000000000 16.0000000000  5.0000000000 19.0000000000 14.0000000000 16.0000000000 11.0000000000 27.0000000000 28.0000000000 19.0000000000 16.0000000000  6.0000000000 15.0000000000 28.0000000000 16.0000000000  5.0000000000 26.0000000000  5.0000000000 20.0000000000 16.0000000000 16.0000000000  9.0000000000  5.0000000000  7.0000000000  9.0000000000 18.0000000000  7.0000000000  7.0000000000 17.0000000000  2.0000000000  5.0000000000  5.0000000000 26.0000000000  7.0000000000 13.0000000000 16.0000000000 16.0000000000 22.0000000000  8.0000000000 16.0000000000 24.0000000000  6.0000000000  9.0000000000 17.0000000000 12.0000000000 25.0000000000  2.0000000000 17.0000000000 11.0000000000  6.0000000000  7.0000000000  2.0000000000 16.0000000000 27.0000000000 13.0000000000 11.0000000000  8.0000000000 11.0000000000  6.0000000000  5.0000000000 25.0000000000 18.0000000000  8.0000000000  4.0000000000 12.0000000000 19.0000000000  6.0000000000 19.0000000000  9.0000000000 18.0000000000 24.0000000000 14.0000000000 21.0000000000 17.0000000000 19.0000000000 17.0000000000 27.0000000000 20.0000000000  4.0000000000  5.0000000000  8.0000000000 16.0000000000  9.0000000000  9.0000000000 26.0000000000 18.0000000000 17.0000000000 25.0000000000               
#[101]  21.0000000000 22.0000000000 21.0000000000 13.0000000000  9.0000000000 21.0000000000 17.0000000000 11.0000000000 11.0000000000 22.0000000000 18.0000000000 13.0000000000 17.0000000000 10.0000000000 20.0000000000 17.0000000000 17.0000000000 13.0000000000 22.0000000000 26.0000000000 20.0000000000 11.0000000000 10.0000000000  8.0000000000 23.0000000000 17.0000000000 10.0000000000 21.0000000000  6.0000000000 13.0000000000 17.0000000000 17.0000000000 14.0000000000  6.0000000000 10.0000000000 14.0000000000 19.0000000000  9.0000000000 11.0000000000 14.0000000000  9.0000000000 10.0000000000  9.0000000000 21.0000000000  6.0000000000 13.0000000000 16.0000000000 18.0000000000 19.0000000000 10.0000000000 17.0000000000 23.0000000000  9.0000000000 13.0000000000 18.0000000000 12.0000000000 20.0000000000  9.0000000000 18.0000000000 13.0000000000 10.0000000000 12.0000000000  9.0000000000 17.0000000000 25.0000000000 13.0000000000 13.0000000000 10.0000000000 13.0000000000  9.0000000000  8.0000000000 20.0000000000 19.0000000000 11.0000000000  9.0000000000 14.0000000000 19.0000000000  8.0000000000 19.0000000000 13.0000000000 21.0000000000 25.0000000000 16.0000000000 16.0000000000 18.0000000000 20.0000000000 18.0000000000 22.0000000000 21.0000000000 11.0000000000  8.0000000000 10.0000000000 17.0000000000 10.0000000000  4.0000000000 23.0000000000 19.0000000000 12.0000000000 21.0000000000  8.0000000000               
#[102]  16.0000000000 16.0000000000 16.0000000000 19.0000000000 15.0000000000 15.0000000000 19.0000000000 15.0000000000 16.0000000000 14.0000000000 10.0000000000 17.0000000000  8.0000000000 16.0000000000  7.0000000000  8.0000000000  6.0000000000 19.0000000000 26.0000000000 27.0000000000 17.0000000000 21.0000000000 17.0000000000 22.0000000000 28.0000000000  6.0000000000 16.0000000000 25.0000000000 14.0000000000 25.0000000000  6.0000000000  6.0000000000 10.0000000000 16.0000000000 15.0000000000  8.0000000000  5.0000000000 18.0000000000 16.0000000000  7.0000000000 17.0000000000 16.0000000000 16.0000000000 26.0000000000 16.0000000000 18.0000000000 12.0000000000 16.0000000000 15.0000000000 17.0000000000  6.0000000000 22.0000000000 13.0000000000 19.0000000000 10.0000000000 19.0000000000 24.0000000000 17.0000000000 20.0000000000 20.0000000000 19.0000000000 14.0000000000 17.0000000000  6.0000000000 29.0000000000 19.0000000000 21.0000000000 16.0000000000 20.0000000000 14.0000000000 18.0000000000 27.0000000000 11.0000000000 14.0000000000 15.0000000000 19.0000000000 14.0000000000 15.0000000000 15.0000000000 21.0000000000 12.0000000000 24.0000000000 15.0000000000 18.0000000000  7.0000000000 16.0000000000 12.0000000000 27.0000000000 10.0000000000 17.0000000000 15.0000000000 19.0000000000  6.0000000000 18.0000000000 16.0000000000 26.0000000000  8.0000000000 22.0000000000 17.0000000000 17.0000000000 18.0000000000               
#[103]  22.0000000000 23.0000000000 21.0000000000 12.0000000000 18.0000000000 22.0000000000 22.0000000000 18.0000000000 17.0000000000 20.0000000000 11.0000000000 14.0000000000 12.0000000000 18.0000000000 20.0000000000 10.0000000000 10.0000000000 23.0000000000 26.0000000000 22.0000000000 21.0000000000 21.0000000000 14.0000000000 22.0000000000 27.0000000000 10.0000000000 19.0000000000 25.0000000000 15.0000000000 25.0000000000 12.0000000000 10.0000000000 11.0000000000 19.0000000000 19.0000000000 11.0000000000 14.0000000000 13.0000000000 19.0000000000  9.0000000000 20.0000000000 19.0000000000 18.0000000000 25.0000000000 15.0000000000 14.0000000000  6.0000000000  8.0000000000 15.0000000000 12.0000000000 10.0000000000 21.0000000000 16.0000000000 16.0000000000 16.0000000000 11.0000000000 24.0000000000 20.0000000000 22.0000000000 14.0000000000 14.0000000000 17.0000000000 20.0000000000 10.0000000000 28.0000000000 12.0000000000 14.0000000000 19.0000000000 16.0000000000 18.0000000000 21.0000000000 26.0000000000 17.0000000000 15.0000000000 18.0000000000 12.0000000000 16.0000000000 18.0000000000  6.0000000000 14.0000000000 19.0000000000 26.0000000000  8.0000000000 20.0000000000  9.0000000000 21.0000000000 16.0000000000 26.0000000000 21.0000000000 20.0000000000 17.0000000000 12.0000000000 10.0000000000 21.0000000000 15.0000000000 24.0000000000 17.0000000000 21.0000000000 21.0000000000 20.0000000000 18.0000000000 13.0000000000               
#[104]  29.0000000000 30.0000000000 29.0000000000 25.0000000000 19.0000000000 29.0000000000  6.0000000000 19.0000000000 23.0000000000 30.0000000000 20.0000000000 23.0000000000 16.0000000000 21.0000000000 22.0000000000 16.0000000000 16.0000000000 26.0000000000 15.0000000000 13.0000000000  3.0000000000 27.0000000000 21.0000000000 24.0000000000 15.0000000000 16.0000000000 21.0000000000 12.0000000000 21.0000000000 21.0000000000 16.0000000000 16.0000000000 19.0000000000 19.0000000000 23.0000000000 17.0000000000 22.0000000000 22.0000000000 24.0000000000 17.0000000000 20.0000000000 21.0000000000 19.0000000000 13.0000000000 23.0000000000 24.0000000000 19.0000000000 22.0000000000 22.0000000000 21.0000000000 16.0000000000 21.0000000000 19.0000000000 24.0000000000 18.0000000000 25.0000000000 11.0000000000 20.0000000000 20.0000000000 24.0000000000 21.0000000000 15.0000000000 20.0000000000 16.0000000000 17.0000000000 25.0000000000 26.0000000000 22.0000000000 24.0000000000 22.0000000000 15.0000000000 14.0000000000 19.0000000000 22.0000000000 20.0000000000 25.0000000000 20.0000000000 22.0000000000 26.0000000000 24.0000000000 17.0000000000 12.0000000000 23.0000000000  6.0000000000 17.0000000000  5.0000000000 18.0000000000 14.0000000000 25.0000000000 19.0000000000 21.0000000000 23.0000000000 16.0000000000 14.0000000000 24.0000000000 13.0000000000 23.0000000000 27.0000000000 29.0000000000 20.0000000000 22.0000000000 19.0000000000 23.0000000000               
#[105]  23.0000000000 25.0000000000 23.0000000000 15.0000000000 14.0000000000 24.0000000000 20.0000000000 16.0000000000 12.0000000000 24.0000000000 21.0000000000 13.0000000000 20.0000000000 14.0000000000 23.0000000000 20.0000000000 20.0000000000 18.0000000000 19.0000000000 19.0000000000 21.0000000000  6.0000000000 15.0000000000  3.0000000000 18.0000000000 20.0000000000 15.0000000000 18.0000000000 11.0000000000  6.0000000000 20.0000000000 20.0000000000 19.0000000000 11.0000000000 15.0000000000 19.0000000000 22.0000000000 14.0000000000 15.0000000000 17.0000000000 14.0000000000 15.0000000000 14.0000000000 17.0000000000 11.0000000000 13.0000000000 19.0000000000 21.0000000000 18.0000000000 15.0000000000 20.0000000000 20.0000000000 14.0000000000 15.0000000000 21.0000000000 14.0000000000 17.0000000000 14.0000000000 13.0000000000 13.0000000000 15.0000000000 17.0000000000 14.0000000000 20.0000000000 20.0000000000 15.0000000000 15.0000000000 15.0000000000 13.0000000000 14.0000000000 13.0000000000 15.0000000000 22.0000000000 13.0000000000 14.0000000000 16.0000000000 21.0000000000 13.0000000000 21.0000000000 15.0000000000 22.0000000000 20.0000000000 21.0000000000 15.0000000000 21.0000000000 19.0000000000 21.0000000000 17.0000000000 24.0000000000 16.0000000000 13.0000000000 14.0000000000 20.0000000000 13.0000000000  7.0000000000 16.0000000000 22.0000000000  7.0000000000 23.0000000000 14.0000000000  7.0000000000 21.0000000000 21.0000000000 21.0000000000               
#[106]  22.0000000000 22.0000000000 21.0000000000 12.0000000000  5.0000000000 21.0000000000 17.0000000000  5.0000000000 11.0000000000 22.0000000000 16.0000000000 12.0000000000 15.0000000000  6.0000000000 18.0000000000 17.0000000000 15.0000000000 10.0000000000 26.0000000000 29.0000000000 22.0000000000 11.0000000000  7.0000000000 12.0000000000 27.0000000000 15.0000000000  6.0000000000 25.0000000000  2.0000000000 17.0000000000 15.0000000000 15.0000000000 12.0000000000  6.0000000000  6.0000000000 10.0000000000 17.0000000000 10.0000000000  7.0000000000 12.0000000000  7.0000000000  6.0000000000  6.0000000000 25.0000000000  2.0000000000 12.0000000000 17.0000000000 19.0000000000 19.0000000000 11.0000000000 15.0000000000 23.0000000000  7.0000000000 14.0000000000 16.0000000000 11.0000000000 24.0000000000  7.0000000000 18.0000000000 14.0000000000  9.0000000000  8.0000000000  7.0000000000 15.0000000000 28.0000000000 12.0000000000 14.0000000000  7.0000000000 14.0000000000  5.0000000000  8.0000000000 24.0000000000 17.0000000000  9.0000000000  5.0000000000 14.0000000000 17.0000000000  4.0000000000 20.0000000000 12.0000000000 17.0000000000 27.0000000000 15.0000000000 18.0000000000 16.0000000000 20.0000000000 16.0000000000 26.0000000000 19.0000000000  7.0000000000  4.0000000000 11.0000000000 15.0000000000 10.0000000000  4.0000000000 27.0000000000 17.0000000000 12.0000000000 21.0000000000  7.0000000000  6.0000000000 16.0000000000 17.0000000000 23.0000000000 11.0000000000               
#[107]  24.0000000000 25.0000000000 24.0000000000  8.0000000000  7.0000000000 24.0000000000 17.0000000000  9.0000000000  9.0000000000 25.0000000000 20.0000000000 10.0000000000 19.0000000000  8.0000000000 22.0000000000 17.0000000000 19.0000000000 14.0000000000 27.0000000000 23.0000000000 22.0000000000 16.0000000000  3.0000000000 15.0000000000 28.0000000000 19.0000000000  8.0000000000 26.0000000000  6.0000000000 20.0000000000 19.0000000000 19.0000000000 12.0000000000  8.0000000000 10.0000000000 12.0000000000 21.0000000000  2.0000000000 10.0000000000 18.0000000000  5.0000000000  8.0000000000  7.0000000000 26.0000000000  6.0000000000 10.0000000000 13.0000000000 13.0000000000 22.0000000000  3.0000000000 19.0000000000 24.0000000000  9.0000000000  8.0000000000 20.0000000000  7.0000000000 25.0000000000  5.0000000000 19.0000000000  6.0000000000  1.0000000000 10.0000000000  5.0000000000 19.0000000000 27.0000000000  8.0000000000  6.0000000000 10.0000000000  8.0000000000  9.0000000000  8.0000000000 25.0000000000 21.0000000000 11.0000000000  7.0000000000  7.0000000000 21.0000000000  9.0000000000 14.0000000000  4.0000000000 21.0000000000 27.0000000000  9.0000000000 21.0000000000 20.0000000000 22.0000000000 20.0000000000 27.0000000000 23.0000000000  7.0000000000  6.0000000000  3.0000000000 19.0000000000 12.0000000000  9.0000000000 24.0000000000 21.0000000000 17.0000000000 24.0000000000  5.0000000000  9.0000000000 20.0000000000 15.0000000000 22.0000000000 14.0000000000  8.0000000000               
#[108]  21.0000000000 22.0000000000 20.0000000000  2.0000000000 11.0000000000 21.0000000000 23.0000000000 13.0000000000  7.0000000000 21.0000000000 18.0000000000  4.0000000000 17.0000000000 11.0000000000 19.0000000000 19.0000000000 17.0000000000 14.0000000000 28.0000000000 22.0000000000 24.0000000000 13.0000000000  7.0000000000 14.0000000000 27.0000000000 17.0000000000 12.0000000000 27.0000000000  8.0000000000 19.0000000000 17.0000000000 17.0000000000 18.0000000000 12.0000000000 10.0000000000 16.0000000000 18.0000000000  6.0000000000 10.0000000000 16.0000000000 13.0000000000 12.0000000000 11.0000000000 25.0000000000  8.0000000000  4.0000000000 15.0000000000 12.0000000000 21.0000000000  7.0000000000 17.0000000000 23.0000000000  9.0000000000  6.0000000000 18.0000000000  3.0000000000 26.0000000000 13.0000000000 18.0000000000  4.0000000000  9.0000000000 14.0000000000 13.0000000000 17.0000000000 28.0000000000  2.0000000000  4.0000000000 10.0000000000  6.0000000000  9.0000000000 14.0000000000 26.0000000000 19.0000000000  5.0000000000 11.0000000000  4.0000000000 18.0000000000 11.0000000000 10.0000000000  4.0000000000 21.0000000000 26.0000000000 15.0000000000 23.0000000000 18.0000000000 24.0000000000 18.0000000000 26.0000000000 20.0000000000 15.0000000000  8.0000000000  5.0000000000 17.0000000000 16.0000000000  8.0000000000 25.0000000000 18.0000000000 14.0000000000 20.0000000000 13.0000000000 11.0000000000 17.0000000000 10.0000000000 26.0000000000 13.0000000000 10.0000000000  8.0000000000               
#[109]  27.0000000000 28.0000000000 27.0000000000 25.0000000000 21.0000000000 27.0000000000  8.0000000000 21.0000000000 23.0000000000 28.0000000000 19.0000000000 24.0000000000 18.0000000000 23.0000000000 24.0000000000 18.0000000000 18.0000000000 28.0000000000 12.0000000000 13.0000000000  5.0000000000 24.0000000000 23.0000000000 21.0000000000 12.0000000000 18.0000000000 23.0000000000  9.0000000000 21.0000000000 18.0000000000 18.0000000000 18.0000000000 21.0000000000 21.0000000000 25.0000000000 19.0000000000 24.0000000000 22.0000000000 26.0000000000 15.0000000000 22.0000000000 23.0000000000 22.0000000000 10.0000000000 21.0000000000 24.0000000000 19.0000000000 22.0000000000 19.0000000000 21.0000000000 18.0000000000 18.0000000000 21.0000000000 26.0000000000 20.0000000000 25.0000000000  8.0000000000 22.0000000000 21.0000000000 24.0000000000 21.0000000000 17.0000000000 22.0000000000 18.0000000000 14.0000000000 25.0000000000 26.0000000000 25.0000000000 24.0000000000 24.0000000000 17.0000000000 11.0000000000 21.0000000000 24.0000000000 22.0000000000 25.0000000000 21.0000000000 23.0000000000 26.0000000000 24.0000000000 19.0000000000 14.0000000000 23.0000000000  3.0000000000 19.0000000000  7.0000000000 20.0000000000 11.0000000000 27.0000000000 21.0000000000 21.0000000000 23.0000000000 18.0000000000 16.0000000000 21.0000000000 12.0000000000 25.0000000000 24.0000000000 27.0000000000 22.0000000000 19.0000000000 21.0000000000 23.0000000000  3.0000000000 18.0000000000 21.0000000000 22.0000000000 26.0000000000               
#[110]  23.0000000000 23.0000000000 22.0000000000 10.0000000000  2.0000000000 22.0000000000 14.0000000000  4.0000000000  9.0000000000 23.0000000000 17.0000000000 10.0000000000 15.0000000000  4.0000000000 18.0000000000 17.0000000000 15.0000000000 10.0000000000 25.0000000000 26.0000000000 19.0000000000 13.0000000000  5.0000000000 14.0000000000 26.0000000000 15.0000000000  4.0000000000 24.0000000000  2.0000000000 18.0000000000 15.0000000000 15.0000000000 12.0000000000  6.0000000000  6.0000000000  8.0000000000 17.0000000000  8.0000000000  7.0000000000 14.0000000000  5.0000000000  4.0000000000  4.0000000000 24.0000000000  4.0000000000 10.0000000000 17.0000000000 16.0000000000 19.0000000000  9.0000000000 15.0000000000 23.0000000000  5.0000000000 12.0000000000 16.0000000000  9.0000000000 23.0000000000  5.0000000000 16.0000000000 12.0000000000  7.0000000000  6.0000000000  5.0000000000 15.0000000000 27.0000000000 10.0000000000 12.0000000000  7.0000000000 12.0000000000  5.0000000000  6.0000000000 23.0000000000 17.0000000000  7.0000000000  3.0000000000 12.0000000000 17.0000000000  5.0000000000 20.0000000000 10.0000000000 17.0000000000 24.0000000000 15.0000000000 19.0000000000 16.0000000000 19.0000000000 16.0000000000 25.0000000000 19.0000000000  7.0000000000  2.0000000000  9.0000000000 15.0000000000  9.0000000000  6.0000000000 24.0000000000 17.0000000000 14.0000000000 22.0000000000  5.0000000000  8.0000000000 16.0000000000 17.0000000000 20.0000000000 13.0000000000  4.0000000000  6.0000000000 10.0000000000 20.0000000000               
#[111]  24.0000000000 26.0000000000 24.0000000000  5.0000000000 12.0000000000 25.0000000000 22.0000000000 14.0000000000  6.0000000000 25.0000000000 22.0000000000  6.0000000000 20.0000000000 12.0000000000 22.0000000000 18.0000000000 20.0000000000 17.0000000000 28.0000000000 23.0000000000 23.0000000000 17.0000000000  8.0000000000 16.0000000000 27.0000000000 20.0000000000 13.0000000000 27.0000000000 13.0000000000 21.0000000000 20.0000000000 20.0000000000 17.0000000000 13.0000000000 13.0000000000 17.0000000000 21.0000000000  5.0000000000 12.0000000000 20.0000000000 10.0000000000 13.0000000000 12.0000000000 25.0000000000 12.0000000000  7.0000000000 16.0000000000 11.0000000000 23.0000000000  6.0000000000 20.0000000000 23.0000000000 10.0000000000  3.0000000000 21.0000000000  6.0000000000 26.0000000000 10.0000000000 19.0000000000  3.0000000000  8.0000000000 15.0000000000 10.0000000000 20.0000000000 26.0000000000  5.0000000000  3.0000000000 13.0000000000  5.0000000000 12.0000000000 13.0000000000 26.0000000000 22.0000000000  6.0000000000 12.0000000000  4.0000000000 22.0000000000 13.0000000000 11.0000000000  3.0000000000 24.0000000000 25.0000000000 16.0000000000 25.0000000000 21.0000000000 25.0000000000 21.0000000000 26.0000000000 23.0000000000 12.0000000000 11.0000000000  4.0000000000 20.0000000000 17.0000000000 12.0000000000 26.0000000000 21.0000000000 18.0000000000 24.0000000000 10.0000000000 13.0000000000 20.0000000000 15.0000000000 25.0000000000 15.0000000000 14.0000000000  7.0000000000  5.0000000000 26.0000000000 13.0000000000               
#[112]  23.0000000000 23.0000000000 22.0000000000 11.0000000000  5.0000000000 22.0000000000 17.0000000000  7.0000000000 11.0000000000 23.0000000000 18.0000000000 11.0000000000 15.0000000000  6.0000000000 17.0000000000 17.0000000000 15.0000000000  6.0000000000 30.0000000000 30.0000000000 22.0000000000 15.0000000000  6.0000000000 16.0000000000 31.0000000000 15.0000000000  6.0000000000 29.0000000000  4.0000000000 21.0000000000 15.0000000000 15.0000000000 12.0000000000  6.0000000000  2.0000000000 10.0000000000 16.0000000000 11.0000000000  3.0000000000 16.0000000000  5.0000000000  6.0000000000  6.0000000000 29.0000000000  5.0000000000 12.0000000000 19.0000000000 19.0000000000 23.0000000000 12.0000000000 15.0000000000 27.0000000000  7.0000000000 12.0000000000 16.0000000000 12.0000000000 28.0000000000  7.0000000000 18.0000000000 13.0000000000 10.0000000000  8.0000000000  7.0000000000 15.0000000000 32.0000000000 11.0000000000 13.0000000000  5.0000000000 14.0000000000  3.0000000000  8.0000000000 28.0000000000 17.0000000000  7.0000000000  5.0000000000 13.0000000000 18.0000000000  5.0000000000 19.0000000000 11.0000000000 17.0000000000 27.0000000000 16.0000000000 22.0000000000 16.0000000000 20.0000000000 16.0000000000 30.0000000000 18.0000000000  9.0000000000  4.0000000000 12.0000000000 15.0000000000 10.0000000000  8.0000000000 28.0000000000 16.0000000000 16.0000000000 22.0000000000  7.0000000000 10.0000000000 15.0000000000 18.0000000000 23.0000000000 15.0000000000  6.0000000000  9.0000000000  9.0000000000 25.0000000000  6.0000000000 12.0000000000               
#[113]  22.0000000000 22.0000000000 21.0000000000 19.0000000000 12.0000000000 21.0000000000 16.0000000000 12.0000000000 17.0000000000 20.0000000000  8.0000000000 17.0000000000  8.0000000000 13.0000000000 17.0000000000  6.0000000000  6.0000000000 17.0000000000 26.0000000000 26.0000000000 17.0000000000 18.0000000000 14.0000000000 19.0000000000 28.0000000000  6.0000000000 13.0000000000 25.0000000000  9.0000000000 22.0000000000  8.0000000000  6.0000000000  5.0000000000 13.0000000000 13.0000000000  5.0000000000 11.0000000000 17.0000000000 14.0000000000  5.0000000000 14.0000000000 13.0000000000 13.0000000000 26.0000000000 11.0000000000 17.0000000000  6.0000000000 14.0000000000 15.0000000000 16.0000000000  6.0000000000 22.0000000000 14.0000000000 21.0000000000 12.0000000000 18.0000000000 24.0000000000 14.0000000000 19.0000000000 19.0000000000 14.0000000000 11.0000000000 14.0000000000  6.0000000000 29.0000000000 19.0000000000 21.0000000000 14.0000000000 19.0000000000 12.0000000000 15.0000000000 25.0000000000 13.0000000000 16.0000000000 12.0000000000 19.0000000000 13.0000000000 12.0000000000 13.0000000000 19.0000000000 13.0000000000 26.0000000000  8.0000000000 15.0000000000  5.0000000000 15.0000000000 12.0000000000 27.0000000000 18.0000000000 14.0000000000 11.0000000000 18.0000000000  6.0000000000 15.0000000000 13.0000000000 23.0000000000 14.0000000000 18.0000000000 21.0000000000 14.0000000000 15.0000000000 10.0000000000  8.0000000000 18.0000000000 18.0000000000 11.0000000000 15.0000000000 17.0000000000 18.0000000000 11.0000000000 22.0000000000 13.0000000000               
#[114]  25.0000000000 25.0000000000 24.0000000000 13.0000000000  7.0000000000 24.0000000000 19.0000000000  9.0000000000 13.0000000000 25.0000000000 21.0000000000 12.0000000000 17.0000000000  8.0000000000 19.0000000000 19.0000000000 17.0000000000 10.0000000000 31.0000000000 32.0000000000 24.0000000000 16.0000000000  8.0000000000 17.0000000000 32.0000000000 17.0000000000  7.0000000000 30.0000000000  6.0000000000 22.0000000000 17.0000000000 17.0000000000 14.0000000000  8.0000000000  6.0000000000 12.0000000000 18.0000000000 13.0000000000  7.0000000000 18.0000000000  9.0000000000  8.0000000000  6.0000000000 30.0000000000  8.0000000000 13.0000000000 20.0000000000 20.0000000000 24.0000000000 14.0000000000 17.0000000000 28.0000000000  9.0000000000 13.0000000000 18.0000000000 14.0000000000 29.0000000000  9.0000000000 19.0000000000 15.0000000000 12.0000000000 10.0000000000  9.0000000000 17.0000000000 33.0000000000 13.0000000000 15.0000000000  5.0000000000 15.0000000000  5.0000000000 10.0000000000 29.0000000000 19.0000000000  9.0000000000  7.0000000000 15.0000000000 20.0000000000  7.0000000000 21.0000000000 13.0000000000 19.0000000000 29.0000000000 18.0000000000 23.0000000000 18.0000000000 22.0000000000 18.0000000000 31.0000000000 20.0000000000 11.0000000000  6.0000000000 14.0000000000 17.0000000000 12.0000000000  9.0000000000 30.0000000000 18.0000000000 17.0000000000 24.0000000000  9.0000000000 11.0000000000 17.0000000000 20.0000000000 23.0000000000 16.0000000000  8.0000000000 11.0000000000 11.0000000000 26.0000000000  8.0000000000 14.0000000000  6.0000000000 15.0000000000               
#[115]  23.0000000000 25.0000000000 23.0000000000 13.0000000000 21.0000000000 24.0000000000 23.0000000000 21.0000000000 14.0000000000 22.0000000000 16.0000000000 15.0000000000 17.0000000000 21.0000000000 22.0000000000 11.0000000000 15.0000000000 24.0000000000 27.0000000000 23.0000000000 24.0000000000 24.0000000000 17.0000000000 23.0000000000 28.0000000000 15.0000000000 22.0000000000 26.0000000000 18.0000000000 26.0000000000 17.0000000000 15.0000000000 10.0000000000 20.0000000000 20.0000000000 14.0000000000 16.0000000000 12.0000000000 19.0000000000 14.0000000000 19.0000000000 22.0000000000 21.0000000000 26.0000000000 18.0000000000 15.0000000000  7.0000000000  5.0000000000 18.0000000000 11.0000000000 15.0000000000 22.0000000000 19.0000000000 13.0000000000 21.0000000000 14.0000000000 25.0000000000 19.0000000000 25.0000000000 11.0000000000 13.0000000000 20.0000000000 19.0000000000 15.0000000000 27.0000000000 13.0000000000 11.0000000000 20.0000000000 13.0000000000 19.0000000000 22.0000000000 27.0000000000 22.0000000000 16.0000000000 21.0000000000 10.0000000000 21.0000000000 21.0000000000  3.0000000000 11.0000000000 24.0000000000 27.0000000000  7.0000000000 23.0000000000 14.0000000000 24.0000000000 21.0000000000 27.0000000000 23.0000000000 19.0000000000 18.0000000000 11.0000000000 15.0000000000 22.0000000000 18.0000000000 25.0000000000 19.0000000000 25.0000000000 23.0000000000 19.0000000000 19.0000000000 15.0000000000  5.0000000000 26.0000000000 22.0000000000 20.0000000000 14.0000000000 11.0000000000 26.0000000000 20.0000000000 12.0000000000 19.0000000000 13.0000000000 21.0000000000               
#[116]  23.0000000000 24.0000000000 22.0000000000  3.0000000000 11.0000000000 23.0000000000 23.0000000000 13.0000000000  7.0000000000 23.0000000000 19.0000000000  2.0000000000 17.0000000000 11.0000000000 20.0000000000 19.0000000000 17.0000000000 16.0000000000 28.0000000000 21.0000000000 22.0000000000 14.0000000000  7.0000000000 15.0000000000 28.0000000000 17.0000000000 12.0000000000 27.0000000000 11.0000000000 20.0000000000 17.0000000000 17.0000000000 20.0000000000 14.0000000000 12.0000000000 16.0000000000 19.0000000000  7.0000000000 12.0000000000 17.0000000000 13.0000000000 12.0000000000 11.0000000000 26.0000000000 11.0000000000  3.0000000000 16.0000000000 13.0000000000 21.0000000000  8.0000000000 17.0000000000 24.0000000000  9.0000000000  6.0000000000 18.0000000000  4.0000000000 26.0000000000 13.0000000000 16.0000000000  3.0000000000 10.0000000000 14.0000000000 13.0000000000 17.0000000000 29.0000000000  3.0000000000  5.0000000000 12.0000000000  5.0000000000 11.0000000000 14.0000000000 27.0000000000 19.0000000000  5.0000000000 11.0000000000  5.0000000000 17.0000000000 13.0000000000 13.0000000000  5.0000000000 21.0000000000 26.0000000000 18.0000000000 24.0000000000 18.0000000000 24.0000000000 18.0000000000 27.0000000000 21.0000000000 15.0000000000  9.0000000000  6.0000000000 17.0000000000 18.0000000000 11.0000000000 24.0000000000 19.0000000000 15.0000000000 22.0000000000 13.0000000000 14.0000000000 18.0000000000 13.0000000000 24.0000000000 14.0000000000 13.0000000000  9.0000000000  3.0000000000 25.0000000000 11.0000000000  5.0000000000 11.0000000000 18.0000000000 13.0000000000 14.0000000000               
#[117]   6.0000000000  4.0000000000  4.0000000000 23.0000000000 23.0000000000  3.0000000000 28.0000000000 23.0000000000 22.0000000000  4.0000000000 17.0000000000 23.0000000000 19.0000000000 24.0000000000 10.0000000000 23.0000000000 21.0000000000 26.0000000000 26.0000000000 32.0000000000 28.0000000000 24.0000000000 23.0000000000 25.0000000000 30.0000000000 21.0000000000 24.0000000000 29.0000000000 20.0000000000 28.0000000000 19.0000000000 21.0000000000 23.0000000000 24.0000000000 23.0000000000 21.0000000000 16.0000000000 22.0000000000 24.0000000000 19.0000000000 25.0000000000 24.0000000000 23.0000000000 30.0000000000 20.0000000000 21.0000000000 22.0000000000 24.0000000000 23.0000000000 21.0000000000 21.0000000000 27.0000000000 21.0000000000 24.0000000000 13.0000000000 23.0000000000 28.0000000000 24.0000000000 27.0000000000 24.0000000000 23.0000000000 23.0000000000 23.0000000000 21.0000000000 31.0000000000 23.0000000000 25.0000000000 23.0000000000 23.0000000000 20.0000000000 26.0000000000 31.0000000000 12.0000000000 22.0000000000 23.0000000000 23.0000000000 14.0000000000 22.0000000000 24.0000000000 25.0000000000 15.0000000000 31.0000000000 24.0000000000 24.0000000000 22.0000000000 27.0000000000 15.0000000000 31.0000000000  9.0000000000 25.0000000000 21.0000000000 23.0000000000 19.0000000000 26.0000000000 19.0000000000 31.0000000000 11.0000000000 24.0000000000  5.0000000000 25.0000000000 21.0000000000 15.0000000000 22.0000000000 29.0000000000 24.0000000000 21.0000000000 24.0000000000 21.0000000000 27.0000000000 22.0000000000 25.0000000000 22.0000000000 21.0000000000 24.0000000000 24.0000000000 23.0000000000               
#[118]  22.0000000000 23.0000000000 21.0000000000 11.0000000000  7.0000000000 22.0000000000 19.0000000000  9.0000000000  9.0000000000 22.0000000000 17.0000000000  8.0000000000 13.0000000000  7.0000000000 16.0000000000 15.0000000000 13.0000000000 12.0000000000 26.0000000000 23.0000000000 20.0000000000  7.0000000000  9.0000000000  8.0000000000 25.0000000000 13.0000000000  8.0000000000 25.0000000000  6.0000000000 13.0000000000 13.0000000000 13.0000000000 14.0000000000  8.0000000000  8.0000000000 12.0000000000 15.0000000000 12.0000000000  8.0000000000 14.0000000000  9.0000000000  8.0000000000  8.0000000000 24.0000000000  8.0000000000  9.0000000000 17.0000000000 19.0000000000 19.0000000000 13.0000000000 13.0000000000 21.0000000000  7.0000000000 11.0000000000 14.0000000000 10.0000000000 24.0000000000  9.0000000000 10.0000000000 11.0000000000 13.0000000000 10.0000000000  9.0000000000 13.0000000000 26.0000000000 11.0000000000 13.0000000000  9.0000000000 11.0000000000  7.0000000000 10.0000000000 22.0000000000 15.0000000000  6.0000000000  7.0000000000 13.0000000000 15.0000000000  7.0000000000 19.0000000000 13.0000000000 15.0000000000 21.0000000000 19.0000000000 20.0000000000 14.0000000000 18.0000000000 14.0000000000 24.0000000000 17.0000000000 11.0000000000  8.0000000000 12.0000000000 13.0000000000 12.0000000000  6.0000000000 21.0000000000 15.0000000000  8.0000000000 21.0000000000  9.0000000000 10.0000000000 14.0000000000 17.0000000000 21.0000000000  7.0000000000  8.0000000000 12.0000000000  9.0000000000 23.0000000000  8.0000000000 12.0000000000  8.0000000000 13.0000000000 10.0000000000 20.0000000000  9.0000000000 22.0000000000               
#[119]  21.0000000000 21.0000000000 20.0000000000 14.0000000000  9.0000000000 20.0000000000 13.0000000000  9.0000000000 15.0000000000 19.0000000000 10.0000000000 16.0000000000 11.0000000000 10.0000000000 17.0000000000 11.0000000000  9.0000000000 16.0000000000 24.0000000000 23.0000000000 18.0000000000 19.0000000000  9.0000000000 20.0000000000 25.0000000000  9.0000000000 10.0000000000 23.0000000000  8.0000000000 23.0000000000 11.0000000000  9.0000000000  6.0000000000 12.0000000000 12.0000000000  2.0000000000 11.0000000000 12.0000000000 13.0000000000  8.0000000000 11.0000000000 10.0000000000 10.0000000000 23.0000000000  8.0000000000 16.0000000000 11.0000000000 13.0000000000 13.0000000000 11.0000000000  9.0000000000 19.0000000000 11.0000000000 18.0000000000 15.0000000000 13.0000000000 22.0000000000 11.0000000000 18.0000000000 16.0000000000  9.0000000000  8.0000000000 11.0000000000  9.0000000000 26.0000000000 14.0000000000 16.0000000000 13.0000000000 18.0000000000 11.0000000000 12.0000000000 22.0000000000 16.0000000000 13.0000000000  9.0000000000 14.0000000000 16.0000000000 11.0000000000 12.0000000000 14.0000000000 16.0000000000 23.0000000000  7.0000000000 18.0000000000 10.0000000000 18.0000000000 15.0000000000 24.0000000000 18.0000000000 11.0000000000  8.0000000000 13.0000000000  9.0000000000 14.0000000000 12.0000000000 20.0000000000 14.0000000000 20.0000000000 20.0000000000 11.0000000000 14.0000000000 10.0000000000  9.0000000000 19.0000000000 19.0000000000 10.0000000000 10.0000000000 14.0000000000 19.0000000000  8.0000000000 17.0000000000 11.0000000000  5.0000000000 14.0000000000 12.0000000000 15.0000000000 20.0000000000 14.0000000000               
#[120]  21.0000000000 22.0000000000 21.0000000000 14.0000000000 11.0000000000 21.0000000000 21.0000000000 13.0000000000  8.0000000000 22.0000000000 13.0000000000 12.0000000000 11.0000000000 12.0000000000 15.0000000000  9.0000000000 11.0000000000 16.0000000000 25.0000000000 27.0000000000 16.0000000000 15.0000000000 13.0000000000 14.0000000000 29.0000000000 11.0000000000 12.0000000000 26.0000000000  8.0000000000 19.0000000000 11.0000000000 11.0000000000 14.0000000000 10.0000000000 12.0000000000 16.0000000000 18.0000000000  8.0000000000 12.0000000000 10.0000000000  9.0000000000 12.0000000000 12.0000000000 27.0000000000 10.0000000000 10.0000000000 11.0000000000 17.0000000000 22.0000000000  9.0000000000 11.0000000000 25.0000000000  9.0000000000 10.0000000000 10.0000000000 13.0000000000 25.0000000000  9.0000000000 20.0000000000 10.0000000000 11.0000000000 14.0000000000  7.0000000000 11.0000000000 28.0000000000 14.0000000000 12.0000000000 13.0000000000 10.0000000000 11.0000000000 12.0000000000 28.0000000000 11.0000000000 11.0000000000 11.0000000000 13.0000000000 11.0000000000 11.0000000000 18.0000000000 12.0000000000 13.0000000000 27.0000000000 17.0000000000 16.0000000000 12.0000000000 16.0000000000 10.0000000000 28.0000000000 18.0000000000 11.0000000000 10.0000000000  9.0000000000 11.0000000000 14.0000000000 10.0000000000 27.0000000000 16.0000000000 15.0000000000 21.0000000000  9.0000000000 10.0000000000 15.0000000000 17.0000000000 19.0000000000 13.0000000000 10.0000000000 10.0000000000 12.0000000000 19.0000000000 10.0000000000 13.0000000000 12.0000000000 13.0000000000 14.0000000000 18.0000000000 13.0000000000 21.0000000000 10.0000000000 16.0000000000               
#[121]  30.0000000000 34.0000000000 32.0000000000 27.0000000000 27.0000000000 33.0000000000 14.0000000000 27.0000000000 26.0000000000 33.0000000000 30.0000000000 27.0000000000 28.0000000000 28.0000000000 29.0000000000 28.0000000000 28.0000000000 34.0000000000 10.0000000000  8.0000000000 15.0000000000 21.0000000000 29.0000000000 18.0000000000  5.0000000000 28.0000000000 29.0000000000  6.0000000000 28.0000000000 15.0000000000 28.0000000000 28.0000000000 27.0000000000 26.0000000000 31.0000000000 25.0000000000 27.0000000000 27.0000000000 31.0000000000 26.0000000000 28.0000000000 29.0000000000 28.0000000000  4.0000000000 28.0000000000 28.0000000000 28.0000000000 25.0000000000 17.0000000000 26.0000000000 28.0000000000 11.0000000000 25.0000000000 27.0000000000 30.0000000000 27.0000000000  7.0000000000 28.0000000000 17.0000000000 28.0000000000 28.0000000000 23.0000000000 28.0000000000 28.0000000000  7.0000000000 27.0000000000 27.0000000000 31.0000000000 28.0000000000 30.0000000000 23.0000000000  4.0000000000 31.0000000000 25.0000000000 28.0000000000 27.0000000000 30.0000000000 29.0000000000 28.0000000000 28.0000000000 31.0000000000  6.0000000000 30.0000000000 16.0000000000 29.0000000000 18.0000000000 30.0000000000  4.0000000000 30.0000000000 27.0000000000 28.0000000000 27.0000000000 28.0000000000 22.0000000000 24.0000000000  9.0000000000 28.0000000000 22.0000000000 30.0000000000 28.0000000000 24.0000000000 28.0000000000 28.0000000000 15.0000000000 19.0000000000 28.0000000000 29.0000000000 28.0000000000 13.0000000000 27.0000000000 27.0000000000 31.0000000000 29.0000000000 32.0000000000 29.0000000000 28.0000000000 33.0000000000 25.0000000000 26.0000000000 30.0000000000               
#[122]  26.0000000000 26.0000000000 25.0000000000 13.0000000000  2.0000000000 25.0000000000 11.0000000000  4.0000000000 12.0000000000 26.0000000000 20.0000000000 12.0000000000 16.0000000000  5.0000000000 19.0000000000 18.0000000000 16.0000000000 11.0000000000 26.0000000000 25.0000000000 16.0000000000 16.0000000000  6.0000000000 17.0000000000 25.0000000000 16.0000000000  5.0000000000 23.0000000000  5.0000000000 21.0000000000 16.0000000000 16.0000000000 13.0000000000  7.0000000000  7.0000000000  9.0000000000 18.0000000000 11.0000000000  8.0000000000 17.0000000000  6.0000000000  5.0000000000  5.0000000000 23.0000000000  7.0000000000 13.0000000000 20.0000000000 18.0000000000 20.0000000000 12.0000000000 16.0000000000 22.0000000000  6.0000000000 13.0000000000 17.0000000000 12.0000000000 22.0000000000  6.0000000000 13.0000000000 15.0000000000 10.0000000000  3.0000000000  6.0000000000 16.0000000000 26.0000000000 12.0000000000 15.0000000000  8.0000000000 15.0000000000  6.0000000000  3.0000000000 22.0000000000 18.0000000000  8.0000000000  4.0000000000 15.0000000000 19.0000000000  6.0000000000 23.0000000000 13.0000000000 18.0000000000 21.0000000000 18.0000000000 22.0000000000 17.0000000000 20.0000000000 17.0000000000 24.0000000000 20.0000000000  8.0000000000  5.0000000000 12.0000000000 16.0000000000 10.0000000000  9.0000000000 23.0000000000 18.0000000000 17.0000000000 25.0000000000  6.0000000000 11.0000000000 17.0000000000 20.0000000000 17.0000000000 16.0000000000  7.0000000000  9.0000000000 13.0000000000 19.0000000000  4.0000000000 14.0000000000  7.0000000000 14.0000000000  9.0000000000 23.0000000000 13.0000000000 25.0000000000  9.0000000000 11.0000000000 13.0000000000 25.0000000000               
#[123]  16.0000000000 16.0000000000 15.0000000000 22.0000000000 17.0000000000 15.0000000000 21.0000000000 15.0000000000 20.0000000000 16.0000000000 14.0000000000 19.0000000000  8.0000000000 18.0000000000  7.0000000000 12.0000000000 10.0000000000 21.0000000000 27.0000000000 29.0000000000 16.0000000000 23.0000000000 19.0000000000 23.0000000000 31.0000000000 10.0000000000 18.0000000000 28.0000000000 16.0000000000 26.0000000000  8.0000000000 10.0000000000 17.0000000000 17.0000000000 18.0000000000 15.0000000000 17.0000000000 20.0000000000 19.0000000000 11.0000000000 19.0000000000 18.0000000000 18.0000000000 29.0000000000 18.0000000000 18.0000000000 16.0000000000 22.0000000000 23.0000000000 19.0000000000 10.0000000000 28.0000000000 15.0000000000 20.0000000000  2.0000000000 21.0000000000 27.0000000000 19.0000000000 23.0000000000 22.0000000000 21.0000000000 17.0000000000 17.0000000000 10.0000000000 32.0000000000 22.0000000000 24.0000000000 19.0000000000 22.0000000000 15.0000000000 19.0000000000 30.0000000000  3.0000000000 17.0000000000 17.0000000000 22.0000000000  6.0000000000 17.0000000000 23.0000000000 24.0000000000  5.0000000000 27.0000000000 22.0000000000 18.0000000000 11.0000000000 16.0000000000  4.0000000000 30.0000000000 10.0000000000 17.0000000000 18.0000000000 21.0000000000 10.0000000000 19.0000000000 18.0000000000 29.0000000000 10.0000000000 23.0000000000 17.0000000000 19.0000000000 19.0000000000 12.0000000000 18.0000000000 19.0000000000 22.0000000000 16.0000000000 22.0000000000 20.0000000000 21.0000000000 18.0000000000 23.0000000000 18.0000000000 14.0000000000 20.0000000000 23.0000000000 20.0000000000 15.0000000000 16.0000000000 17.0000000000 12.0000000000 31.0000000000 19.0000000000               
#[124]  20.0000000000 20.0000000000 18.0000000000 12.0000000000  6.0000000000 19.0000000000 18.0000000000  8.0000000000 12.0000000000 20.0000000000 17.0000000000 12.0000000000 16.0000000000  7.0000000000 18.0000000000 18.0000000000 16.0000000000 11.0000000000 24.0000000000 28.0000000000 23.0000000000  9.0000000000  7.0000000000 10.0000000000 25.0000000000 16.0000000000  7.0000000000 23.0000000000  3.0000000000 15.0000000000 16.0000000000 16.0000000000 13.0000000000  7.0000000000  7.0000000000 11.0000000000 17.0000000000 10.0000000000  8.0000000000 13.0000000000  8.0000000000  7.0000000000  6.0000000000 23.0000000000  3.0000000000 12.0000000000 17.0000000000 19.0000000000 17.0000000000 11.0000000000 16.0000000000 21.0000000000  8.0000000000 14.0000000000 17.0000000000 11.0000000000 22.0000000000  8.0000000000 16.0000000000 14.0000000000  9.0000000000  9.0000000000  8.0000000000 16.0000000000 26.0000000000 12.0000000000 14.0000000000  7.0000000000 14.0000000000  6.0000000000  9.0000000000 22.0000000000 18.0000000000 10.0000000000  6.0000000000 14.0000000000 18.0000000000  5.0000000000 20.0000000000 12.0000000000 17.0000000000 27.0000000000 15.0000000000 16.0000000000 17.0000000000 20.0000000000 17.0000000000 24.0000000000 19.0000000000 10.0000000000  5.0000000000 11.0000000000 16.0000000000 11.0000000000  3.0000000000 25.0000000000 17.0000000000 10.0000000000 19.0000000000  8.0000000000  5.0000000000 16.0000000000 17.0000000000 22.0000000000  9.0000000000  3.0000000000  8.0000000000 10.0000000000 19.0000000000  5.0000000000 14.0000000000  7.0000000000 12.0000000000  8.0000000000 20.0000000000 13.0000000000 19.0000000000  8.0000000000 11.0000000000 11.0000000000 26.0000000000  8.0000000000 19.0000000000               
#[125]  25.0000000000 25.0000000000 24.0000000000 13.0000000000  7.0000000000 24.0000000000 19.0000000000  9.0000000000 12.0000000000 25.0000000000 20.0000000000 12.0000000000 17.0000000000  6.0000000000 19.0000000000 19.0000000000 17.0000000000  7.0000000000 31.0000000000 32.0000000000 24.0000000000 15.0000000000  9.0000000000 16.0000000000 31.0000000000 17.0000000000  8.0000000000 30.0000000000  6.0000000000 21.0000000000 17.0000000000 17.0000000000 14.0000000000  8.0000000000  4.0000000000 12.0000000000 18.0000000000 14.0000000000  3.0000000000 17.0000000000  7.0000000000  8.0000000000  8.0000000000 29.0000000000  7.0000000000 13.0000000000 21.0000000000 20.0000000000 24.0000000000 15.0000000000 17.0000000000 27.0000000000  9.0000000000 13.0000000000 18.0000000000 14.0000000000 29.0000000000  9.0000000000 19.0000000000 15.0000000000 13.0000000000 10.0000000000  9.0000000000 17.0000000000 32.0000000000 13.0000000000 15.0000000000  6.0000000000 15.0000000000  5.0000000000 10.0000000000 28.0000000000 19.0000000000  8.0000000000  7.0000000000 15.0000000000 18.0000000000  6.0000000000 21.0000000000 13.0000000000 19.0000000000 28.0000000000 19.0000000000 23.0000000000 18.0000000000 22.0000000000 18.0000000000 30.0000000000 20.0000000000 11.0000000000  6.0000000000 14.0000000000 17.0000000000 12.0000000000  8.0000000000 30.0000000000 18.0000000000 16.0000000000 24.0000000000  9.0000000000 11.0000000000 17.0000000000 20.0000000000 25.0000000000 15.0000000000  7.0000000000 12.0000000000 11.0000000000 26.0000000000  8.0000000000 12.0000000000  4.0000000000 15.0000000000  8.0000000000 21.0000000000 13.0000000000 24.0000000000  9.0000000000 14.0000000000 14.0000000000 31.0000000000  9.0000000000 20.0000000000  8.0000000000               
#[126]  23.0000000000 24.0000000000 23.0000000000 21.0000000000 16.0000000000 23.0000000000 14.0000000000 16.0000000000 17.0000000000 22.0000000000  8.0000000000 18.0000000000  6.0000000000 17.0000000000 15.0000000000  4.0000000000  4.0000000000 20.0000000000 22.0000000000 22.0000000000  9.0000000000 22.0000000000 18.0000000000 19.0000000000 24.0000000000  4.0000000000 17.0000000000 21.0000000000 15.0000000000 20.0000000000  6.0000000000  4.0000000000  9.0000000000 13.0000000000 17.0000000000  9.0000000000 11.0000000000 17.0000000000 18.0000000000  5.0000000000 16.0000000000 17.0000000000 17.0000000000 22.0000000000 17.0000000000 19.0000000000  8.0000000000 16.0000000000 17.0000000000 16.0000000000  4.0000000000 24.0000000000 14.0000000000 19.0000000000 10.0000000000 20.0000000000 20.0000000000 16.0000000000 21.0000000000 19.0000000000 18.0000000000 15.0000000000 16.0000000000  4.0000000000 26.0000000000 21.0000000000 21.0000000000 18.0000000000 19.0000000000 16.0000000000 15.0000000000 23.0000000000 11.0000000000 16.0000000000 16.0000000000 20.0000000000 12.0000000000 16.0000000000 15.0000000000 21.0000000000 13.0000000000 20.0000000000 14.0000000000 11.0000000000  5.0000000000  9.0000000000 10.0000000000 23.0000000000 18.0000000000 16.0000000000 17.0000000000 18.0000000000  4.0000000000 13.0000000000 17.0000000000 21.0000000000 14.0000000000 22.0000000000 23.0000000000 16.0000000000 15.0000000000  8.0000000000 12.0000000000 12.0000000000 16.0000000000 17.0000000000 19.0000000000 19.0000000000 14.0000000000 17.0000000000 20.0000000000 17.0000000000  8.0000000000 19.0000000000 15.0000000000 19.0000000000 23.0000000000 15.0000000000 11.0000000000 11.0000000000 24.0000000000 18.0000000000 11.0000000000 18.0000000000 19.0000000000               
#[127]  24.0000000000 26.0000000000 24.0000000000  4.0000000000 13.0000000000 25.0000000000 23.0000000000 15.0000000000  5.0000000000 25.0000000000 22.0000000000  6.0000000000 21.0000000000 13.0000000000 23.0000000000 19.0000000000 20.0000000000 18.0000000000 28.0000000000 22.0000000000 24.0000000000 17.0000000000  9.0000000000 16.0000000000 27.0000000000 21.0000000000 14.0000000000 27.0000000000 12.0000000000 21.0000000000 21.0000000000 21.0000000000 18.0000000000 14.0000000000 14.0000000000 18.0000000000 22.0000000000  4.0000000000 13.0000000000 20.0000000000 11.0000000000 14.0000000000 13.0000000000 25.0000000000 12.0000000000  6.0000000000 15.0000000000 10.0000000000 23.0000000000  5.0000000000 21.0000000000 23.0000000000 11.0000000000  4.0000000000 22.0000000000  5.0000000000 26.0000000000 11.0000000000 20.0000000000  2.0000000000  7.0000000000 16.0000000000 11.0000000000 21.0000000000 26.0000000000  4.0000000000  2.0000000000 14.0000000000  4.0000000000 13.0000000000 14.0000000000 26.0000000000 23.0000000000  7.0000000000 13.0000000000  3.0000000000 22.0000000000 15.0000000000 10.0000000000  2.0000000000 25.0000000000 26.0000000000 15.0000000000 25.0000000000 22.0000000000 26.0000000000 22.0000000000 26.0000000000 24.0000000000 13.0000000000 10.0000000000  3.0000000000 21.0000000000 18.0000000000 12.0000000000 25.0000000000 22.0000000000 18.0000000000 24.0000000000 11.0000000000 13.0000000000 21.0000000000 14.0000000000 26.0000000000 15.0000000000 14.0000000000  6.0000000000  4.0000000000 26.0000000000 12.0000000000  3.0000000000 13.0000000000 21.0000000000 15.0000000000 11.0000000000  5.0000000000 25.0000000000 13.0000000000 16.0000000000 12.0000000000 28.0000000000 15.0000000000 24.0000000000 14.0000000000 15.0000000000 21.0000000000               
#[128]  24.0000000000 24.0000000000 23.0000000000 11.0000000000  2.0000000000 23.0000000000 14.0000000000  4.0000000000 10.0000000000 24.0000000000 18.0000000000 10.0000000000 14.0000000000  2.0000000000 17.0000000000 16.0000000000 14.0000000000  9.0000000000 27.0000000000 28.0000000000 19.0000000000 14.0000000000  4.0000000000 15.0000000000 28.0000000000 14.0000000000  3.0000000000 26.0000000000  3.0000000000 20.0000000000 14.0000000000 14.0000000000 11.0000000000  5.0000000000  5.0000000000  7.0000000000 16.0000000000  9.0000000000  6.0000000000 15.0000000000  4.0000000000  3.0000000000  3.0000000000 26.0000000000  5.0000000000 11.0000000000 18.0000000000 18.0000000000 20.0000000000 10.0000000000 14.0000000000 24.0000000000  4.0000000000 11.0000000000 15.0000000000 10.0000000000 25.0000000000  4.0000000000 15.0000000000 13.0000000000  8.0000000000  5.0000000000  4.0000000000 14.0000000000 29.0000000000 11.0000000000 13.0000000000  6.0000000000 13.0000000000  4.0000000000  5.0000000000 25.0000000000 16.0000000000  6.0000000000  2.0000000000 13.0000000000 17.0000000000  4.0000000000 21.0000000000 11.0000000000 16.0000000000 24.0000000000 16.0000000000 21.0000000000 15.0000000000 19.0000000000 15.0000000000 27.0000000000 18.0000000000  6.0000000000  3.0000000000 10.0000000000 14.0000000000  9.0000000000  7.0000000000 26.0000000000 16.0000000000 15.0000000000 23.0000000000  4.0000000000  9.0000000000 15.0000000000 18.0000000000 20.0000000000 14.0000000000  5.0000000000  7.0000000000 11.0000000000 22.0000000000  3.0000000000 12.0000000000  5.0000000000 12.0000000000  7.0000000000 21.0000000000 11.0000000000 23.0000000000  7.0000000000  9.0000000000 11.0000000000 28.0000000000  4.0000000000 17.0000000000  6.0000000000  7.0000000000 16.0000000000 13.0000000000               
#[129]  23.0000000000 25.0000000000 23.0000000000 13.0000000000 20.0000000000 24.0000000000 22.0000000000 20.0000000000 15.0000000000 22.0000000000 16.0000000000 13.0000000000 16.0000000000 20.0000000000 21.0000000000 13.0000000000 14.0000000000 21.0000000000 27.0000000000 23.0000000000 23.0000000000 22.0000000000 18.0000000000 21.0000000000 26.0000000000 14.0000000000 21.0000000000 26.0000000000 17.0000000000 24.0000000000 16.0000000000 14.0000000000 12.0000000000 19.0000000000 19.0000000000 13.0000000000 15.0000000000 16.0000000000 19.0000000000 13.0000000000 21.0000000000 21.0000000000 20.0000000000 24.0000000000 19.0000000000 13.0000000000  9.0000000000  8.0000000000 18.0000000000 15.0000000000 14.0000000000 22.0000000000 18.0000000000 14.0000000000 20.0000000000 14.0000000000 25.0000000000 21.0000000000 23.0000000000 14.0000000000 17.0000000000 19.0000000000 21.0000000000 14.0000000000 27.0000000000 13.0000000000 14.0000000000 19.0000000000 14.0000000000 18.0000000000 21.0000000000 25.0000000000 21.0000000000 14.0000000000 20.0000000000 12.0000000000 20.0000000000 20.0000000000  6.0000000000 14.0000000000 23.0000000000 25.0000000000 11.0000000000 22.0000000000 13.0000000000 23.0000000000 20.0000000000 25.0000000000 22.0000000000 21.0000000000 17.0000000000 15.0000000000 14.0000000000 21.0000000000 17.0000000000 25.0000000000 18.0000000000 23.0000000000 23.0000000000 21.0000000000 18.0000000000 14.0000000000  7.0000000000 25.0000000000 20.0000000000 19.0000000000 18.0000000000 11.0000000000 25.0000000000 19.0000000000 15.0000000000 19.0000000000 12.0000000000 20.0000000000  7.0000000000 14.0000000000 24.0000000000 18.0000000000 13.0000000000 20.0000000000 27.0000000000 22.0000000000 21.0000000000 19.0000000000 20.0000000000 14.0000000000 14.0000000000 20.0000000000               
#[130]  24.0000000000 25.0000000000 23.0000000000 14.0000000000  7.0000000000 24.0000000000 19.0000000000  9.0000000000 12.0000000000 24.0000000000 19.0000000000 11.0000000000 15.0000000000  8.0000000000 18.0000000000 17.0000000000 15.0000000000 12.0000000000 24.0000000000 23.0000000000 22.0000000000  7.0000000000  9.0000000000  8.0000000000 25.0000000000 15.0000000000  8.0000000000 23.0000000000  6.0000000000 13.0000000000 15.0000000000 15.0000000000 14.0000000000  8.0000000000  8.0000000000 12.0000000000 17.0000000000 14.0000000000  9.0000000000 16.0000000000  9.0000000000  8.0000000000  8.0000000000 23.0000000000  8.0000000000 12.0000000000 19.0000000000 22.0000000000 17.0000000000 15.0000000000 15.0000000000 21.0000000000  9.0000000000 14.0000000000 16.0000000000 13.0000000000 22.0000000000  9.0000000000 10.0000000000 14.0000000000 13.0000000000 10.0000000000  9.0000000000 15.0000000000 26.0000000000 14.0000000000 16.0000000000  9.0000000000 14.0000000000  7.0000000000 10.0000000000 22.0000000000 17.0000000000  9.0000000000  7.0000000000 16.0000000000 18.0000000000  7.0000000000 22.0000000000 14.0000000000 15.0000000000 21.0000000000 19.0000000000 20.0000000000 16.0000000000 18.0000000000 16.0000000000 24.0000000000 19.0000000000 11.0000000000  8.0000000000 15.0000000000 15.0000000000 12.0000000000 10.0000000000 21.0000000000 17.0000000000  8.0000000000 23.0000000000  9.0000000000 12.0000000000 16.0000000000 20.0000000000 21.0000000000  9.0000000000  8.0000000000 12.0000000000 12.0000000000 23.0000000000  8.0000000000 15.0000000000  8.0000000000 13.0000000000 10.0000000000 23.0000000000 12.0000000000 24.0000000000  4.0000000000 14.0000000000 12.0000000000 25.0000000000  9.0000000000 18.0000000000  8.0000000000 10.0000000000 17.0000000000 16.0000000000  7.0000000000 21.0000000000               
#[131]  24.0000000000 24.0000000000 23.0000000000 10.0000000000  3.0000000000 23.0000000000 15.0000000000  5.0000000000  9.0000000000 24.0000000000 19.0000000000  9.0000000000 15.0000000000  4.0000000000 17.0000000000 17.0000000000 15.0000000000  8.0000000000 28.0000000000 29.0000000000 20.0000000000 15.0000000000  5.0000000000 16.0000000000 29.0000000000 15.0000000000  4.0000000000 27.0000000000  4.0000000000 19.0000000000 15.0000000000 15.0000000000 12.0000000000  6.0000000000  4.0000000000  8.0000000000 16.0000000000 10.0000000000  5.0000000000 16.0000000000  5.0000000000  4.0000000000  4.0000000000 27.0000000000  6.0000000000 10.0000000000 19.0000000000 17.0000000000 21.0000000000 11.0000000000 15.0000000000 25.0000000000  5.0000000000 10.0000000000 16.0000000000 11.0000000000 26.0000000000  5.0000000000 16.0000000000 12.0000000000  9.0000000000  6.0000000000  5.0000000000 15.0000000000 30.0000000000 10.0000000000 12.0000000000  5.0000000000 12.0000000000  3.0000000000  6.0000000000 26.0000000000 17.0000000000  5.0000000000  3.0000000000 12.0000000000 18.0000000000  5.0000000000 20.0000000000 10.0000000000 17.0000000000 25.0000000000 17.0000000000 22.0000000000 16.0000000000 20.0000000000 16.0000000000 28.0000000000 18.0000000000  7.0000000000  2.0000000000 11.0000000000 15.0000000000 10.0000000000  8.0000000000 27.0000000000 16.0000000000 16.0000000000 23.0000000000  5.0000000000 10.0000000000 15.0000000000 19.0000000000 21.0000000000 15.0000000000  6.0000000000  8.0000000000 10.0000000000 23.0000000000  4.0000000000 11.0000000000  4.0000000000 13.0000000000  6.0000000000 20.0000000000 10.0000000000 23.0000000000  8.0000000000 10.0000000000 12.0000000000 29.0000000000  5.0000000000 18.0000000000  7.0000000000  6.0000000000 17.0000000000 12.0000000000  3.0000000000 19.0000000000  8.0000000000               
#[132]  22.0000000000 26.0000000000 24.0000000000 21.0000000000 22.0000000000 25.0000000000 13.0000000000 22.0000000000 20.0000000000 25.0000000000 22.0000000000 22.0000000000 21.0000000000 23.0000000000 22.0000000000 21.0000000000 21.0000000000 27.0000000000 10.0000000000 10.0000000000 14.0000000000 17.0000000000 24.0000000000 14.0000000000  7.0000000000 21.0000000000 24.0000000000  8.0000000000 20.0000000000 11.0000000000 21.0000000000 21.0000000000 20.0000000000 20.0000000000 24.0000000000 20.0000000000 20.0000000000 21.0000000000 24.0000000000 18.0000000000 23.0000000000 24.0000000000 23.0000000000  6.0000000000 20.0000000000 22.0000000000 20.0000000000 19.0000000000 17.0000000000 20.0000000000 21.0000000000 13.0000000000 20.0000000000 22.0000000000 23.0000000000 21.0000000000  9.0000000000 23.0000000000 20.0000000000 22.0000000000 22.0000000000 22.0000000000 23.0000000000 21.0000000000  9.0000000000 22.0000000000 22.0000000000 24.0000000000 22.0000000000 23.0000000000 22.0000000000  6.0000000000 24.0000000000 20.0000000000 23.0000000000 21.0000000000 23.0000000000 22.0000000000 20.0000000000 22.0000000000 24.0000000000  9.0000000000 22.0000000000  8.0000000000 22.0000000000 12.0000000000 23.0000000000  6.0000000000 23.0000000000 22.0000000000 22.0000000000 21.0000000000 21.0000000000 15.0000000000 16.0000000000 11.0000000000 21.0000000000 18.0000000000 22.0000000000 23.0000000000 16.0000000000 21.0000000000 20.0000000000 14.0000000000 11.0000000000 20.0000000000 23.0000000000 20.0000000000 11.0000000000 21.0000000000 22.0000000000 24.0000000000 21.0000000000 25.0000000000 21.0000000000 23.0000000000 25.0000000000 18.0000000000 20.0000000000 22.0000000000  8.0000000000 24.0000000000 24.0000000000 18.0000000000 24.0000000000 17.0000000000 22.0000000000 23.0000000000 19.0000000000 20.0000000000 24.0000000000               
#[133]  31.0000000000 35.0000000000 33.0000000000 28.0000000000 29.0000000000 34.0000000000 16.0000000000 29.0000000000 28.0000000000 34.0000000000 31.0000000000 29.0000000000 30.0000000000 30.0000000000 31.0000000000 30.0000000000 30.0000000000 36.0000000000 13.0000000000  9.0000000000 17.0000000000 24.0000000000 30.0000000000 21.0000000000  8.0000000000 30.0000000000 31.0000000000  9.0000000000 30.0000000000 17.0000000000 30.0000000000 30.0000000000 29.0000000000 28.0000000000 33.0000000000 27.0000000000 29.0000000000 28.0000000000 33.0000000000 29.0000000000 30.0000000000 31.0000000000 30.0000000000  7.0000000000 30.0000000000 30.0000000000 30.0000000000 27.0000000000 20.0000000000 27.0000000000 30.0000000000 14.0000000000 27.0000000000 29.0000000000 32.0000000000 28.0000000000 10.0000000000 30.0000000000 19.0000000000 29.0000000000 29.0000000000 25.0000000000 30.0000000000 30.0000000000 10.0000000000 28.0000000000 28.0000000000 33.0000000000 30.0000000000 32.0000000000 25.0000000000  7.0000000000 33.0000000000 27.0000000000 30.0000000000 28.0000000000 31.0000000000 31.0000000000 29.0000000000 29.0000000000 33.0000000000  8.0000000000 31.0000000000 19.0000000000 31.0000000000 20.0000000000 32.0000000000  7.0000000000 32.0000000000 29.0000000000 30.0000000000 28.0000000000 30.0000000000 24.0000000000 27.0000000000 10.0000000000 30.0000000000 25.0000000000 31.0000000000 30.0000000000 27.0000000000 30.0000000000 29.0000000000 17.0000000000 22.0000000000 31.0000000000 30.0000000000 29.0000000000 16.0000000000 29.0000000000 28.0000000000 31.0000000000 31.0000000000 34.0000000000 30.0000000000 28.0000000000 34.0000000000 27.0000000000 27.0000000000 32.0000000000  5.0000000000 27.0000000000 33.0000000000 29.0000000000 33.0000000000 26.0000000000 29.0000000000 30.0000000000 29.0000000000 27.0000000000 30.0000000000 11.0000000000               
#[134]  22.0000000000 23.0000000000 21.0000000000  9.0000000000 16.0000000000 22.0000000000 19.0000000000 16.0000000000 12.0000000000 20.0000000000 14.0000000000  9.0000000000 14.0000000000 16.0000000000 19.0000000000 14.0000000000 12.0000000000 21.0000000000 24.0000000000 20.0000000000 20.0000000000 20.0000000000 14.0000000000 21.0000000000 23.0000000000 12.0000000000 17.0000000000 23.0000000000 15.0000000000 23.0000000000 14.0000000000 12.0000000000 13.0000000000 19.0000000000 17.0000000000  9.0000000000 13.0000000000 13.0000000000 17.0000000000 11.0000000000 18.0000000000 17.0000000000 16.0000000000 21.0000000000 17.0000000000  9.0000000000 10.0000000000  7.0000000000 14.0000000000 12.0000000000 12.0000000000 18.0000000000 14.0000000000 11.0000000000 18.0000000000 10.0000000000 22.0000000000 18.0000000000 19.0000000000 11.0000000000 14.0000000000 15.0000000000 18.0000000000 12.0000000000 24.0000000000  9.0000000000 11.0000000000 17.0000000000 11.0000000000 16.0000000000 19.0000000000 22.0000000000 19.0000000000 10.0000000000 16.0000000000  9.0000000000 18.0000000000 18.0000000000  7.0000000000 11.0000000000 21.0000000000 22.0000000000 12.0000000000 21.0000000000 13.0000000000 22.0000000000 18.0000000000 22.0000000000 20.0000000000 18.0000000000 13.0000000000 12.0000000000 12.0000000000 20.0000000000 15.0000000000 22.0000000000 16.0000000000 21.0000000000 21.0000000000 18.0000000000 18.0000000000 12.0000000000  7.0000000000 22.0000000000 19.0000000000 17.0000000000 15.0000000000  9.0000000000 22.0000000000 15.0000000000 12.0000000000 17.0000000000 12.0000000000 18.0000000000  8.0000000000 10.0000000000 22.0000000000 16.0000000000  9.0000000000 19.0000000000 24.0000000000 18.0000000000 20.0000000000 17.0000000000 18.0000000000 13.0000000000 11.0000000000 16.0000000000  6.0000000000 19.0000000000 15.0000000000 18.0000000000 26.0000000000               
#[135]  23.0000000000 23.0000000000 22.0000000000 20.0000000000 15.0000000000 22.0000000000 19.0000000000 15.0000000000 18.0000000000 21.0000000000  7.0000000000 17.0000000000  5.0000000000 16.0000000000 14.0000000000  3.0000000000  3.0000000000 19.0000000000 27.0000000000 27.0000000000 14.0000000000 21.0000000000 17.0000000000 22.0000000000 29.0000000000  3.0000000000 16.0000000000 26.0000000000 14.0000000000 25.0000000000  5.0000000000  1.0000000000  8.0000000000 16.0000000000 16.0000000000  8.0000000000 10.0000000000 18.0000000000 17.0000000000  4.0000000000 17.0000000000 16.0000000000 16.0000000000 27.0000000000 16.0000000000 18.0000000000  7.0000000000 15.0000000000 16.0000000000 17.0000000000  3.0000000000 23.0000000000 13.0000000000 20.0000000000  9.0000000000 19.0000000000 25.0000000000 17.0000000000 20.0000000000 20.0000000000 19.0000000000 14.0000000000 17.0000000000  3.0000000000 30.0000000000 20.0000000000 22.0000000000 15.0000000000 20.0000000000 15.0000000000 18.0000000000 28.0000000000 10.0000000000 15.0000000000 13.0000000000 20.0000000000 11.0000000000 15.0000000000 14.0000000000 22.0000000000 12.0000000000 25.0000000000 13.0000000000 16.0000000000  2.0000000000 14.0000000000  8.0000000000 28.0000000000 17.0000000000 17.0000000000 16.0000000000 19.0000000000  3.0000000000 18.0000000000 16.0000000000 26.0000000000 13.0000000000 21.0000000000 22.0000000000 17.0000000000 18.0000000000  7.0000000000  9.0000000000 17.0000000000 21.0000000000 16.0000000000 20.0000000000 18.0000000000 19.0000000000 16.0000000000 21.0000000000 16.0000000000  5.0000000000 18.0000000000 14.0000000000 18.0000000000 22.0000000000 14.0000000000 10.0000000000 12.0000000000 29.0000000000 17.0000000000 11.0000000000 17.0000000000 18.0000000000  5.0000000000 22.0000000000 15.0000000000 13.0000000000 16.0000000000 16.0000000000 22.0000000000 31.0000000000 13.0000000000               
#[136]  23.0000000000 24.0000000000 22.0000000000 12.0000000000  6.0000000000 23.0000000000 18.0000000000  8.0000000000 11.0000000000 23.0000000000 20.0000000000 11.0000000000 16.0000000000  7.0000000000 18.0000000000 18.0000000000 16.0000000000  7.0000000000 30.0000000000 31.0000000000 23.0000000000 15.0000000000  8.0000000000 16.0000000000 31.0000000000 16.0000000000  7.0000000000 29.0000000000  5.0000000000 21.0000000000 16.0000000000 16.0000000000 13.0000000000  7.0000000000  3.0000000000 11.0000000000 16.0000000000 13.0000000000  4.0000000000 17.0000000000  6.0000000000  7.0000000000  7.0000000000 29.0000000000  7.0000000000 12.0000000000 20.0000000000 19.0000000000 23.0000000000 14.0000000000 16.0000000000 27.0000000000  8.0000000000 12.0000000000 17.0000000000 13.0000000000 28.0000000000  8.0000000000 18.0000000000 14.0000000000 12.0000000000  9.0000000000  8.0000000000 16.0000000000 32.0000000000 12.0000000000 14.0000000000  6.0000000000 14.0000000000  4.0000000000  9.0000000000 28.0000000000 18.0000000000  7.0000000000  6.0000000000 14.0000000000 19.0000000000  6.0000000000 20.0000000000 12.0000000000 18.0000000000 27.0000000000 18.0000000000 23.0000000000 17.0000000000 21.0000000000 17.0000000000 30.0000000000 18.0000000000 10.0000000000  5.0000000000 14.0000000000 16.0000000000 11.0000000000  9.0000000000 29.0000000000 17.0000000000 16.0000000000 22.0000000000  8.0000000000 11.0000000000 16.0000000000 19.0000000000 24.0000000000 15.0000000000  7.0000000000 11.0000000000 10.0000000000 26.0000000000  7.0000000000 13.0000000000  3.0000000000 14.0000000000  7.0000000000 20.0000000000 12.0000000000 23.0000000000  8.0000000000 13.0000000000 13.0000000000 31.0000000000  8.0000000000 19.0000000000  8.0000000000  5.0000000000 18.0000000000 14.0000000000  6.0000000000 19.0000000000  8.0000000000  5.0000000000 24.0000000000 33.0000000000 17.0000000000 17.0000000000               
#[137]  25.0000000000 26.0000000000 24.0000000000  8.0000000000  3.0000000000 25.0000000000 16.0000000000  5.0000000000  7.0000000000 25.0000000000 21.0000000000  7.0000000000 17.0000000000  5.0000000000 19.0000000000 19.0000000000 17.0000000000 10.0000000000 28.0000000000 27.0000000000 21.0000000000 14.0000000000  7.0000000000 15.0000000000 27.0000000000 17.0000000000  6.0000000000 27.0000000000  6.0000000000 19.0000000000 17.0000000000 17.0000000000 14.0000000000  8.0000000000  6.0000000000 10.0000000000 18.0000000000 12.0000000000  6.0000000000 18.0000000000  7.0000000000  6.0000000000  6.0000000000 25.0000000000  8.0000000000  8.0000000000 21.0000000000 14.0000000000 22.0000000000 13.0000000000 17.0000000000 24.0000000000  7.0000000000  8.0000000000 18.0000000000  9.0000000000 26.0000000000  7.0000000000 15.0000000000 10.0000000000 11.0000000000  8.0000000000  7.0000000000 17.0000000000 28.0000000000  8.0000000000 10.0000000000  7.0000000000 10.0000000000  5.0000000000  8.0000000000 24.0000000000 19.0000000000  3.0000000000  5.0000000000 10.0000000000 19.0000000000  7.0000000000 18.0000000000  8.0000000000 19.0000000000 23.0000000000 19.0000000000 23.0000000000 18.0000000000 21.0000000000 18.0000000000 26.0000000000 20.0000000000  9.0000000000  4.0000000000 11.0000000000 17.0000000000 11.0000000000  9.0000000000 25.0000000000 18.0000000000 15.0000000000 24.0000000000  7.0000000000 12.0000000000 17.0000000000 18.0000000000 22.0000000000 14.0000000000  8.0000000000 10.0000000000  8.0000000000 24.0000000000  5.0000000000  9.0000000000  6.0000000000 15.0000000000  8.0000000000 19.0000000000  8.0000000000 25.0000000000  7.0000000000 12.0000000000 14.0000000000 27.0000000000  5.0000000000 20.0000000000  9.0000000000  7.0000000000 19.0000000000 10.0000000000  5.0000000000 17.0000000000  8.0000000000  4.0000000000 22.0000000000 29.0000000000 13.0000000000 18.0000000000  6.0000000000               
#[138]  24.0000000000 25.0000000000 24.0000000000 12.0000000000  3.0000000000 24.0000000000 13.0000000000  5.0000000000  7.0000000000 25.0000000000 19.0000000000 11.0000000000 15.0000000000  4.0000000000 18.0000000000 13.0000000000 15.0000000000 10.0000000000 26.0000000000 27.0000000000 18.0000000000 15.0000000000  5.0000000000 14.0000000000 27.0000000000 15.0000000000  4.0000000000 25.0000000000  4.0000000000 19.0000000000 15.0000000000 15.0000000000  8.0000000000  4.0000000000  6.0000000000  8.0000000000 17.0000000000  6.0000000000  6.0000000000 16.0000000000  1.0000000000  4.0000000000  4.0000000000 25.0000000000  6.0000000000 12.0000000000 15.0000000000 15.0000000000 21.0000000000  7.0000000000 15.0000000000 23.0000000000  5.0000000000  8.0000000000 16.0000000000 11.0000000000 24.0000000000  1.0000000000 16.0000000000 10.0000000000  5.0000000000  6.0000000000  1.0000000000 15.0000000000 26.0000000000 12.0000000000 10.0000000000  7.0000000000 10.0000000000  5.0000000000  4.0000000000 24.0000000000 17.0000000000  7.0000000000  3.0000000000 11.0000000000 18.0000000000  5.0000000000 18.0000000000  8.0000000000 17.0000000000 23.0000000000 13.0000000000 20.0000000000 16.0000000000 18.0000000000 16.0000000000 26.0000000000 19.0000000000  3.0000000000  4.0000000000  7.0000000000 15.0000000000  8.0000000000  8.0000000000 25.0000000000 17.0000000000 16.0000000000 24.0000000000  1.0000000000  8.0000000000 16.0000000000 19.0000000000 19.0000000000 13.0000000000  6.0000000000  4.0000000000 12.0000000000 21.0000000000  4.0000000000  9.0000000000  6.0000000000 13.0000000000  8.0000000000 18.0000000000 12.0000000000 24.0000000000  8.0000000000 10.0000000000  8.0000000000 27.0000000000  5.0000000000 18.0000000000  7.0000000000  8.0000000000 15.0000000000 10.0000000000  3.0000000000 20.0000000000  8.0000000000  4.0000000000 22.0000000000 29.0000000000 17.0000000000 16.0000000000  7.0000000000  6.0000000000               
#[139]  23.0000000000 24.0000000000 23.0000000000 14.0000000000  9.0000000000 23.0000000000 18.0000000000  9.0000000000  8.0000000000 24.0000000000 13.0000000000 12.0000000000 11.0000000000 12.0000000000 17.0000000000  9.0000000000 11.0000000000 18.0000000000 24.0000000000 24.0000000000 13.0000000000 17.0000000000 13.0000000000 16.0000000000 26.0000000000 11.0000000000 12.0000000000 23.0000000000 10.0000000000 18.0000000000 11.0000000000 11.0000000000 14.0000000000 12.0000000000 14.0000000000 14.0000000000 18.0000000000  8.0000000000 14.0000000000 10.0000000000  9.0000000000 12.0000000000 12.0000000000 24.0000000000 12.0000000000 12.0000000000 11.0000000000 13.0000000000 20.0000000000  7.0000000000 11.0000000000 23.0000000000  9.0000000000 12.0000000000 12.0000000000 13.0000000000 22.0000000000  9.0000000000 20.0000000000 10.0000000000  9.0000000000 14.0000000000  9.0000000000 11.0000000000 25.0000000000 14.0000000000 12.0000000000 15.0000000000 10.0000000000 13.0000000000 12.0000000000 25.0000000000 13.0000000000 11.0000000000 11.0000000000 11.0000000000 13.0000000000 13.0000000000 18.0000000000 12.0000000000 15.0000000000 24.0000000000 17.0000000000 15.0000000000 12.0000000000 15.0000000000 12.0000000000 25.0000000000 20.0000000000  9.0000000000 10.0000000000  9.0000000000 11.0000000000 13.0000000000 12.0000000000 24.0000000000 18.0000000000 17.0000000000 23.0000000000  9.0000000000 12.0000000000 15.0000000000 17.0000000000 16.0000000000 15.0000000000 12.0000000000 10.0000000000 14.0000000000 16.0000000000  9.0000000000 13.0000000000 14.0000000000 13.0000000000 16.0000000000 18.0000000000 13.0000000000 23.0000000000 12.0000000000 14.0000000000  4.0000000000 27.0000000000 11.0000000000 14.0000000000 13.0000000000 16.0000000000 11.0000000000 12.0000000000 11.0000000000 20.0000000000 14.0000000000 12.0000000000 21.0000000000 29.0000000000 17.0000000000 12.0000000000 15.0000000000 12.0000000000  8.0000000000               
#[140]  23.0000000000 23.0000000000 22.0000000000  7.0000000000  4.0000000000 22.0000000000 16.0000000000  6.0000000000 10.0000000000 23.0000000000 18.0000000000  7.0000000000 16.0000000000  5.0000000000 19.0000000000 18.0000000000 16.0000000000 11.0000000000 26.0000000000 24.0000000000 21.0000000000 13.0000000000  2.0000000000 14.0000000000 27.0000000000 16.0000000000  5.0000000000 25.0000000000  3.0000000000 19.0000000000 16.0000000000 16.0000000000 13.0000000000  7.0000000000  7.0000000000  9.0000000000 18.0000000000  5.0000000000  8.0000000000 15.0000000000  6.0000000000  5.0000000000  4.0000000000 25.0000000000  5.0000000000  7.0000000000 14.0000000000 14.0000000000 19.0000000000  6.0000000000 16.0000000000 23.0000000000  6.0000000000  9.0000000000 17.0000000000  6.0000000000 24.0000000000  6.0000000000 16.0000000000  9.0000000000  4.0000000000  7.0000000000  6.0000000000 16.0000000000 28.0000000000  7.0000000000  9.0000000000  7.0000000000  9.0000000000  6.0000000000  7.0000000000 24.0000000000 18.0000000000  8.0000000000  4.0000000000  9.0000000000 18.0000000000  6.0000000000 17.0000000000  7.0000000000 18.0000000000 26.0000000000 12.0000000000 20.0000000000 17.0000000000 21.0000000000 17.0000000000 26.0000000000 20.0000000000  8.0000000000  3.0000000000  6.0000000000 16.0000000000 11.0000000000  6.0000000000 25.0000000000 18.0000000000 14.0000000000 22.0000000000  6.0000000000  8.0000000000 17.0000000000 14.0000000000 21.0000000000 13.0000000000  5.0000000000  3.0000000000  7.0000000000 21.0000000000  3.0000000000 10.0000000000  7.0000000000 12.0000000000  8.0000000000 17.0000000000  8.0000000000 22.0000000000  9.0000000000  9.0000000000 11.0000000000 28.0000000000  6.0000000000 19.0000000000  5.0000000000  9.0000000000 18.0000000000  9.0000000000  4.0000000000 16.0000000000  9.0000000000  5.0000000000 22.0000000000 30.0000000000 12.0000000000 17.0000000000  8.0000000000  7.0000000000  5.0000000000 11.0000000000               
#[141]   6.0000000000  3.0000000000  4.0000000000 24.0000000000 24.0000000000  3.0000000000 29.0000000000 24.0000000000 23.0000000000  4.0000000000 18.0000000000 24.0000000000 20.0000000000 24.0000000000 11.0000000000 24.0000000000 22.0000000000 27.0000000000 27.0000000000 33.0000000000 29.0000000000 25.0000000000 24.0000000000 26.0000000000 31.0000000000 22.0000000000 25.0000000000 30.0000000000 21.0000000000 29.0000000000 20.0000000000 22.0000000000 24.0000000000 25.0000000000 24.0000000000 22.0000000000 17.0000000000 23.0000000000 25.0000000000 20.0000000000 26.0000000000 25.0000000000 24.0000000000 31.0000000000 21.0000000000 22.0000000000 23.0000000000 25.0000000000 24.0000000000 22.0000000000 21.0000000000 28.0000000000 22.0000000000 25.0000000000 14.0000000000 24.0000000000 29.0000000000 26.0000000000 28.0000000000 25.0000000000 24.0000000000 24.0000000000 24.0000000000 22.0000000000 32.0000000000 24.0000000000 26.0000000000 24.0000000000 26.0000000000 21.0000000000 27.0000000000 32.0000000000 13.0000000000 23.0000000000 24.0000000000 24.0000000000 15.0000000000 23.0000000000 25.0000000000 26.0000000000 16.0000000000 32.0000000000 25.0000000000 25.0000000000 23.0000000000 28.0000000000 16.0000000000 32.0000000000 10.0000000000 26.0000000000 22.0000000000 24.0000000000 20.0000000000 27.0000000000 20.0000000000 32.0000000000 12.0000000000 26.0000000000  5.0000000000 26.0000000000 22.0000000000 16.0000000000 23.0000000000 30.0000000000 25.0000000000 22.0000000000 25.0000000000 22.0000000000 28.0000000000 23.0000000000 26.0000000000 23.0000000000 22.0000000000 25.0000000000 25.0000000000 24.0000000000  4.0000000000 23.0000000000 21.0000000000 22.0000000000 34.0000000000 26.0000000000 16.0000000000 20.0000000000 25.0000000000 24.0000000000 26.0000000000 22.0000000000 25.0000000000 25.0000000000 24.0000000000 26.0000000000 35.0000000000 23.0000000000 23.0000000000 24.0000000000 26.0000000000 25.0000000000 24.0000000000 23.0000000000               
#[142]  23.0000000000 25.0000000000 23.0000000000 13.0000000000 19.0000000000 24.0000000000 22.0000000000 17.0000000000 14.0000000000 24.0000000000 18.0000000000 15.0000000000 17.0000000000 21.0000000000 22.0000000000 13.0000000000 17.0000000000 24.0000000000 26.0000000000 22.0000000000 23.0000000000 24.0000000000 17.0000000000 23.0000000000 27.0000000000 17.0000000000 22.0000000000 25.0000000000 18.0000000000 25.0000000000 17.0000000000 17.0000000000 12.0000000000 20.0000000000 20.0000000000 16.0000000000 18.0000000000 12.0000000000 19.0000000000 16.0000000000 19.0000000000 22.0000000000 21.0000000000 25.0000000000 18.0000000000 15.0000000000  9.0000000000  3.0000000000 20.0000000000 11.0000000000 17.0000000000 24.0000000000 19.0000000000 13.0000000000 21.0000000000 14.0000000000 24.0000000000 19.0000000000 25.0000000000 11.0000000000 13.0000000000 20.0000000000 19.0000000000 17.0000000000 26.0000000000 13.0000000000 11.0000000000 20.0000000000 13.0000000000 19.0000000000 22.0000000000 26.0000000000 22.0000000000 16.0000000000 21.0000000000 10.0000000000 21.0000000000 21.0000000000  5.0000000000 11.0000000000 24.0000000000 26.0000000000  9.0000000000 22.0000000000 16.0000000000 23.0000000000 21.0000000000 26.0000000000 23.0000000000 17.0000000000 18.0000000000 11.0000000000 17.0000000000 21.0000000000 18.0000000000 24.0000000000 21.0000000000 25.0000000000 23.0000000000 19.0000000000 19.0000000000 17.0000000000  7.0000000000 25.0000000000 22.0000000000 18.0000000000 14.0000000000 11.0000000000 25.0000000000 19.0000000000 12.0000000000 19.0000000000 15.0000000000 21.0000000000  4.0000000000 14.0000000000 24.0000000000 20.0000000000 14.0000000000 18.0000000000 28.0000000000 21.0000000000 21.0000000000 20.0000000000 21.0000000000 17.0000000000 11.0000000000 21.0000000000  9.0000000000 23.0000000000 20.0000000000 20.0000000000 29.0000000000 10.0000000000 16.0000000000 20.0000000000 17.0000000000 18.0000000000 16.0000000000 17.0000000000 25.0000000000               
#[143]  25.0000000000 26.0000000000 25.0000000000 13.0000000000  4.0000000000 25.0000000000 14.0000000000  6.0000000000  8.0000000000 26.0000000000 20.0000000000 12.0000000000 16.0000000000  5.0000000000 19.0000000000 14.0000000000 16.0000000000 11.0000000000 27.0000000000 28.0000000000 19.0000000000 16.0000000000  6.0000000000 15.0000000000 28.0000000000 16.0000000000  5.0000000000 26.0000000000  5.0000000000 20.0000000000 16.0000000000 16.0000000000  9.0000000000  5.0000000000  7.0000000000  9.0000000000 18.0000000000  7.0000000000  7.0000000000 17.0000000000  2.0000000000  5.0000000000  5.0000000000 26.0000000000  7.0000000000 13.0000000000 16.0000000000 16.0000000000 22.0000000000  8.0000000000 16.0000000000 24.0000000000  6.0000000000  9.0000000000 17.0000000000 12.0000000000 25.0000000000  2.0000000000 17.0000000000 11.0000000000  6.0000000000  7.0000000000  2.0000000000 16.0000000000 27.0000000000 13.0000000000 11.0000000000  8.0000000000 11.0000000000  6.0000000000  5.0000000000 25.0000000000 18.0000000000  8.0000000000  4.0000000000 12.0000000000 19.0000000000  6.0000000000 19.0000000000  9.0000000000 18.0000000000 24.0000000000 14.0000000000 21.0000000000 17.0000000000 19.0000000000 17.0000000000 27.0000000000 20.0000000000  4.0000000000  5.0000000000  8.0000000000 16.0000000000  9.0000000000  9.0000000000 26.0000000000 18.0000000000 17.0000000000 25.0000000000  2.0000000000  9.0000000000 17.0000000000 20.0000000000 20.0000000000 14.0000000000  7.0000000000  5.0000000000 13.0000000000 22.0000000000  5.0000000000 10.0000000000  7.0000000000 14.0000000000  9.0000000000 19.0000000000 13.0000000000 25.0000000000  9.0000000000 11.0000000000  9.0000000000 28.0000000000  6.0000000000 19.0000000000  8.0000000000  9.0000000000 16.0000000000 11.0000000000  4.0000000000 21.0000000000  9.0000000000  5.0000000000 23.0000000000 30.0000000000 18.0000000000 17.0000000000  8.0000000000  7.0000000000  1.0000000000  9.0000000000  6.0000000000 26.0000000000 19.0000000000               
#[144]  29.0000000000 31.0000000000 29.0000000000 23.0000000000 21.0000000000 30.0000000000 14.0000000000 21.0000000000 21.0000000000 30.0000000000 26.0000000000 21.0000000000 24.0000000000 22.0000000000 28.0000000000 24.0000000000 24.0000000000 28.0000000000 12.0000000000 10.0000000000 15.0000000000 13.0000000000 23.0000000000 10.0000000000  9.0000000000 24.0000000000 23.0000000000  9.0000000000 22.0000000000  7.0000000000 24.0000000000 24.0000000000 23.0000000000 21.0000000000 25.0000000000 21.0000000000 26.0000000000 23.0000000000 25.0000000000 22.0000000000 22.0000000000 23.0000000000 22.0000000000  8.0000000000 22.0000000000 22.0000000000 24.0000000000 23.0000000000 15.0000000000 22.0000000000 24.0000000000 15.0000000000 22.0000000000 23.0000000000 26.0000000000 23.0000000000  8.0000000000 22.0000000000  9.0000000000 22.0000000000 22.0000000000 17.0000000000 22.0000000000 24.0000000000 11.0000000000 23.0000000000 24.0000000000 25.0000000000 22.0000000000 24.0000000000 17.0000000000  6.0000000000 27.0000000000 21.0000000000 22.0000000000 23.0000000000 26.0000000000 23.0000000000 26.0000000000 24.0000000000 27.0000000000 10.0000000000 26.0000000000 16.0000000000 25.0000000000 19.0000000000 26.0000000000  8.0000000000 29.0000000000 22.0000000000 22.0000000000 23.0000000000 24.0000000000 17.0000000000 18.0000000000  7.0000000000 27.0000000000 14.0000000000 29.0000000000 22.0000000000 18.0000000000 25.0000000000 26.0000000000 15.0000000000 11.0000000000 22.0000000000 23.0000000000 24.0000000000 13.0000000000 21.0000000000 23.0000000000 25.0000000000 23.0000000000 26.0000000000 27.0000000000 22.0000000000 30.0000000000 17.0000000000 22.0000000000 24.0000000000  8.0000000000 19.0000000000 27.0000000000 20.0000000000 25.0000000000 20.0000000000 24.0000000000 22.0000000000 25.0000000000 17.0000000000 23.0000000000 12.0000000000 12.0000000000 22.0000000000 25.0000000000 25.0000000000 21.0000000000 21.0000000000 21.0000000000 22.0000000000 31.0000000000 26.0000000000 22.0000000000               
#[145]  23.0000000000 24.0000000000 23.0000000000 19.0000000000 14.0000000000 23.0000000000 18.0000000000 16.0000000000 13.0000000000 24.0000000000 10.0000000000 16.0000000000  6.0000000000 15.0000000000 15.0000000000  2.0000000000  6.0000000000 19.0000000000 26.0000000000 26.0000000000 13.0000000000 20.0000000000 16.0000000000 19.0000000000 28.0000000000  6.0000000000 15.0000000000 25.0000000000 13.0000000000 24.0000000000  6.0000000000  6.0000000000  7.0000000000 13.0000000000 15.0000000000 11.0000000000 13.0000000000 13.0000000000 15.0000000000  7.0000000000 12.0000000000 15.0000000000 15.0000000000 26.0000000000 15.0000000000 17.0000000000  6.0000000000 12.0000000000 19.0000000000 14.0000000000  6.0000000000 24.0000000000 12.0000000000 15.0000000000 10.0000000000 18.0000000000 24.0000000000 12.0000000000 19.0000000000 15.0000000000 16.0000000000 13.0000000000 12.0000000000  6.0000000000 27.0000000000 19.0000000000 17.0000000000 16.0000000000 15.0000000000 14.0000000000 15.0000000000 27.0000000000 11.0000000000 14.0000000000 14.0000000000 18.0000000000 12.0000000000 14.0000000000 13.0000000000 17.0000000000 13.0000000000 24.0000000000 12.0000000000 15.0000000000  5.0000000000 13.0000000000 10.0000000000 27.0000000000 18.0000000000 14.0000000000 15.0000000000 14.0000000000  6.0000000000 17.0000000000 15.0000000000 25.0000000000 16.0000000000 20.0000000000 23.0000000000 12.0000000000 15.0000000000 10.0000000000 12.0000000000 16.0000000000 18.0000000000 15.0000000000 15.0000000000 17.0000000000 18.0000000000 15.0000000000 16.0000000000 15.0000000000  8.0000000000 17.0000000000 13.0000000000 17.0000000000 23.0000000000 13.0000000000 13.0000000000  7.0000000000 28.0000000000 16.0000000000 12.0000000000 16.0000000000 17.0000000000  6.0000000000 17.0000000000 14.0000000000 15.0000000000 15.0000000000 15.0000000000 21.0000000000 30.0000000000 16.0000000000  5.0000000000 16.0000000000 17.0000000000 11.0000000000  9.0000000000 16.0000000000 24.0000000000 13.0000000000 12.0000000000 24.0000000000               
#[146]  27.0000000000 28.0000000000 26.0000000000 16.0000000000 14.0000000000 27.0000000000 22.0000000000 16.0000000000 15.0000000000 27.0000000000 24.0000000000 14.0000000000 23.0000000000 15.0000000000 26.0000000000 25.0000000000 23.0000000000 22.0000000000 19.0000000000 17.0000000000 23.0000000000  5.0000000000 16.0000000000  6.0000000000 16.0000000000 23.0000000000 16.0000000000 16.0000000000 14.0000000000 10.0000000000 23.0000000000 23.0000000000 24.0000000000 18.0000000000 18.0000000000 20.0000000000 25.0000000000 17.0000000000 18.0000000000 20.0000000000 17.0000000000 16.0000000000 15.0000000000 15.0000000000 14.0000000000 14.0000000000 24.0000000000 23.0000000000 13.0000000000 18.0000000000 23.0000000000 13.0000000000 15.0000000000 18.0000000000 24.0000000000 15.0000000000 15.0000000000 17.0000000000  6.0000000000 16.0000000000 18.0000000000 14.0000000000 17.0000000000 23.0000000000 17.0000000000 15.0000000000 18.0000000000 18.0000000000 16.0000000000 17.0000000000 14.0000000000 13.0000000000 25.0000000000 14.0000000000 15.0000000000 18.0000000000 24.0000000000 16.0000000000 26.0000000000 18.0000000000 25.0000000000 18.0000000000 26.0000000000 23.0000000000 24.0000000000 27.0000000000 24.0000000000 15.0000000000 27.0000000000 19.0000000000 14.0000000000 17.0000000000 23.0000000000 21.0000000000 10.0000000000 14.0000000000 25.0000000000  6.0000000000 26.0000000000 17.0000000000 14.0000000000 24.0000000000 24.0000000000 23.0000000000  9.0000000000 14.0000000000 17.0000000000 16.0000000000 20.0000000000 12.0000000000 18.0000000000 18.0000000000 21.0000000000 19.0000000000 27.0000000000 15.0000000000 27.0000000000 10.0000000000 20.0000000000 18.0000000000 17.0000000000 12.0000000000 26.0000000000 12.0000000000 18.0000000000 25.0000000000 18.0000000000 15.0000000000 25.0000000000 10.0000000000 16.0000000000 19.0000000000 20.0000000000 21.0000000000 24.0000000000 18.0000000000 14.0000000000 16.0000000000 17.0000000000 14.0000000000 28.0000000000 26.0000000000 17.0000000000  9.0000000000 23.0000000000               
#[147]  22.0000000000 22.0000000000 21.0000000000  9.0000000000  2.0000000000 21.0000000000 14.0000000000  4.0000000000  8.0000000000 22.0000000000 16.0000000000  9.0000000000 14.0000000000  3.0000000000 17.0000000000 16.0000000000 14.0000000000  9.0000000000 25.0000000000 26.0000000000 19.0000000000 12.0000000000  4.0000000000 13.0000000000 26.0000000000 14.0000000000  3.0000000000 24.0000000000  1.0000000000 18.0000000000 14.0000000000 14.0000000000 11.0000000000  5.0000000000  5.0000000000  7.0000000000 16.0000000000  7.0000000000  6.0000000000 13.0000000000  4.0000000000  3.0000000000  3.0000000000 24.0000000000  3.0000000000  9.0000000000 16.0000000000 16.0000000000 18.0000000000  8.0000000000 14.0000000000 22.0000000000  4.0000000000 11.0000000000 15.0000000000  8.0000000000 23.0000000000  4.0000000000 15.0000000000 11.0000000000  6.0000000000  5.0000000000  4.0000000000 14.0000000000 27.0000000000  9.0000000000 11.0000000000  6.0000000000 11.0000000000  4.0000000000  5.0000000000 23.0000000000 16.0000000000  6.0000000000  2.0000000000 11.0000000000 16.0000000000  4.0000000000 19.0000000000  9.0000000000 16.0000000000 24.0000000000 14.0000000000 19.0000000000 15.0000000000 19.0000000000 15.0000000000 25.0000000000 18.0000000000  6.0000000000  1.0000000000  8.0000000000 14.0000000000  9.0000000000  5.0000000000 24.0000000000 16.0000000000 13.0000000000 21.0000000000  4.0000000000  7.0000000000 15.0000000000 16.0000000000 20.0000000000 12.0000000000  3.0000000000  5.0000000000  9.0000000000 20.0000000000  1.0000000000 12.0000000000  5.0000000000 10.0000000000  7.0000000000 19.0000000000 10.0000000000 21.0000000000  7.0000000000  7.0000000000  9.0000000000 27.0000000000  4.0000000000 17.0000000000  4.0000000000  7.0000000000 16.0000000000 11.0000000000  2.0000000000 18.0000000000  7.0000000000  3.0000000000 21.0000000000 29.0000000000 14.0000000000 15.0000000000  6.0000000000  5.0000000000  3.0000000000  9.0000000000  2.0000000000 22.0000000000 19.0000000000  4.0000000000 21.0000000000 14.0000000000 13.0000000000               
#[148]  28.0000000000 27.0000000000 26.0000000000 24.0000000000 17.0000000000 26.0000000000 11.0000000000 17.0000000000 21.0000000000 27.0000000000 18.0000000000 22.0000000000 14.0000000000 19.0000000000 20.0000000000 14.0000000000 14.0000000000 21.0000000000 17.0000000000 19.0000000000  8.0000000000 24.0000000000 20.0000000000 21.0000000000 19.0000000000 14.0000000000 19.0000000000 18.0000000000 17.0000000000 19.0000000000 14.0000000000 14.0000000000 17.0000000000 15.0000000000 19.0000000000 17.0000000000 20.0000000000 21.0000000000 20.0000000000 15.0000000000 18.0000000000 19.0000000000 19.0000000000 19.0000000000 19.0000000000 23.0000000000 18.0000000000 23.0000000000 25.0000000000 20.0000000000 14.0000000000 25.0000000000 17.0000000000 23.0000000000 16.0000000000 24.0000000000 17.0000000000 18.0000000000 25.0000000000 23.0000000000 20.0000000000 19.0000000000 18.0000000000 14.0000000000 21.0000000000 25.0000000000 25.0000000000 20.0000000000 23.0000000000 18.0000000000 17.0000000000 20.0000000000 15.0000000000 20.0000000000 18.0000000000 24.0000000000 16.0000000000 18.0000000000 25.0000000000 23.0000000000 15.0000000000 15.0000000000 22.0000000000  6.0000000000 15.0000000000  4.0000000000 16.0000000000 20.0000000000 23.0000000000 17.0000000000 19.0000000000 22.0000000000 12.0000000000 11.0000000000 21.0000000000 19.0000000000 21.0000000000 24.0000000000 26.0000000000 18.0000000000 19.0000000000 17.0000000000 22.0000000000  7.0000000000 19.0000000000 19.0000000000 21.0000000000 23.0000000000  9.0000000000 18.0000000000 24.0000000000 19.0000000000 16.0000000000 21.0000000000 25.0000000000 23.0000000000 26.0000000000 17.0000000000 19.0000000000 15.0000000000 21.0000000000 19.0000000000 17.0000000000 19.0000000000 21.0000000000 11.0000000000 25.0000000000 18.0000000000 24.0000000000 17.0000000000 19.0000000000 14.0000000000 23.0000000000 23.0000000000 15.0000000000 20.0000000000 20.0000000000 17.0000000000 14.0000000000 20.0000000000 27.0000000000 24.0000000000 18.0000000000 21.0000000000 14.0000000000 26.0000000000 18.0000000000               
#[149]  26.0000000000 27.0000000000 26.0000000000 16.0000000000  7.0000000000 24.0000000000 16.0000000000  9.0000000000 13.0000000000 27.0000000000 21.0000000000 15.0000000000 17.0000000000  8.0000000000 20.0000000000 17.0000000000 16.0000000000 11.0000000000 29.0000000000 30.0000000000 21.0000000000 17.0000000000  9.0000000000 15.0000000000 30.0000000000 17.0000000000  8.0000000000 28.0000000000  6.0000000000 20.0000000000 17.0000000000 17.0000000000 12.0000000000  5.0000000000  8.0000000000 12.0000000000 19.0000000000 12.0000000000  9.0000000000 18.0000000000  7.0000000000  8.0000000000  8.0000000000 28.0000000000  8.0000000000 16.0000000000 19.0000000000 21.0000000000 25.0000000000 13.0000000000 17.0000000000 29.0000000000  9.0000000000 14.0000000000 18.0000000000 15.0000000000 27.0000000000  7.0000000000 20.0000000000 16.0000000000 11.0000000000 10.0000000000  7.0000000000 17.0000000000 31.0000000000 16.0000000000 16.0000000000  9.0000000000 16.0000000000  7.0000000000  7.0000000000 27.0000000000 19.0000000000 11.0000000000  7.0000000000 17.0000000000 20.0000000000  7.0000000000 22.0000000000 14.0000000000 19.0000000000 26.0000000000 17.0000000000 21.0000000000 18.0000000000 19.0000000000 18.0000000000 29.0000000000 21.0000000000  9.0000000000  8.0000000000 13.0000000000 17.0000000000  9.0000000000 10.0000000000 28.0000000000 19.0000000000 18.0000000000 26.0000000000  7.0000000000  9.0000000000 18.0000000000 21.0000000000 22.0000000000 14.0000000000  8.0000000000 10.0000000000 14.0000000000 24.0000000000  8.0000000000 15.0000000000  8.0000000000 15.0000000000 10.0000000000 22.0000000000 16.0000000000 26.0000000000 10.0000000000 14.0000000000 12.0000000000 30.0000000000  9.0000000000 19.0000000000  9.0000000000 10.0000000000 16.0000000000 15.0000000000  7.0000000000 19.0000000000 10.0000000000  8.0000000000 23.0000000000 32.0000000000 21.0000000000 18.0000000000  9.0000000000 10.0000000000  6.0000000000 14.0000000000  9.0000000000 27.0000000000 22.0000000000  7.0000000000 24.0000000000 15.0000000000 20.0000000000  7.0000000000 18.0000000000               
#[150]  23.0000000000 23.0000000000 22.0000000000  5.0000000000  6.0000000000 22.0000000000 18.0000000000  8.0000000000 10.0000000000 23.0000000000 19.0000000000  7.0000000000 18.0000000000  7.0000000000 20.0000000000 20.0000000000 18.0000000000 11.0000000000 28.0000000000 24.0000000000 23.0000000000 15.0000000000  2.0000000000 16.0000000000 29.0000000000 18.0000000000  7.0000000000 27.0000000000  5.0000000000 21.0000000000 18.0000000000 18.0000000000 15.0000000000  9.0000000000  7.0000000000 11.0000000000 19.0000000000  5.0000000000  8.0000000000 17.0000000000  8.0000000000  7.0000000000  6.0000000000 27.0000000000  5.0000000000  7.0000000000 16.0000000000 14.0000000000 21.0000000000  6.0000000000 18.0000000000 25.0000000000  8.0000000000  9.0000000000 19.0000000000  6.0000000000 26.0000000000  8.0000000000 18.0000000000  7.0000000000  4.0000000000  9.0000000000  8.0000000000 18.0000000000 30.0000000000  5.0000000000  7.0000000000  7.0000000000  9.0000000000  6.0000000000  9.0000000000 26.0000000000 20.0000000000  8.0000000000  6.0000000000  7.0000000000 20.0000000000  8.0000000000 15.0000000000  5.0000000000 20.0000000000 28.0000000000 12.0000000000 22.0000000000 19.0000000000 23.0000000000 19.0000000000 28.0000000000 21.0000000000 10.0000000000  3.0000000000  6.0000000000 18.0000000000 13.0000000000  8.0000000000 25.0000000000 19.0000000000 16.0000000000 22.0000000000  8.0000000000 10.0000000000 18.0000000000 14.0000000000 23.0000000000 15.0000000000  7.0000000000  3.0000000000  5.0000000000 23.0000000000  5.0000000000  8.0000000000  6.0000000000 14.0000000000  8.0000000000 15.0000000000  6.0000000000 22.0000000000 11.0000000000  9.0000000000 13.0000000000 30.0000000000  8.0000000000 21.0000000000  7.0000000000  9.0000000000 20.0000000000  7.0000000000  6.0000000000 16.0000000000 11.0000000000  5.0000000000 24.0000000000 31.0000000000 12.0000000000 19.0000000000  8.0000000000  7.0000000000  7.0000000000 13.0000000000  2.0000000000 23.0000000000 15.0000000000  8.0000000000 24.0000000000 18.0000000000 16.0000000000  4.0000000000 22.0000000000 11.0000000000               
#[151]  26.0000000000 26.0000000000 25.0000000000 14.0000000000  7.0000000000 25.0000000000 19.0000000000  9.0000000000 11.0000000000 26.0000000000 21.0000000000 13.0000000000 16.0000000000  8.0000000000 19.0000000000 17.0000000000 17.0000000000  8.0000000000 32.0000000000 33.0000000000 24.0000000000 17.0000000000  9.0000000000 18.0000000000 33.0000000000 17.0000000000  8.0000000000 31.0000000000  6.0000000000 23.0000000000 17.0000000000 17.0000000000 12.0000000000  8.0000000000  4.0000000000 12.0000000000 18.0000000000 12.0000000000  4.0000000000 18.0000000000  5.0000000000  8.0000000000  8.0000000000 31.0000000000  8.0000000000 14.0000000000 19.0000000000 19.0000000000 25.0000000000 13.0000000000 17.0000000000 27.0000000000  9.0000000000 12.0000000000 18.0000000000 14.0000000000 30.0000000000  7.0000000000 20.0000000000 14.0000000000 11.0000000000 10.0000000000  7.0000000000 17.0000000000 32.0000000000 14.0000000000 14.0000000000  7.0000000000 14.0000000000  5.0000000000 10.0000000000 30.0000000000 19.0000000000  9.0000000000  7.0000000000 14.0000000000 20.0000000000  7.0000000000 20.0000000000 12.0000000000 19.0000000000 29.0000000000 17.0000000000 24.0000000000 17.0000000000 22.0000000000 18.0000000000 32.0000000000 20.0000000000  9.0000000000  6.0000000000 13.0000000000 17.0000000000 12.0000000000 10.0000000000 31.0000000000 18.0000000000 18.0000000000 25.0000000000  7.0000000000 12.0000000000 17.0000000000 21.0000000000 25.0000000000 17.0000000000  8.0000000000 10.0000000000 12.0000000000 27.0000000000  8.0000000000 13.0000000000  4.0000000000 15.0000000000  8.0000000000 20.0000000000 14.0000000000 25.0000000000 10.0000000000 14.0000000000 12.0000000000 33.0000000000  9.0000000000 20.0000000000  9.0000000000  6.0000000000 19.0000000000 14.0000000000  7.0000000000 21.0000000000 10.0000000000  6.0000000000 26.0000000000 35.0000000000 19.0000000000 18.0000000000  5.0000000000  8.0000000000  6.0000000000 14.0000000000  9.0000000000 26.0000000000 20.0000000000  7.0000000000 27.0000000000 15.0000000000 20.0000000000  7.0000000000 21.0000000000 10.0000000000  9.0000000000               
#[152]  21.0000000000 22.0000000000 20.0000000000  2.0000000000 11.0000000000 21.0000000000 21.0000000000 11.0000000000  7.0000000000 21.0000000000 18.0000000000  4.0000000000 17.0000000000 11.0000000000 19.0000000000 19.0000000000 17.0000000000 16.0000000000 26.0000000000 20.0000000000 22.0000000000 15.0000000000  7.0000000000 16.0000000000 25.0000000000 17.0000000000 12.0000000000 25.0000000000 10.0000000000 19.0000000000 17.0000000000 17.0000000000 18.0000000000 14.0000000000 12.0000000000 14.0000000000 18.0000000000  6.0000000000 12.0000000000 16.0000000000 13.0000000000 12.0000000000 11.0000000000 23.0000000000 10.0000000000  4.0000000000 15.0000000000 10.0000000000 19.0000000000  5.0000000000 17.0000000000 21.0000000000  9.0000000000  6.0000000000 18.0000000000  3.0000000000 24.0000000000 13.0000000000 18.0000000000  4.0000000000  7.0000000000 14.0000000000 13.0000000000 17.0000000000 26.0000000000  2.0000000000  4.0000000000 12.0000000000  6.0000000000 11.0000000000 14.0000000000 24.0000000000 19.0000000000  5.0000000000 11.0000000000  2.0000000000 18.0000000000 13.0000000000 10.0000000000  4.0000000000 21.0000000000 24.0000000000 15.0000000000 23.0000000000 18.0000000000 24.0000000000 18.0000000000 24.0000000000 20.0000000000 13.0000000000  8.0000000000  5.0000000000 17.0000000000 16.0000000000 10.0000000000 23.0000000000 18.0000000000 16.0000000000 20.0000000000 13.0000000000 13.0000000000 17.0000000000 10.0000000000 24.0000000000 15.0000000000 12.0000000000  8.0000000000  2.0000000000 24.0000000000 10.0000000000  5.0000000000 11.0000000000 17.0000000000 13.0000000000 11.0000000000  3.0000000000 21.0000000000 11.0000000000 12.0000000000 14.0000000000 26.0000000000 13.0000000000 20.0000000000 12.0000000000 13.0000000000 19.0000000000  4.0000000000 11.0000000000 11.0000000000 14.0000000000 10.0000000000 20.0000000000 27.0000000000  7.0000000000 18.0000000000 12.0000000000  8.0000000000 12.0000000000 12.0000000000  7.0000000000 22.0000000000 11.0000000000 13.0000000000 22.0000000000 19.0000000000 16.0000000000  9.0000000000 23.0000000000 16.0000000000  5.0000000000 14.0000000000               
#[153]  27.0000000000 27.0000000000 26.0000000000 16.0000000000  9.0000000000 25.0000000000 19.0000000000 11.0000000000 13.0000000000 27.0000000000 23.0000000000 15.0000000000 19.0000000000 10.0000000000 21.0000000000 19.0000000000 19.0000000000  9.0000000000 31.0000000000 33.0000000000 24.0000000000 19.0000000000 11.0000000000 18.0000000000 32.0000000000 19.0000000000 10.0000000000 31.0000000000  8.0000000000 23.0000000000 19.0000000000 18.0000000000 14.0000000000  8.0000000000  8.0000000000 14.0000000000 20.0000000000 14.0000000000  8.0000000000 20.0000000000  9.0000000000 10.0000000000 10.0000000000 31.0000000000 10.0000000000 16.0000000000 21.0000000000 21.0000000000 27.0000000000 15.0000000000 19.0000000000 29.0000000000 11.0000000000 14.0000000000 20.0000000000 17.0000000000 30.0000000000  9.0000000000 22.0000000000 16.0000000000 13.0000000000 12.0000000000  9.0000000000 19.0000000000 32.0000000000 16.0000000000 16.0000000000  8.0000000000 16.0000000000  7.0000000000 10.0000000000 30.0000000000 20.0000000000 11.0000000000  8.0000000000 16.0000000000 21.0000000000  9.0000000000 22.0000000000 14.0000000000 21.0000000000 28.0000000000 19.0000000000 24.0000000000 20.0000000000 22.0000000000 19.0000000000 32.0000000000 22.0000000000 11.0000000000  8.0000000000 15.0000000000 18.0000000000 12.0000000000 12.0000000000 31.0000000000 20.0000000000 20.0000000000 26.0000000000  9.0000000000 12.0000000000 19.0000000000 23.0000000000 25.0000000000 17.0000000000 10.0000000000 12.0000000000 14.0000000000 27.0000000000 10.0000000000 15.0000000000  8.0000000000 17.0000000000 10.0000000000 22.0000000000 16.0000000000 26.0000000000 12.0000000000 16.0000000000 14.0000000000 33.0000000000 11.0000000000 20.0000000000 11.0000000000 10.0000000000 19.0000000000 16.0000000000  9.0000000000 21.0000000000 12.0000000000  8.0000000000 26.0000000000 35.0000000000 21.0000000000 19.0000000000  9.0000000000 10.0000000000  8.0000000000 16.0000000000 11.0000000000 27.0000000000 22.0000000000  9.0000000000 27.0000000000 17.0000000000 22.0000000000  9.0000000000 20.0000000000  9.0000000000 11.0000000000  9.0000000000 16.0000000000               
#[154]  30.0000000000 29.0000000000 28.0000000000 26.0000000000 19.0000000000 28.0000000000  7.0000000000 19.0000000000 23.0000000000 29.0000000000 20.0000000000 24.0000000000 16.0000000000 21.0000000000 22.0000000000 16.0000000000 16.0000000000 25.0000000000 15.0000000000 15.0000000000  4.0000000000 28.0000000000 22.0000000000 26.0000000000 15.0000000000 16.0000000000 21.0000000000 14.0000000000 21.0000000000 23.0000000000 16.0000000000 16.0000000000 19.0000000000 20.0000000000 23.0000000000 17.0000000000 22.0000000000 23.0000000000 24.0000000000 17.0000000000 20.0000000000 21.0000000000 21.0000000000 15.0000000000 23.0000000000 25.0000000000 20.0000000000 23.0000000000 23.0000000000 22.0000000000 16.0000000000 21.0000000000 19.0000000000 25.0000000000 18.0000000000 26.0000000000 13.0000000000 20.0000000000 21.0000000000 25.0000000000 22.0000000000 15.0000000000 20.0000000000 16.0000000000 16.0000000000 26.0000000000 27.0000000000 24.0000000000 25.0000000000 22.0000000000 16.0000000000 16.0000000000 17.0000000000 22.0000000000 20.0000000000 26.0000000000 18.0000000000 22.0000000000 27.0000000000 25.0000000000 17.0000000000 11.0000000000 24.0000000000  8.0000000000 17.0000000000  6.0000000000 18.0000000000 16.0000000000 25.0000000000 19.0000000000 21.0000000000 24.0000000000 14.0000000000 15.0000000000 25.0000000000 15.0000000000 23.0000000000 28.0000000000 28.0000000000 20.0000000000 24.0000000000 19.0000000000 24.0000000000  3.0000000000 23.0000000000 23.0000000000 23.0000000000 27.0000000000  5.0000000000 20.0000000000 26.0000000000 23.0000000000 18.0000000000 25.0000000000 27.0000000000 25.0000000000 28.0000000000 21.0000000000 19.0000000000 19.0000000000 17.0000000000 17.0000000000 18.0000000000 23.0000000000 25.0000000000 13.0000000000 27.0000000000 20.0000000000 26.0000000000 21.0000000000 21.0000000000 16.0000000000 19.0000000000 23.0000000000 17.0000000000 24.0000000000 22.0000000000 19.0000000000 16.0000000000 22.0000000000 29.0000000000 26.0000000000 20.0000000000 17.0000000000 16.0000000000 24.0000000000 20.0000000000  6.0000000000 22.0000000000 24.0000000000 25.0000000000 25.0000000000 23.0000000000               
#[155]  22.0000000000 24.0000000000 22.0000000000  5.0000000000 13.0000000000 23.0000000000 23.0000000000 15.0000000000  6.0000000000 23.0000000000 22.0000000000  7.0000000000 21.0000000000 13.0000000000 21.0000000000 19.0000000000 21.0000000000 18.0000000000 25.0000000000 23.0000000000 24.0000000000 18.0000000000  9.0000000000 17.0000000000 28.0000000000 21.0000000000 14.0000000000 26.0000000000 12.0000000000 22.0000000000 21.0000000000 21.0000000000 18.0000000000 14.0000000000 14.0000000000 18.0000000000 22.0000000000  4.0000000000 13.0000000000 20.0000000000 11.0000000000 14.0000000000 13.0000000000 26.0000000000 12.0000000000  5.0000000000 15.0000000000  9.0000000000 22.0000000000  5.0000000000 21.0000000000 24.0000000000 11.0000000000  3.0000000000 20.0000000000  6.0000000000 25.0000000000 11.0000000000 21.0000000000  3.0000000000  7.0000000000 16.0000000000  9.0000000000 21.0000000000 27.0000000000  5.0000000000  3.0000000000 14.0000000000  5.0000000000 13.0000000000 14.0000000000 27.0000000000 21.0000000000  8.0000000000 13.0000000000  4.0000000000 20.0000000000 15.0000000000 11.0000000000  3.0000000000 23.0000000000 27.0000000000 15.0000000000 25.0000000000 22.0000000000 26.0000000000 20.0000000000 27.0000000000 22.0000000000 13.0000000000 10.0000000000  3.0000000000 21.0000000000 18.0000000000 12.0000000000 26.0000000000 20.0000000000 19.0000000000 22.0000000000 11.0000000000 13.0000000000 21.0000000000 13.0000000000 26.0000000000 16.0000000000 14.0000000000  6.0000000000  5.0000000000 26.0000000000 12.0000000000  4.0000000000 13.0000000000 21.0000000000 15.0000000000 10.0000000000  6.0000000000 23.0000000000 14.0000000000 16.0000000000 10.0000000000 29.0000000000 15.0000000000 22.0000000000 14.0000000000 15.0000000000 21.0000000000  3.0000000000 13.0000000000 15.0000000000 17.0000000000 12.0000000000 23.0000000000 30.0000000000 12.0000000000 22.0000000000 14.0000000000 11.0000000000 10.0000000000 12.0000000000  9.0000000000 24.0000000000 10.0000000000 11.0000000000 25.0000000000 17.0000000000 19.0000000000 11.0000000000 25.0000000000 16.0000000000  7.0000000000 14.0000000000  5.0000000000 16.0000000000 27.0000000000               
#[156]  23.0000000000 23.0000000000 22.0000000000 11.0000000000  6.0000000000 22.0000000000 18.0000000000  8.0000000000  9.0000000000 23.0000000000 12.0000000000  8.0000000000  8.0000000000  7.0000000000 14.0000000000 10.0000000000  8.0000000000 13.0000000000 26.0000000000 26.0000000000 13.0000000000 14.0000000000  8.0000000000 15.0000000000 28.0000000000  8.0000000000  7.0000000000 25.0000000000  7.0000000000 20.0000000000  8.0000000000  8.0000000000 15.0000000000  9.0000000000  9.0000000000 11.0000000000 15.0000000000  9.0000000000 10.0000000000  9.0000000000  8.0000000000  7.0000000000  7.0000000000 26.0000000000  9.0000000000  9.0000000000 14.0000000000 18.0000000000 19.0000000000 10.0000000000  8.0000000000 24.0000000000  4.0000000000 11.0000000000  9.0000000000 10.0000000000 24.0000000000  8.0000000000 15.0000000000 11.0000000000 12.0000000000  9.0000000000  8.0000000000  8.0000000000 29.0000000000 11.0000000000 13.0000000000 10.0000000000 11.0000000000  8.0000000000  9.0000000000 27.0000000000 10.0000000000  6.0000000000  6.0000000000 13.0000000000 11.0000000000  8.0000000000 21.0000000000 13.0000000000 12.0000000000 24.0000000000 20.0000000000 17.0000000000  9.0000000000 15.0000000000  9.0000000000 27.0000000000 17.0000000000 10.0000000000  7.0000000000 10.0000000000  8.0000000000 13.0000000000  9.0000000000 26.0000000000 15.0000000000 14.0000000000 22.0000000000  8.0000000000 11.0000000000 12.0000000000 16.0000000000 16.0000000000 14.0000000000  9.0000000000 11.0000000000 11.0000000000 18.0000000000  7.0000000000 12.0000000000  9.0000000000 12.0000000000 11.0000000000 21.0000000000  9.0000000000 22.0000000000  7.0000000000 13.0000000000  5.0000000000 28.0000000000  8.0000000000 11.0000000000 10.0000000000 11.0000000000 10.0000000000 13.0000000000  6.0000000000 20.0000000000  9.0000000000  7.0000000000 23.0000000000 30.0000000000 16.0000000000  9.0000000000 10.0000000000  9.0000000000  7.0000000000  5.0000000000  8.0000000000 23.0000000000 21.0000000000  8.0000000000 22.0000000000  8.0000000000 15.0000000000  6.0000000000 14.0000000000 11.0000000000 10.0000000000 11.0000000000 11.0000000000 13.0000000000 16.0000000000 13.0000000000               
#[157]  26.0000000000 25.0000000000 24.0000000000 24.0000000000 19.0000000000 24.0000000000 22.0000000000 19.0000000000 21.0000000000 23.0000000000 11.0000000000 21.0000000000  9.0000000000 20.0000000000 18.0000000000  8.0000000000  7.0000000000 17.0000000000 28.0000000000 30.0000000000 17.0000000000 25.0000000000 21.0000000000 25.0000000000 30.0000000000  7.0000000000 20.0000000000 29.0000000000 18.0000000000 28.0000000000  9.0000000000  6.0000000000 13.0000000000 19.0000000000 20.0000000000 12.0000000000 14.0000000000 21.0000000000 21.0000000000  8.0000000000 20.0000000000 19.0000000000 19.0000000000 30.0000000000 20.0000000000 22.0000000000 12.0000000000 20.0000000000 20.0000000000 20.0000000000  7.0000000000 26.0000000000 17.0000000000 23.0000000000 13.0000000000 23.0000000000 28.0000000000 20.0000000000 24.0000000000 23.0000000000 22.0000000000 18.0000000000 20.0000000000  7.0000000000 31.0000000000 24.0000000000 25.0000000000 19.0000000000 23.0000000000 19.0000000000 21.0000000000 31.0000000000 12.0000000000 19.0000000000 18.0000000000 23.0000000000 13.0000000000 19.0000000000 19.0000000000 25.0000000000 16.0000000000 26.0000000000 18.0000000000 19.0000000000  8.0000000000 17.0000000000 12.0000000000 31.0000000000 21.0000000000 20.0000000000 20.0000000000 22.0000000000  5.0000000000 21.0000000000 20.0000000000 29.0000000000 17.0000000000 25.0000000000 24.0000000000 20.0000000000 21.0000000000 11.0000000000 15.0000000000 20.0000000000 24.0000000000 20.0000000000 23.0000000000 22.0000000000 22.0000000000 20.0000000000 24.0000000000 20.0000000000 11.0000000000 22.0000000000 19.0000000000 22.0000000000 24.0000000000 18.0000000000 14.0000000000 15.0000000000 32.0000000000 21.0000000000 15.0000000000 21.0000000000 21.0000000000  8.0000000000 25.0000000000 19.0000000000 18.0000000000 20.0000000000 20.0000000000 25.0000000000 34.0000000000 17.0000000000  7.0000000000 21.0000000000 22.0000000000 19.0000000000 15.0000000000 21.0000000000 25.0000000000 21.0000000000 20.0000000000 28.0000000000 10.0000000000 28.0000000000 19.0000000000 16.0000000000 21.0000000000 23.0000000000 22.0000000000 22.0000000000 21.0000000000 18.0000000000 25.0000000000 13.0000000000               
#[158]  16.0000000000 16.0000000000 15.0000000000 19.0000000000 18.0000000000 15.0000000000 22.0000000000 18.0000000000 19.0000000000 14.0000000000  2.0000000000 18.0000000000  8.0000000000 19.0000000000 17.0000000000  8.0000000000  6.0000000000 23.0000000000 25.0000000000 26.0000000000 17.0000000000 19.0000000000 18.0000000000 20.0000000000 27.0000000000  6.0000000000 19.0000000000 24.0000000000 15.0000000000 23.0000000000  8.0000000000  6.0000000000 13.0000000000 19.0000000000 19.0000000000 11.0000000000 13.0000000000 17.0000000000 20.0000000000  4.0000000000 20.0000000000 19.0000000000 18.0000000000 25.0000000000 15.0000000000 18.0000000000  9.0000000000 17.0000000000 14.0000000000 16.0000000000  6.0000000000 21.0000000000 16.0000000000 22.0000000000 12.0000000000 18.0000000000 23.0000000000 20.0000000000 21.0000000000 19.0000000000 18.0000000000 17.0000000000 20.0000000000  6.0000000000 28.0000000000 19.0000000000 21.0000000000 19.0000000000 20.0000000000 18.0000000000 21.0000000000 26.0000000000 13.0000000000 18.0000000000 18.0000000000 19.0000000000 13.0000000000 17.0000000000 15.0000000000 21.0000000000 15.0000000000 28.0000000000 14.0000000000 14.0000000000  7.0000000000 17.0000000000 12.0000000000 26.0000000000 20.0000000000 20.0000000000 17.0000000000 18.0000000000  6.0000000000 21.0000000000 14.0000000000 24.0000000000 16.0000000000 19.0000000000 15.0000000000 20.0000000000 16.0000000000 10.0000000000 10.0000000000 19.0000000000 19.0000000000 16.0000000000 19.0000000000 17.0000000000 17.0000000000 17.0000000000 21.0000000000 18.0000000000  8.0000000000 20.0000000000 15.0000000000 18.0000000000 16.0000000000 17.0000000000 10.0000000000 13.0000000000 28.0000000000 20.0000000000 14.0000000000 15.0000000000 20.0000000000  8.0000000000 21.0000000000 18.0000000000 15.0000000000 19.0000000000 19.0000000000 20.0000000000 29.0000000000 13.0000000000  7.0000000000 20.0000000000 21.0000000000 19.0000000000 13.0000000000 17.0000000000 16.0000000000 17.0000000000 20.0000000000 24.0000000000 10.0000000000 22.0000000000 16.0000000000 18.0000000000 21.0000000000 18.0000000000 21.0000000000 17.0000000000 23.0000000000 20.0000000000 21.0000000000 12.0000000000 11.0000000000               
#[159]  25.0000000000 25.0000000000 24.0000000000 12.0000000000  3.0000000000 24.0000000000 15.0000000000  5.0000000000 11.0000000000 25.0000000000 19.0000000000 11.0000000000 15.0000000000  4.0000000000 18.0000000000 17.0000000000 15.0000000000  9.0000000000 28.0000000000 29.0000000000 20.0000000000 15.0000000000  5.0000000000 16.0000000000 29.0000000000 15.0000000000  4.0000000000 27.0000000000  4.0000000000 21.0000000000 15.0000000000 15.0000000000 12.0000000000  6.0000000000  6.0000000000  8.0000000000 17.0000000000 10.0000000000  7.0000000000 16.0000000000  5.0000000000  2.0000000000  3.0000000000 27.0000000000  6.0000000000 12.0000000000 19.0000000000 19.0000000000 21.0000000000 11.0000000000 15.0000000000 25.0000000000  5.0000000000 12.0000000000 16.0000000000 11.0000000000 26.0000000000  5.0000000000 16.0000000000 14.0000000000  9.0000000000  6.0000000000  5.0000000000 15.0000000000 30.0000000000 12.0000000000 14.0000000000  7.0000000000 14.0000000000  5.0000000000  6.0000000000 26.0000000000 17.0000000000  7.0000000000  3.0000000000 14.0000000000 18.0000000000  5.0000000000 22.0000000000 12.0000000000 17.0000000000 25.0000000000 17.0000000000 22.0000000000 16.0000000000 20.0000000000 16.0000000000 28.0000000000 19.0000000000  7.0000000000  4.0000000000 11.0000000000 15.0000000000 10.0000000000  8.0000000000 27.0000000000 17.0000000000 16.0000000000 24.0000000000  5.0000000000 10.0000000000 16.0000000000 19.0000000000 21.0000000000 15.0000000000  6.0000000000  8.0000000000 12.0000000000 23.0000000000  4.0000000000 13.0000000000  6.0000000000 13.0000000000  8.0000000000 22.0000000000 12.0000000000 24.0000000000  8.0000000000 10.0000000000 12.0000000000 29.0000000000  5.0000000000 18.0000000000  7.0000000000  8.0000000000 17.0000000000 14.0000000000  3.0000000000 21.0000000000  8.0000000000  4.0000000000 24.0000000000 31.0000000000 17.0000000000 16.0000000000  7.0000000000  6.0000000000  4.0000000000 12.0000000000  5.0000000000 25.0000000000 22.0000000000  5.0000000000 23.0000000000 15.0000000000 16.0000000000  3.0000000000 19.0000000000  8.0000000000  7.0000000000  8.0000000000 12.0000000000 10.0000000000 21.0000000000 14.0000000000  7.0000000000 19.0000000000 19.0000000000               
#[160]  28.0000000000 32.0000000000 30.0000000000 25.0000000000 26.0000000000 31.0000000000 13.0000000000 26.0000000000 24.0000000000 31.0000000000 28.0000000000 26.0000000000 27.0000000000 27.0000000000 28.0000000000 26.0000000000 27.0000000000 33.0000000000  8.0000000000  6.0000000000 14.0000000000 19.0000000000 28.0000000000 16.0000000000  3.0000000000 27.0000000000 28.0000000000  4.0000000000 26.0000000000 13.0000000000 27.0000000000 27.0000000000 25.0000000000 26.0000000000 30.0000000000 24.0000000000 26.0000000000 25.0000000000 30.0000000000 24.0000000000 27.0000000000 28.0000000000 27.0000000000  2.0000000000 26.0000000000 26.0000000000 25.0000000000 22.0000000000 15.0000000000 24.0000000000 27.0000000000  9.0000000000 24.0000000000 26.0000000000 29.0000000000 25.0000000000  5.0000000000 27.0000000000 16.0000000000 26.0000000000 26.0000000000 22.0000000000 27.0000000000 27.0000000000  5.0000000000 25.0000000000 26.0000000000 30.0000000000 26.0000000000 29.0000000000 22.0000000000  2.0000000000 30.0000000000 24.0000000000 27.0000000000 25.0000000000 29.0000000000 28.0000000000 25.0000000000 26.0000000000 30.0000000000  5.0000000000 27.0000000000 14.0000000000 27.0000000000 18.0000000000 29.0000000000  2.0000000000 29.0000000000 26.0000000000 26.0000000000 25.0000000000 27.0000000000 21.0000000000 22.0000000000  7.0000000000 27.0000000000 20.0000000000 28.0000000000 27.0000000000 22.0000000000 27.0000000000 25.0000000000 14.0000000000 17.0000000000 26.0000000000 27.0000000000 26.0000000000 11.0000000000 25.0000000000 26.0000000000 30.0000000000 26.0000000000 31.0000000000 26.0000000000 27.0000000000 31.0000000000 24.0000000000 24.0000000000 28.0000000000  4.0000000000 24.0000000000 30.0000000000 24.0000000000 30.0000000000 23.0000000000 26.0000000000 27.0000000000 24.0000000000 24.0000000000 28.0000000000  6.0000000000  7.0000000000 22.0000000000 27.0000000000 30.0000000000 26.0000000000 26.0000000000 25.0000000000 26.0000000000 32.0000000000 25.0000000000 27.0000000000  8.0000000000 26.0000000000 15.0000000000 25.0000000000 20.0000000000 29.0000000000 28.0000000000 32.0000000000 24.0000000000 32.0000000000 16.0000000000 27.0000000000 27.0000000000 31.0000000000 26.0000000000 28.0000000000               
#[161]  28.0000000000 32.0000000000 30.0000000000 25.0000000000 26.0000000000 29.0000000000 13.0000000000 26.0000000000 24.0000000000 31.0000000000 28.0000000000 26.0000000000 27.0000000000 27.0000000000 28.0000000000 27.0000000000 27.0000000000 33.0000000000  8.0000000000  6.0000000000 14.0000000000 19.0000000000 28.0000000000 16.0000000000  3.0000000000 27.0000000000 28.0000000000  4.0000000000 26.0000000000 13.0000000000 27.0000000000 27.0000000000 26.0000000000 26.0000000000 30.0000000000 24.0000000000 26.0000000000 25.0000000000 30.0000000000 24.0000000000 27.0000000000 28.0000000000 27.0000000000  2.0000000000 26.0000000000 26.0000000000 26.0000000000 23.0000000000 15.0000000000 24.0000000000 27.0000000000  9.0000000000 24.0000000000 26.0000000000 29.0000000000 25.0000000000  5.0000000000 27.0000000000 16.0000000000 26.0000000000 26.0000000000 22.0000000000 27.0000000000 27.0000000000  5.0000000000 25.0000000000 26.0000000000 30.0000000000 26.0000000000 29.0000000000 22.0000000000  2.0000000000 30.0000000000 24.0000000000 27.0000000000 25.0000000000 29.0000000000 28.0000000000 26.0000000000 26.0000000000 30.0000000000  5.0000000000 28.0000000000 14.0000000000 28.0000000000 18.0000000000 29.0000000000  2.0000000000 29.0000000000 26.0000000000 26.0000000000 25.0000000000 27.0000000000 21.0000000000 22.0000000000  7.0000000000 27.0000000000 20.0000000000 28.0000000000 27.0000000000 22.0000000000 27.0000000000 26.0000000000 14.0000000000 17.0000000000 26.0000000000 27.0000000000 26.0000000000 11.0000000000 25.0000000000 26.0000000000 30.0000000000 27.0000000000 31.0000000000 27.0000000000 27.0000000000 31.0000000000 24.0000000000 24.0000000000 28.0000000000  4.0000000000 24.0000000000 30.0000000000 24.0000000000 30.0000000000 23.0000000000 26.0000000000 27.0000000000 25.0000000000 24.0000000000 28.0000000000  6.0000000000  7.0000000000 22.0000000000 28.0000000000 30.0000000000 26.0000000000 26.0000000000 25.0000000000 26.0000000000 32.0000000000 26.0000000000 27.0000000000  8.0000000000 27.0000000000 15.0000000000 25.0000000000 20.0000000000 27.0000000000 28.0000000000 32.0000000000 24.0000000000 31.0000000000 16.0000000000 27.0000000000 27.0000000000 31.0000000000 26.0000000000 28.0000000000  2.0000000000               
#[162]  19.0000000000 19.0000000000 18.0000000000 17.0000000000 13.0000000000 18.0000000000 17.0000000000 13.0000000000 15.0000000000 17.0000000000  7.0000000000 14.0000000000  5.0000000000 14.0000000000 10.0000000000  5.0000000000  3.0000000000 17.0000000000 25.0000000000 25.0000000000 14.0000000000 19.0000000000 15.0000000000 20.0000000000 27.0000000000  3.0000000000 14.0000000000 24.0000000000 12.0000000000 23.0000000000  5.0000000000  3.0000000000  8.0000000000 14.0000000000 13.0000000000  6.0000000000  6.0000000000 16.0000000000 14.0000000000  4.0000000000 15.0000000000 14.0000000000 14.0000000000 25.0000000000 14.0000000000 15.0000000000  9.0000000000 14.0000000000 14.0000000000 15.0000000000  3.0000000000 21.0000000000 11.0000000000 17.0000000000  9.0000000000 17.0000000000 23.0000000000 15.0000000000 18.0000000000 17.0000000000 17.0000000000 12.0000000000 15.0000000000  3.0000000000 28.0000000000 17.0000000000 19.0000000000 14.0000000000 17.0000000000 12.0000000000 16.0000000000 26.0000000000 10.0000000000 12.0000000000 13.0000000000 17.0000000000 11.0000000000 13.0000000000 13.0000000000 19.0000000000 12.0000000000 23.0000000000 13.0000000000 16.0000000000  4.0000000000 14.0000000000  9.0000000000 26.0000000000 13.0000000000 15.0000000000 13.0000000000 17.0000000000  3.0000000000 16.0000000000 14.0000000000 24.0000000000  9.0000000000 20.0000000000 18.0000000000 15.0000000000 16.0000000000  3.0000000000 11.0000000000 17.0000000000 19.0000000000 14.0000000000 18.0000000000 15.0000000000 19.0000000000 14.0000000000 18.0000000000 13.0000000000  7.0000000000 15.0000000000 13.0000000000 15.0000000000 18.0000000000 12.0000000000  8.0000000000 12.0000000000 27.0000000000 15.0000000000 11.0000000000 15.0000000000 15.0000000000  5.0000000000 19.0000000000 13.0000000000 12.0000000000 14.0000000000 13.0000000000 20.0000000000 29.0000000000 10.0000000000  4.0000000000 14.0000000000 15.0000000000 14.0000000000 12.0000000000 15.0000000000 19.0000000000 15.0000000000 15.0000000000 23.0000000000  7.0000000000 22.0000000000 13.0000000000 15.0000000000 16.0000000000 16.0000000000 15.0000000000 15.0000000000 17.0000000000 17.0000000000 19.0000000000  9.0000000000  8.0000000000  7.0000000000 14.0000000000 26.0000000000 26.0000000000               
#[163]  11.0000000000 13.0000000000 13.0000000000 21.0000000000 17.0000000000 12.0000000000 22.0000000000 17.0000000000 18.0000000000 11.0000000000 15.0000000000 19.0000000000 13.0000000000 18.0000000000  6.0000000000 13.0000000000 11.0000000000 21.0000000000 28.0000000000 28.0000000000 22.0000000000 23.0000000000 19.0000000000 24.0000000000 29.0000000000 11.0000000000 18.0000000000 26.0000000000 16.0000000000 27.0000000000 11.0000000000 11.0000000000 13.0000000000 18.0000000000 17.0000000000 11.0000000000  4.0000000000 20.0000000000 18.0000000000 12.0000000000 19.0000000000 18.0000000000 18.0000000000 27.0000000000 18.0000000000 20.0000000000 15.0000000000 19.0000000000 17.0000000000 19.0000000000 11.0000000000 23.0000000000 15.0000000000 21.0000000000 11.0000000000 21.0000000000 27.0000000000 19.0000000000 23.0000000000 22.0000000000 21.0000000000 17.0000000000 19.0000000000 11.0000000000 30.0000000000 21.0000000000 23.0000000000 18.0000000000 22.0000000000 16.0000000000 20.0000000000 28.0000000000 12.0000000000 16.0000000000 17.0000000000 21.0000000000 15.0000000000 17.0000000000 18.0000000000 23.0000000000 13.0000000000 25.0000000000 18.0000000000 23.0000000000 12.0000000000 21.0000000000 13.0000000000 28.0000000000  5.0000000000 19.0000000000 17.0000000000 21.0000000000 11.0000000000 20.0000000000 18.0000000000 29.0000000000  5.0000000000 24.0000000000 12.0000000000 19.0000000000 20.0000000000  5.0000000000 16.0000000000 24.0000000000 23.0000000000 18.0000000000 22.0000000000 19.0000000000 26.0000000000 18.0000000000 22.0000000000 17.0000000000 13.0000000000 19.0000000000 18.0000000000 20.0000000000 12.0000000000 16.0000000000 13.0000000000 19.0000000000 29.0000000000 19.0000000000 13.0000000000 18.0000000000 19.0000000000 13.0000000000 23.0000000000 17.0000000000 17.0000000000 18.0000000000 17.0000000000 22.0000000000 31.0000000000 15.0000000000 12.0000000000 17.0000000000 19.0000000000 18.0000000000 19.0000000000 19.0000000000 13.0000000000 20.0000000000 19.0000000000 28.0000000000 15.0000000000 26.0000000000 17.0000000000 22.0000000000 20.0000000000 20.0000000000 19.0000000000 19.0000000000 21.0000000000 24.0000000000 23.0000000000 16.0000000000 16.0000000000 15.0000000000 18.0000000000 28.0000000000 28.0000000000  8.0000000000               
#[164]  29.0000000000 33.0000000000 31.0000000000 26.0000000000 27.0000000000 32.0000000000 14.0000000000 27.0000000000 25.0000000000 32.0000000000 29.0000000000 27.0000000000 28.0000000000 28.0000000000 29.0000000000 28.0000000000 28.0000000000 31.0000000000  9.0000000000  7.0000000000 15.0000000000 20.0000000000 29.0000000000 17.0000000000  4.0000000000 28.0000000000 29.0000000000  5.0000000000 27.0000000000 14.0000000000 28.0000000000 26.0000000000 27.0000000000 27.0000000000 31.0000000000 25.0000000000 27.0000000000 26.0000000000 31.0000000000 25.0000000000 28.0000000000 29.0000000000 28.0000000000  3.0000000000 27.0000000000 27.0000000000 27.0000000000 24.0000000000 16.0000000000 25.0000000000 28.0000000000 10.0000000000 25.0000000000 27.0000000000 30.0000000000 26.0000000000  6.0000000000 28.0000000000 17.0000000000 27.0000000000 27.0000000000 23.0000000000 28.0000000000 28.0000000000  6.0000000000 26.0000000000 27.0000000000 28.0000000000 27.0000000000 30.0000000000 23.0000000000  3.0000000000 31.0000000000 25.0000000000 26.0000000000 26.0000000000 30.0000000000 29.0000000000 27.0000000000 27.0000000000 31.0000000000  6.0000000000 29.0000000000 15.0000000000 29.0000000000 19.0000000000 29.0000000000  3.0000000000 30.0000000000 27.0000000000 27.0000000000 26.0000000000 28.0000000000 22.0000000000 23.0000000000  8.0000000000 28.0000000000 21.0000000000 29.0000000000 28.0000000000 23.0000000000 28.0000000000 27.0000000000 15.0000000000 18.0000000000 27.0000000000 28.0000000000 27.0000000000 12.0000000000 26.0000000000 27.0000000000 31.0000000000 28.0000000000 32.0000000000 28.0000000000 28.0000000000 32.0000000000 25.0000000000 25.0000000000 29.0000000000  5.0000000000 25.0000000000 31.0000000000 25.0000000000 30.0000000000 24.0000000000 27.0000000000 28.0000000000 26.0000000000 25.0000000000 29.0000000000  7.0000000000  8.0000000000 23.0000000000 27.0000000000 31.0000000000 27.0000000000 27.0000000000 26.0000000000 27.0000000000 33.0000000000 27.0000000000 28.0000000000  9.0000000000 28.0000000000 16.0000000000 26.0000000000 21.0000000000 30.0000000000 29.0000000000 33.0000000000 25.0000000000 32.0000000000 17.0000000000 28.0000000000 28.0000000000 29.0000000000 27.0000000000 29.0000000000  3.0000000000  3.0000000000 27.0000000000 29.0000000000               
#[165]   6.0000000000  4.0000000000  4.0000000000 22.0000000000 22.0000000000  3.0000000000 27.0000000000 22.0000000000 21.0000000000  4.0000000000 16.0000000000 22.0000000000 20.0000000000 23.0000000000 11.0000000000 22.0000000000 20.0000000000 25.0000000000 25.0000000000 31.0000000000 27.0000000000 23.0000000000 22.0000000000 24.0000000000 29.0000000000 20.0000000000 23.0000000000 28.0000000000 19.0000000000 27.0000000000 18.0000000000 20.0000000000 22.0000000000 22.0000000000 22.0000000000 20.0000000000 15.0000000000 21.0000000000 23.0000000000 18.0000000000 24.0000000000 23.0000000000 22.0000000000 29.0000000000 19.0000000000 20.0000000000 21.0000000000 23.0000000000 22.0000000000 20.0000000000 20.0000000000 26.0000000000 20.0000000000 23.0000000000 14.0000000000 22.0000000000 27.0000000000 24.0000000000 26.0000000000 23.0000000000 22.0000000000 22.0000000000 22.0000000000 20.0000000000 30.0000000000 22.0000000000 24.0000000000 22.0000000000 24.0000000000 21.0000000000 25.0000000000 30.0000000000 13.0000000000 21.0000000000 22.0000000000 22.0000000000 15.0000000000 21.0000000000 23.0000000000 24.0000000000 16.0000000000 30.0000000000 23.0000000000 23.0000000000 21.0000000000 26.0000000000 16.0000000000 30.0000000000 10.0000000000 24.0000000000 20.0000000000 22.0000000000 18.0000000000 25.0000000000 18.0000000000 30.0000000000 12.0000000000 24.0000000000  5.0000000000 24.0000000000 20.0000000000 14.0000000000 21.0000000000 28.0000000000 23.0000000000 20.0000000000 23.0000000000 20.0000000000 26.0000000000 21.0000000000 24.0000000000 21.0000000000 20.0000000000 23.0000000000 23.0000000000 22.0000000000  4.0000000000 21.0000000000 19.0000000000 20.0000000000 31.0000000000 24.0000000000 16.0000000000 18.0000000000 23.0000000000 22.0000000000 24.0000000000 22.0000000000 23.0000000000 23.0000000000 22.0000000000 24.0000000000 32.0000000000 21.0000000000 21.0000000000 22.0000000000 24.0000000000 23.0000000000 22.0000000000 21.0000000000  4.0000000000 23.0000000000 24.0000000000 29.0000000000 22.0000000000 26.0000000000 20.0000000000 25.0000000000 25.0000000000 21.0000000000 24.0000000000 20.0000000000 25.0000000000 27.0000000000 22.0000000000 21.0000000000 23.0000000000 14.0000000000 23.0000000000 30.0000000000 30.0000000000 17.0000000000 11.0000000000 31.0000000000               
#[166]  24.0000000000 25.0000000000 24.0000000000 14.0000000000  5.0000000000 24.0000000000 13.0000000000  7.0000000000 11.0000000000 25.0000000000 19.0000000000 13.0000000000 15.0000000000  6.0000000000 18.0000000000 15.0000000000 15.0000000000  9.0000000000 26.0000000000 27.0000000000 18.0000000000 13.0000000000  7.0000000000 12.0000000000 27.0000000000 15.0000000000  6.0000000000 25.0000000000  4.0000000000 17.0000000000 15.0000000000 15.0000000000 10.0000000000  2.0000000000  6.0000000000 10.0000000000 15.0000000000 10.0000000000  7.0000000000 16.0000000000  5.0000000000  6.0000000000  6.0000000000 25.0000000000  6.0000000000 14.0000000000 17.0000000000 19.0000000000 23.0000000000 11.0000000000 15.0000000000 27.0000000000  7.0000000000 12.0000000000 16.0000000000 13.0000000000 24.0000000000  5.0000000000 16.0000000000 14.0000000000  9.0000000000  8.0000000000  5.0000000000 15.0000000000 29.0000000000 14.0000000000 14.0000000000  7.0000000000 14.0000000000  5.0000000000  4.0000000000 24.0000000000 17.0000000000  9.0000000000  5.0000000000 15.0000000000 18.0000000000  3.0000000000 20.0000000000 12.0000000000 17.0000000000 23.0000000000 15.0000000000 18.0000000000 16.0000000000 16.0000000000 16.0000000000 26.0000000000 19.0000000000  7.0000000000  6.0000000000 11.0000000000 15.0000000000  6.0000000000  8.0000000000 25.0000000000 17.0000000000 16.0000000000 24.0000000000  5.0000000000  6.0000000000 16.0000000000 19.0000000000 19.0000000000 11.0000000000  6.0000000000  8.0000000000 12.0000000000 21.0000000000  6.0000000000 13.0000000000  6.0000000000 13.0000000000  8.0000000000 20.0000000000 14.0000000000 24.0000000000  8.0000000000 12.0000000000 10.0000000000 27.0000000000  7.0000000000 17.0000000000  7.0000000000  8.0000000000 13.0000000000 14.0000000000  5.0000000000 19.0000000000  8.0000000000  6.0000000000 20.0000000000 29.0000000000 19.0000000000 16.0000000000  7.0000000000  8.0000000000  4.0000000000 12.0000000000  7.0000000000 25.0000000000 20.0000000000  5.0000000000 21.0000000000 13.0000000000 18.0000000000  5.0000000000 15.0000000000  5.0000000000  9.0000000000  8.0000000000 14.0000000000  8.0000000000 20.0000000000 14.0000000000  9.0000000000 19.0000000000 19.0000000000  6.0000000000 26.0000000000 26.0000000000 14.0000000000 18.0000000000 27.0000000000 23.0000000000               
#[167]  23.0000000000 24.0000000000 23.0000000000 18.0000000000 19.0000000000 23.0000000000 21.0000000000 19.0000000000 16.0000000000 22.0000000000  9.0000000000 16.0000000000  9.0000000000 20.0000000000 18.0000000000  3.0000000000  7.0000000000 24.0000000000 26.0000000000 23.0000000000 16.0000000000 22.0000000000 17.0000000000 21.0000000000 28.0000000000  7.0000000000 20.0000000000 25.0000000000 16.0000000000 24.0000000000  9.0000000000  7.0000000000  8.0000000000 18.0000000000 20.0000000000 12.0000000000 14.0000000000 12.0000000000 20.0000000000  6.0000000000 17.0000000000 20.0000000000 19.0000000000 26.0000000000 18.0000000000 16.0000000000  1.0000000000  9.0000000000 17.0000000000 11.0000000000  7.0000000000 22.0000000000 17.0000000000 16.0000000000 13.0000000000 17.0000000000 24.0000000000 17.0000000000 23.0000000000 14.0000000000 13.0000000000 18.0000000000 17.0000000000  7.0000000000 27.0000000000 18.0000000000 16.0000000000 20.0000000000 14.0000000000 19.0000000000 20.0000000000 27.0000000000 14.0000000000 19.0000000000 19.0000000000 15.0000000000 14.0000000000 19.0000000000  8.0000000000 16.0000000000 16.0000000000 27.0000000000  7.0000000000 15.0000000000  6.0000000000 16.0000000000 13.0000000000 27.0000000000 21.0000000000 17.0000000000 18.0000000000 13.0000000000  7.0000000000 20.0000000000 17.0000000000 25.0000000000 17.0000000000 22.0000000000 23.0000000000 17.0000000000 17.0000000000 11.0000000000  7.0000000000 18.0000000000 20.0000000000 18.0000000000 14.0000000000 16.0000000000 18.0000000000 18.0000000000 17.0000000000 20.0000000000  7.0000000000 21.0000000000  8.0000000000 17.0000000000 23.0000000000 18.0000000000 12.0000000000 10.0000000000 29.0000000000 21.0000000000 15.0000000000 18.0000000000 22.0000000000  7.0000000000 16.0000000000 19.0000000000 10.0000000000 20.0000000000 20.0000000000 21.0000000000 31.0000000000 11.0000000000  6.0000000000 21.0000000000 22.0000000000 16.0000000000 10.0000000000 15.0000000000 24.0000000000 10.0000000000 17.0000000000 25.0000000000  5.0000000000 25.0000000000 17.0000000000 17.0000000000 20.0000000000 17.0000000000 20.0000000000 16.0000000000 22.0000000000 19.0000000000 16.0000000000 13.0000000000 11.0000000000  8.0000000000 20.0000000000 26.0000000000 27.0000000000  8.0000000000 16.0000000000 28.0000000000 22.0000000000 18.0000000000               
#[168]  29.0000000000 28.0000000000 27.0000000000 26.0000000000 21.0000000000 27.0000000000 10.0000000000 21.0000000000 23.0000000000 28.0000000000 20.0000000000 24.0000000000 16.0000000000 23.0000000000 21.0000000000 16.0000000000 15.0000000000 26.0000000000 14.0000000000 18.0000000000  5.0000000000 30.0000000000 24.0000000000 27.0000000000 18.0000000000 16.0000000000 23.0000000000 17.0000000000 23.0000000000 24.0000000000 16.0000000000 16.0000000000 21.0000000000 21.0000000000 25.0000000000 19.0000000000 23.0000000000 23.0000000000 26.0000000000 17.0000000000 22.0000000000 23.0000000000 23.0000000000 18.0000000000 25.0000000000 23.0000000000 20.0000000000 23.0000000000 25.0000000000 22.0000000000 16.0000000000 25.0000000000 19.0000000000 23.0000000000 16.0000000000 26.0000000000 16.0000000000 22.0000000000 25.0000000000 25.0000000000 24.0000000000 19.0000000000 20.0000000000 16.0000000000 20.0000000000 27.0000000000 27.0000000000 25.0000000000 25.0000000000 24.0000000000 19.0000000000 19.0000000000 15.0000000000 22.0000000000 22.0000000000 26.0000000000 16.0000000000 24.0000000000 27.0000000000 27.0000000000 19.0000000000 14.0000000000 26.0000000000 11.0000000000 17.0000000000  9.0000000000 16.0000000000 19.0000000000 24.0000000000 21.0000000000 23.0000000000 24.0000000000 14.0000000000 16.0000000000 25.0000000000 18.0000000000 22.0000000000 30.0000000000 27.0000000000 22.0000000000 23.0000000000 20.0000000000 24.0000000000  8.0000000000 24.0000000000 25.0000000000 25.0000000000 27.0000000000 10.0000000000 22.0000000000 26.0000000000 25.0000000000 20.0000000000 27.0000000000 27.0000000000 25.0000000000 27.0000000000 23.0000000000 21.0000000000 17.0000000000 20.0000000000 21.0000000000 17.0000000000 26.0000000000 26.0000000000 12.0000000000 26.0000000000 22.0000000000 26.0000000000 25.0000000000 23.0000000000 17.0000000000 22.0000000000 23.0000000000 17.0000000000 26.0000000000 24.0000000000 21.0000000000 16.0000000000 24.0000000000 28.0000000000 26.0000000000 22.0000000000 20.0000000000 16.0000000000 28.0000000000 22.0000000000  9.0000000000 23.0000000000 26.0000000000 27.0000000000 25.0000000000 26.0000000000  7.0000000000 25.0000000000 16.0000000000 17.0000000000 20.0000000000 23.0000000000 19.0000000000 19.0000000000 17.0000000000 25.0000000000 19.0000000000 26.0000000000 21.0000000000 19.0000000000               
#[169]  26.0000000000 27.0000000000 26.0000000000 23.0000000000 18.0000000000 26.0000000000  9.0000000000 18.0000000000 20.0000000000 27.0000000000 15.0000000000 21.0000000000 11.0000000000 20.0000000000 18.0000000000  9.0000000000 11.0000000000 23.0000000000 17.0000000000 17.0000000000  4.0000000000 25.0000000000 21.0000000000 22.0000000000 19.0000000000 11.0000000000 20.0000000000 16.0000000000 18.0000000000 19.0000000000 11.0000000000 11.0000000000 14.0000000000 16.0000000000 20.0000000000 16.0000000000 18.0000000000 20.0000000000 21.0000000000 12.0000000000 19.0000000000 20.0000000000 20.0000000000 17.0000000000 20.0000000000 22.0000000000 13.0000000000 18.0000000000 24.0000000000 19.0000000000 11.0000000000 25.0000000000 16.0000000000 22.0000000000 13.0000000000 23.0000000000 15.0000000000 19.0000000000 24.0000000000 22.0000000000 21.0000000000 18.0000000000 19.0000000000 11.0000000000 21.0000000000 24.0000000000 24.0000000000 21.0000000000 22.0000000000 19.0000000000 18.0000000000 18.0000000000 14.0000000000 19.0000000000 19.0000000000 23.0000000000 15.0000000000 19.0000000000 20.0000000000 24.0000000000 16.0000000000 15.0000000000 19.0000000000  6.0000000000 10.0000000000  4.0000000000 13.0000000000 18.0000000000 21.0000000000 18.0000000000 20.0000000000 21.0000000000 11.0000000000 11.0000000000 20.0000000000 17.0000000000 19.0000000000 25.0000000000 26.0000000000 19.0000000000 18.0000000000 15.0000000000 17.0000000000  7.0000000000 19.0000000000 20.0000000000 22.0000000000 22.0000000000  9.0000000000 19.0000000000 23.0000000000 20.0000000000 13.0000000000 22.0000000000 20.0000000000 22.0000000000 26.0000000000 18.0000000000 18.0000000000 14.0000000000 19.0000000000 20.0000000000 14.0000000000 21.0000000000 22.0000000000  7.0000000000 24.0000000000 19.0000000000 19.0000000000 20.0000000000 20.0000000000 12.0000000000 21.0000000000 20.0000000000 10.0000000000 21.0000000000 21.0000000000 18.0000000000 13.0000000000 21.0000000000 27.0000000000 19.0000000000 19.0000000000 19.0000000000  9.0000000000 27.0000000000 19.0000000000  6.0000000000 19.0000000000 23.0000000000 22.0000000000 22.0000000000 22.0000000000  8.0000000000 24.0000000000 13.0000000000 15.0000000000 15.0000000000 20.0000000000 17.0000000000 18.0000000000 12.0000000000 20.0000000000 19.0000000000 25.0000000000 16.0000000000 12.0000000000  7.0000000000               
#[170]  23.0000000000 23.0000000000 22.0000000000  7.0000000000  6.0000000000 22.0000000000 18.0000000000  8.0000000000 12.0000000000 23.0000000000 18.0000000000  9.0000000000 18.0000000000  7.0000000000 21.0000000000 20.0000000000 18.0000000000 13.0000000000 27.0000000000 24.0000000000 23.0000000000 14.0000000000  2.0000000000 15.0000000000 28.0000000000 18.0000000000  7.0000000000 26.0000000000  5.0000000000 20.0000000000 18.0000000000 18.0000000000 15.0000000000  9.0000000000  9.0000000000 11.0000000000 20.0000000000  5.0000000000 10.0000000000 16.0000000000  8.0000000000  7.0000000000  6.0000000000 26.0000000000  4.0000000000  9.0000000000 16.0000000000 16.0000000000 20.0000000000  6.0000000000 18.0000000000 24.0000000000  8.0000000000 11.0000000000 19.0000000000  6.0000000000 25.0000000000  8.0000000000 18.0000000000  9.0000000000  4.0000000000  9.0000000000  8.0000000000 18.0000000000 29.0000000000  7.0000000000  9.0000000000  9.0000000000 11.0000000000  8.0000000000  9.0000000000 25.0000000000 20.0000000000 10.0000000000  6.0000000000  9.0000000000 20.0000000000  7.0000000000 17.0000000000  7.0000000000 20.0000000000 28.0000000000 12.0000000000 21.0000000000 19.0000000000 23.0000000000 19.0000000000 27.0000000000 22.0000000000 10.0000000000  5.0000000000  6.0000000000 18.0000000000 13.0000000000  7.0000000000 25.0000000000 20.0000000000 15.0000000000 22.0000000000  8.0000000000  9.0000000000 19.0000000000 14.0000000000 23.0000000000 14.0000000000  6.0000000000  3.0000000000  7.0000000000 22.0000000000  5.0000000000  9.0000000000  8.0000000000 14.0000000000 10.0000000000 17.0000000000  8.0000000000 22.0000000000 11.0000000000  9.0000000000 13.0000000000 29.0000000000  8.0000000000 21.0000000000  6.0000000000 10.0000000000 20.0000000000  9.0000000000  6.0000000000 18.0000000000 11.0000000000  7.0000000000 23.0000000000 30.0000000000 14.0000000000 19.0000000000 10.0000000000  9.0000000000  7.0000000000 13.0000000000  2.0000000000 23.0000000000 17.0000000000  8.0000000000 23.0000000000 18.0000000000 15.0000000000  4.0000000000 22.0000000000 11.0000000000  2.0000000000 11.0000000000  7.0000000000 13.0000000000 24.0000000000  9.0000000000 10.0000000000 23.0000000000 17.0000000000  7.0000000000 27.0000000000 27.0000000000 17.0000000000 21.0000000000 28.0000000000 21.0000000000  9.0000000000 17.0000000000 26.0000000000 23.0000000000               
#[171]  23.0000000000 24.0000000000 23.0000000000 18.0000000000  9.0000000000 23.0000000000 13.0000000000 11.0000000000 13.0000000000 24.0000000000 15.0000000000 17.0000000000 11.0000000000 10.0000000000 17.0000000000  7.0000000000 11.0000000000 14.0000000000 26.0000000000 27.0000000000 18.0000000000 19.0000000000 11.0000000000 18.0000000000 27.0000000000 11.0000000000 10.0000000000 25.0000000000  8.0000000000 23.0000000000 11.0000000000 11.0000000000  2.0000000000  8.0000000000 10.0000000000  6.0000000000 13.0000000000 12.0000000000 10.0000000000 12.0000000000  7.0000000000 10.0000000000 10.0000000000 25.0000000000 10.0000000000 18.0000000000  9.0000000000 11.0000000000 19.0000000000 13.0000000000 11.0000000000 23.0000000000 11.0000000000 14.0000000000 15.0000000000 17.0000000000 24.0000000000  7.0000000000 18.0000000000 16.0000000000 11.0000000000  8.0000000000  7.0000000000 11.0000000000 26.0000000000 18.0000000000 16.0000000000 11.0000000000 16.0000000000  9.0000000000 10.0000000000 24.0000000000 16.0000000000 13.0000000000  9.0000000000 17.0000000000 17.0000000000  9.0000000000 12.0000000000 14.0000000000 16.0000000000 23.0000000000  7.0000000000 18.0000000000 10.0000000000 16.0000000000 15.0000000000 26.0000000000 18.0000000000  9.0000000000 10.0000000000 13.0000000000 11.0000000000 12.0000000000 12.0000000000 24.0000000000 16.0000000000 20.0000000000 23.0000000000  7.0000000000 12.0000000000 12.0000000000 13.0000000000 19.0000000000 17.0000000000 10.0000000000 10.0000000000 16.0000000000 21.0000000000 10.0000000000 15.0000000000 10.0000000000  7.0000000000 12.0000000000 12.0000000000 18.0000000000 23.0000000000 12.0000000000  8.0000000000 12.0000000000 27.0000000000 11.0000000000 17.0000000000 11.0000000000 12.0000000000 11.0000000000 16.0000000000  9.0000000000 14.0000000000 12.0000000000 10.0000000000 20.0000000000 29.0000000000 15.0000000000 10.0000000000 11.0000000000 12.0000000000  6.0000000000 14.0000000000 11.0000000000 24.0000000000 12.0000000000  7.0000000000 23.0000000000  5.0000000000 22.0000000000  9.0000000000 17.0000000000 10.0000000000 13.0000000000 10.0000000000 18.0000000000 12.0000000000 19.0000000000 16.0000000000 13.0000000000 15.0000000000 15.0000000000 10.0000000000 25.0000000000 26.0000000000 10.0000000000 15.0000000000 27.0000000000 22.0000000000  8.0000000000 10.0000000000 21.0000000000 14.0000000000 13.0000000000               
#[172]  29.0000000000 31.0000000000 29.0000000000 26.0000000000 23.0000000000 30.0000000000 10.0000000000 23.0000000000 24.0000000000 30.0000000000 27.0000000000 25.0000000000 23.0000000000 25.0000000000 26.0000000000 23.0000000000 23.0000000000 30.0000000000  7.0000000000  9.0000000000 10.0000000000 22.0000000000 25.0000000000 19.0000000000  9.0000000000 23.0000000000 25.0000000000  4.0000000000 25.0000000000 16.0000000000 23.0000000000 23.0000000000 23.0000000000 23.0000000000 27.0000000000 21.0000000000 24.0000000000 24.0000000000 28.0000000000 24.0000000000 24.0000000000 25.0000000000 24.0000000000  7.0000000000 27.0000000000 26.0000000000 24.0000000000 22.0000000000 14.0000000000 23.0000000000 23.0000000000 15.0000000000 21.0000000000 25.0000000000 25.0000000000 26.0000000000  3.0000000000 24.0000000000 15.0000000000 26.0000000000 25.0000000000 19.0000000000 24.0000000000 23.0000000000 11.0000000000 26.0000000000 27.0000000000 27.0000000000 26.0000000000 26.0000000000 19.0000000000  8.0000000000 26.0000000000 23.0000000000 24.0000000000 26.0000000000 27.0000000000 26.0000000000 27.0000000000 27.0000000000 26.0000000000  7.0000000000 25.0000000000 14.0000000000 24.0000000000 14.0000000000 25.0000000000  8.0000000000 27.0000000000 23.0000000000 25.0000000000 25.0000000000 23.0000000000 18.0000000000 25.0000000000  8.0000000000 25.0000000000 23.0000000000 29.0000000000 24.0000000000 23.0000000000 23.0000000000 25.0000000000 10.0000000000 20.0000000000 27.0000000000 26.0000000000 27.0000000000 11.0000000000 24.0000000000 26.0000000000 27.0000000000 25.0000000000 28.0000000000 26.0000000000 26.0000000000 30.0000000000 23.0000000000 23.0000000000 26.0000000000  9.0000000000 21.0000000000 26.0000000000 25.0000000000 29.0000000000 19.0000000000 27.0000000000 24.0000000000 26.0000000000 21.0000000000 25.0000000000 12.0000000000 11.0000000000 23.0000000000 24.0000000000 27.0000000000 25.0000000000 23.0000000000 23.0000000000 25.0000000000 31.0000000000 25.0000000000 24.0000000000 10.0000000000 23.0000000000 18.0000000000 24.0000000000 16.0000000000 26.0000000000 27.0000000000 29.0000000000 25.0000000000 29.0000000000 12.0000000000 26.0000000000 23.0000000000 27.0000000000 25.0000000000 25.0000000000  8.0000000000  8.0000000000 22.0000000000 26.0000000000  9.0000000000 29.0000000000 23.0000000000 25.0000000000 15.0000000000 14.0000000000 27.0000000000 23.0000000000               
#[173]  33.0000000000 35.0000000000 33.0000000000 27.0000000000 21.0000000000 34.0000000000  8.0000000000 21.0000000000 24.0000000000 34.0000000000 28.0000000000 25.0000000000 24.0000000000 22.0000000000 28.0000000000 24.0000000000 24.0000000000 28.0000000000 13.0000000000  8.0000000000 11.0000000000 20.0000000000 24.0000000000 17.0000000000 10.0000000000 24.0000000000 22.0000000000 10.0000000000 23.0000000000 14.0000000000 24.0000000000 24.0000000000 21.0000000000 21.0000000000 25.0000000000 19.0000000000 26.0000000000 27.0000000000 25.0000000000 25.0000000000 22.0000000000 23.0000000000 23.0000000000  9.0000000000 25.0000000000 26.0000000000 26.0000000000 25.0000000000 20.0000000000 26.0000000000 24.0000000000 16.0000000000 23.0000000000 26.0000000000 26.0000000000 27.0000000000  9.0000000000 22.0000000000 13.0000000000 26.0000000000 24.0000000000 17.0000000000 22.0000000000 23.0000000000 12.0000000000 27.0000000000 28.0000000000 26.0000000000 26.0000000000 24.0000000000 17.0000000000  7.0000000000 27.0000000000 23.0000000000 22.0000000000 27.0000000000 27.0000000000 24.0000000000 28.0000000000 26.0000000000 25.0000000000  6.0000000000 26.0000000000 15.0000000000 25.0000000000 13.0000000000 26.0000000000  9.0000000000 29.0000000000 21.0000000000 23.0000000000 27.0000000000 24.0000000000 16.0000000000 25.0000000000  6.0000000000 27.0000000000 21.0000000000 33.0000000000 22.0000000000 25.0000000000 25.0000000000 28.0000000000 10.0000000000 18.0000000000 25.0000000000 25.0000000000 28.0000000000 12.0000000000 22.0000000000 27.0000000000 25.0000000000 22.0000000000 27.0000000000 29.0000000000 26.0000000000 34.0000000000 19.0000000000 21.0000000000 27.0000000000 10.0000000000 19.0000000000 27.0000000000 25.0000000000 26.0000000000 20.0000000000 28.0000000000 22.0000000000 27.0000000000 17.0000000000 23.0000000000 13.0000000000 12.0000000000 24.0000000000 25.0000000000 25.0000000000 21.0000000000 21.0000000000 24.0000000000 24.0000000000 35.0000000000 28.0000000000 22.0000000000  8.0000000000 24.0000000000 16.0000000000 22.0000000000 15.0000000000 24.0000000000 26.0000000000 27.0000000000 26.0000000000 27.0000000000 11.0000000000 29.0000000000 24.0000000000 28.0000000000 28.0000000000 23.0000000000  9.0000000000  9.0000000000 23.0000000000 28.0000000000 10.0000000000 33.0000000000 21.0000000000 27.0000000000 16.0000000000 15.0000000000 26.0000000000 21.0000000000  8.0000000000               
#[174]  20.0000000000 18.0000000000 17.0000000000 21.0000000000 16.0000000000 17.0000000000 20.0000000000 16.0000000000 19.0000000000 18.0000000000 12.0000000000 18.0000000000  6.0000000000 17.0000000000 11.0000000000 10.0000000000  8.0000000000 20.0000000000 24.0000000000 28.0000000000 15.0000000000 22.0000000000 18.0000000000 23.0000000000 28.0000000000  8.0000000000 17.0000000000 27.0000000000 15.0000000000 26.0000000000  8.0000000000  8.0000000000 15.0000000000 17.0000000000 17.0000000000 13.0000000000 15.0000000000 19.0000000000 18.0000000000  9.0000000000 18.0000000000 17.0000000000 17.0000000000 28.0000000000 17.0000000000 17.0000000000 14.0000000000 20.0000000000 21.0000000000 18.0000000000  8.0000000000 25.0000000000 14.0000000000 19.0000000000  6.0000000000 20.0000000000 26.0000000000 18.0000000000 21.0000000000 21.0000000000 20.0000000000 15.0000000000 16.0000000000  8.0000000000 29.0000000000 21.0000000000 23.0000000000 18.0000000000 21.0000000000 14.0000000000 19.0000000000 29.0000000000  5.0000000000 16.0000000000 16.0000000000 21.0000000000  6.0000000000 16.0000000000 21.0000000000 23.0000000000  9.0000000000 24.0000000000 20.0000000000 17.0000000000  9.0000000000 15.0000000000  6.0000000000 29.0000000000 14.0000000000 18.0000000000 17.0000000000 20.0000000000  6.0000000000 19.0000000000 17.0000000000 28.0000000000 12.0000000000 22.0000000000 17.0000000000 18.0000000000 19.0000000000 12.0000000000 16.0000000000 18.0000000000 22.0000000000 17.0000000000 21.0000000000 19.0000000000 20.0000000000 17.0000000000 22.0000000000 17.0000000000 12.0000000000 19.0000000000 21.0000000000 19.0000000000 17.0000000000 15.0000000000 15.0000000000 11.0000000000 30.0000000000 18.0000000000  8.0000000000 18.0000000000 19.0000000000 10.0000000000 23.0000000000 16.0000000000 20.0000000000 17.0000000000 17.0000000000 23.0000000000 32.0000000000 18.0000000000  9.0000000000 18.0000000000 19.0000000000 17.0000000000 13.0000000000 18.0000000000 18.0000000000 21.0000000000 18.0000000000 26.0000000000 10.0000000000 25.0000000000 16.0000000000 14.0000000000 19.0000000000 20.0000000000 19.0000000000 19.0000000000 20.0000000000 16.0000000000 21.0000000000 10.0000000000 11.0000000000 12.0000000000 17.0000000000 29.0000000000 29.0000000000  9.0000000000 17.0000000000 30.0000000000 18.0000000000 17.0000000000 13.0000000000 14.0000000000 13.0000000000 20.0000000000 15.0000000000 25.0000000000 26.0000000000               
#[175]  24.0000000000 25.0000000000 24.0000000000 11.0000000000  6.0000000000 24.0000000000 16.0000000000  8.0000000000  8.0000000000 25.0000000000 19.0000000000 13.0000000000 18.0000000000  7.0000000000 21.0000000000 16.0000000000 18.0000000000 13.0000000000 27.0000000000 26.0000000000 21.0000000000 16.0000000000  6.0000000000 15.0000000000 28.0000000000 18.0000000000  7.0000000000 26.0000000000  5.0000000000 20.0000000000 18.0000000000 18.0000000000 11.0000000000  7.0000000000  9.0000000000 11.0000000000 20.0000000000  5.0000000000  9.0000000000 17.0000000000  4.0000000000  7.0000000000  7.0000000000 26.0000000000  5.0000000000 13.0000000000 16.0000000000 16.0000000000 22.0000000000  6.0000000000 18.0000000000 24.0000000000  8.0000000000 11.0000000000 19.0000000000 10.0000000000 25.0000000000  4.0000000000 19.0000000000  9.0000000000  4.0000000000  9.0000000000  4.0000000000 18.0000000000 27.0000000000 11.0000000000  8.0000000000 10.0000000000 11.0000000000  8.0000000000  7.0000000000 25.0000000000 20.0000000000 10.0000000000  6.0000000000 10.0000000000 20.0000000000  8.0000000000 17.0000000000  7.0000000000 20.0000000000 26.0000000000 12.0000000000 21.0000000000 19.0000000000 20.0000000000 19.0000000000 27.0000000000 22.0000000000  6.0000000000  5.0000000000  6.0000000000 18.0000000000 11.0000000000  9.0000000000 24.0000000000 20.0000000000 17.0000000000 24.0000000000  4.0000000000  9.0000000000 19.0000000000 18.0000000000 22.0000000000 14.0000000000  7.0000000000  3.0000000000 11.0000000000 22.0000000000  5.0000000000 10.0000000000  8.0000000000 14.0000000000 11.0000000000 17.0000000000 12.0000000000 24.0000000000 11.0000000000  9.0000000000  9.0000000000 28.0000000000  8.0000000000 21.0000000000  8.0000000000 11.0000000000 18.0000000000  9.0000000000  6.0000000000 21.0000000000 11.0000000000  7.0000000000 23.0000000000 29.0000000000 18.0000000000 19.0000000000 10.0000000000  9.0000000000  3.0000000000  9.0000000000  6.0000000000 25.0000000000 17.0000000000  4.0000000000 23.0000000000 14.0000000000 17.0000000000  4.0000000000 20.0000000000  9.0000000000  6.0000000000  9.0000000000 11.0000000000 11.0000000000 22.0000000000  9.0000000000 10.0000000000 22.0000000000 19.0000000000  7.0000000000 27.0000000000 27.0000000000 17.0000000000 21.0000000000 28.0000000000 23.0000000000  7.0000000000 17.0000000000 24.0000000000 21.0000000000  6.0000000000  9.0000000000 26.0000000000 24.0000000000 20.0000000000               
#[176]  24.0000000000 25.0000000000 24.0000000000 12.0000000000  5.0000000000 24.0000000000 15.0000000000  7.0000000000  7.0000000000 25.0000000000 19.0000000000 12.0000000000 17.0000000000  6.0000000000 20.0000000000 15.0000000000 17.0000000000 12.0000000000 26.0000000000 27.0000000000 20.0000000000 15.0000000000  7.0000000000 14.0000000000 27.0000000000 17.0000000000  6.0000000000 25.0000000000  4.0000000000 19.0000000000 17.0000000000 17.0000000000 10.0000000000  6.0000000000  6.0000000000 10.0000000000 19.0000000000  6.0000000000  8.0000000000 16.0000000000  3.0000000000  6.0000000000  6.0000000000 25.0000000000  6.0000000000 12.0000000000 15.0000000000 15.0000000000 21.0000000000  7.0000000000 17.0000000000 23.0000000000  7.0000000000 10.0000000000 18.0000000000 11.0000000000 24.0000000000  3.0000000000 18.0000000000 10.0000000000  5.0000000000  8.0000000000  3.0000000000 17.0000000000 26.0000000000 12.0000000000 10.0000000000  9.0000000000 10.0000000000  7.0000000000  6.0000000000 24.0000000000 19.0000000000  9.0000000000  5.0000000000 11.0000000000 19.0000000000  7.0000000000 18.0000000000  8.0000000000 19.0000000000 25.0000000000 13.0000000000 20.0000000000 18.0000000000 20.0000000000 18.0000000000 26.0000000000 21.0000000000  5.0000000000  4.0000000000  7.0000000000 17.0000000000 10.0000000000  8.0000000000 25.0000000000 19.0000000000 16.0000000000 24.0000000000  3.0000000000  8.0000000000 18.0000000000 19.0000000000 21.0000000000 13.0000000000  6.0000000000  4.0000000000 12.0000000000 21.0000000000  4.0000000000 11.0000000000  8.0000000000 13.0000000000 10.0000000000 18.0000000000 13.0000000000 24.0000000000 10.0000000000 10.0000000000  8.0000000000 28.0000000000  7.0000000000 20.0000000000  7.0000000000 10.0000000000 17.0000000000 10.0000000000  5.0000000000 20.0000000000 10.0000000000  6.0000000000 22.0000000000 30.0000000000 17.0000000000 18.0000000000  9.0000000000  8.0000000000  2.0000000000  8.0000000000  5.0000000000 25.0000000000 18.0000000000  3.0000000000 22.0000000000 13.0000000000 16.0000000000  3.0000000000 19.0000000000  8.0000000000  7.0000000000  8.0000000000 12.0000000000 10.0000000000 21.0000000000 10.0000000000  9.0000000000 21.0000000000 19.0000000000  6.0000000000 26.0000000000 26.0000000000 16.0000000000 20.0000000000 27.0000000000 23.0000000000  6.0000000000 16.0000000000 23.0000000000 20.0000000000  7.0000000000  8.0000000000 25.0000000000 23.0000000000 19.0000000000  3.0000000000               
#[177]  23.0000000000 23.0000000000 22.0000000000 12.0000000000  3.0000000000 22.0000000000 15.0000000000  5.0000000000 11.0000000000 23.0000000000 17.0000000000 11.0000000000 13.0000000000  4.0000000000 16.0000000000 15.0000000000 13.0000000000  8.0000000000 28.0000000000 29.0000000000 20.0000000000 13.0000000000  5.0000000000 14.0000000000 28.0000000000 13.0000000000  4.0000000000 27.0000000000  2.0000000000 19.0000000000 13.0000000000 13.0000000000 10.0000000000  4.0000000000  4.0000000000  8.0000000000 15.0000000000 10.0000000000  5.0000000000 14.0000000000  5.0000000000  4.0000000000  4.0000000000 27.0000000000  4.0000000000 12.0000000000 17.0000000000 19.0000000000 21.0000000000 11.0000000000 13.0000000000 25.0000000000  5.0000000000 12.0000000000 14.0000000000 11.0000000000 26.0000000000  5.0000000000 16.0000000000 14.0000000000  9.0000000000  6.0000000000  5.0000000000 13.0000000000 30.0000000000 12.0000000000 14.0000000000  5.0000000000 14.0000000000  3.0000000000  6.0000000000 26.0000000000 15.0000000000  7.0000000000  3.0000000000 14.0000000000 16.0000000000  3.0000000000 20.0000000000 12.0000000000 15.0000000000 25.0000000000 15.0000000000 20.0000000000 14.0000000000 18.0000000000 14.0000000000 28.0000000000 17.0000000000  7.0000000000  4.0000000000 11.0000000000 13.0000000000  8.0000000000  6.0000000000 27.0000000000 15.0000000000 14.0000000000 22.0000000000  5.0000000000  8.0000000000 14.0000000000 17.0000000000 21.0000000000 13.0000000000  4.0000000000  8.0000000000 10.0000000000 23.0000000000  4.0000000000 13.0000000000  4.0000000000 11.0000000000  6.0000000000 20.0000000000 12.0000000000 22.0000000000  6.0000000000 10.0000000000 10.0000000000 29.0000000000  5.0000000000 16.0000000000  5.0000000000  6.0000000000 15.0000000000 14.0000000000  3.0000000000 19.0000000000  6.0000000000  4.0000000000 22.0000000000 31.0000000000 17.0000000000 14.0000000000  5.0000000000  6.0000000000  4.0000000000 12.0000000000  5.0000000000 23.0000000000 20.0000000000  5.0000000000 23.0000000000 13.0000000000 16.0000000000  3.0000000000 17.0000000000  6.0000000000  7.0000000000  6.0000000000 12.0000000000  8.0000000000 21.0000000000 14.0000000000  7.0000000000 18.0000000000 17.0000000000  4.0000000000 28.0000000000 28.0000000000 12.0000000000 16.0000000000 29.0000000000 21.0000000000  4.0000000000 18.0000000000 23.0000000000 18.0000000000  7.0000000000  8.0000000000 25.0000000000 23.0000000000 15.0000000000  7.0000000000  6.0000000000               
#[178]  32.0000000000 33.0000000000 32.0000000000 28.0000000000 21.0000000000 32.0000000000  8.0000000000 21.0000000000 25.0000000000 33.0000000000 22.0000000000 26.0000000000 18.0000000000 23.0000000000 24.0000000000 18.0000000000 18.0000000000 28.0000000000 12.0000000000 10.0000000000  5.0000000000 24.0000000000 24.0000000000 21.0000000000 12.0000000000 18.0000000000 23.0000000000  9.0000000000 23.0000000000 18.0000000000 18.0000000000 18.0000000000 21.0000000000 21.0000000000 25.0000000000 19.0000000000 24.0000000000 25.0000000000 26.0000000000 19.0000000000 22.0000000000 23.0000000000 23.0000000000 10.0000000000 25.0000000000 27.0000000000 22.0000000000 25.0000000000 19.0000000000 24.0000000000 18.0000000000 18.0000000000 21.0000000000 27.0000000000 20.0000000000 28.0000000000  8.0000000000 22.0000000000 17.0000000000 27.0000000000 24.0000000000 17.0000000000 22.0000000000 18.0000000000 14.0000000000 28.0000000000 29.0000000000 26.0000000000 27.0000000000 24.0000000000 17.0000000000 11.0000000000 21.0000000000 24.0000000000 22.0000000000 28.0000000000 22.0000000000 24.0000000000 29.0000000000 27.0000000000 19.0000000000  8.0000000000 26.0000000000  9.0000000000 19.0000000000  7.0000000000 20.0000000000 11.0000000000 27.0000000000 21.0000000000 23.0000000000 26.0000000000 18.0000000000 16.0000000000 27.0000000000 10.0000000000 25.0000000000 24.0000000000 32.0000000000 22.0000000000 25.0000000000 21.0000000000 26.0000000000  4.0000000000 22.0000000000 25.0000000000 25.0000000000 29.0000000000  6.0000000000 22.0000000000 28.0000000000 25.0000000000 20.0000000000 27.0000000000 29.0000000000 27.0000000000 32.0000000000 23.0000000000 21.0000000000 21.0000000000 12.0000000000 19.0000000000 21.0000000000 25.0000000000 27.0000000000 14.0000000000 29.0000000000 22.0000000000 28.0000000000 19.0000000000 23.0000000000 15.0000000000 14.0000000000 25.0000000000 19.0000000000 26.0000000000 24.0000000000 21.0000000000 18.0000000000 24.0000000000 33.0000000000 28.0000000000 22.0000000000 12.0000000000 18.0000000000 20.0000000000 22.0000000000  9.0000000000 24.0000000000 26.0000000000 27.0000000000 27.0000000000 27.0000000000  5.0000000000 29.0000000000 18.0000000000 22.0000000000 22.0000000000 23.0000000000 11.0000000000 11.0000000000 19.0000000000 26.0000000000 12.0000000000 31.0000000000 21.0000000000 21.0000000000 10.0000000000  9.0000000000 26.0000000000 21.0000000000  7.0000000000  6.0000000000 20.0000000000 24.0000000000 23.0000000000 23.0000000000               
#[179]  26.0000000000 30.0000000000 28.0000000000 23.0000000000 22.0000000000 29.0000000000  9.0000000000 22.0000000000 22.0000000000 29.0000000000 26.0000000000 24.0000000000 25.0000000000 23.0000000000 26.0000000000 25.0000000000 25.0000000000 29.0000000000 10.0000000000  8.0000000000 12.0000000000 19.0000000000 24.0000000000 16.0000000000  5.0000000000 25.0000000000 24.0000000000  6.0000000000 22.0000000000 13.0000000000 25.0000000000 25.0000000000 22.0000000000 22.0000000000 26.0000000000 20.0000000000 24.0000000000 23.0000000000 26.0000000000 22.0000000000 23.0000000000 24.0000000000 23.0000000000  4.0000000000 22.0000000000 24.0000000000 24.0000000000 21.0000000000 17.0000000000 22.0000000000 25.0000000000 11.0000000000 22.0000000000 24.0000000000 27.0000000000 23.0000000000  7.0000000000 23.0000000000 16.0000000000 24.0000000000 22.0000000000 18.0000000000 23.0000000000 25.0000000000  7.0000000000 23.0000000000 24.0000000000 26.0000000000 24.0000000000 25.0000000000 18.0000000000  2.0000000000 28.0000000000 22.0000000000 23.0000000000 23.0000000000 27.0000000000 24.0000000000 24.0000000000 24.0000000000 28.0000000000  7.0000000000 24.0000000000 12.0000000000 26.0000000000 16.0000000000 27.0000000000  4.0000000000 27.0000000000 22.0000000000 22.0000000000 23.0000000000 25.0000000000 17.0000000000 18.0000000000  7.0000000000 25.0000000000 20.0000000000 26.0000000000 23.0000000000 18.0000000000 25.0000000000 24.0000000000 12.0000000000 13.0000000000 22.0000000000 23.0000000000 24.0000000000  9.0000000000 21.0000000000 24.0000000000 26.0000000000 23.0000000000 27.0000000000 25.0000000000 25.0000000000 29.0000000000 20.0000000000 20.0000000000 26.0000000000  6.0000000000 20.0000000000 28.0000000000 20.0000000000 26.0000000000 21.0000000000 24.0000000000 23.0000000000 23.0000000000 22.0000000000 24.0000000000  4.0000000000  9.0000000000 20.0000000000 26.0000000000 26.0000000000 22.0000000000 22.0000000000 23.0000000000 22.0000000000 30.0000000000 24.0000000000 23.0000000000  8.0000000000 25.0000000000 15.0000000000 21.0000000000 18.0000000000 25.0000000000 24.0000000000 28.0000000000 22.0000000000 28.0000000000 14.0000000000 25.0000000000 25.0000000000 29.0000000000 24.0000000000 24.0000000000  4.0000000000  4.0000000000 24.0000000000 26.0000000000  5.0000000000 28.0000000000 22.0000000000 25.0000000000 17.0000000000 16.0000000000 23.0000000000 22.0000000000 10.0000000000  9.0000000000 27.0000000000 23.0000000000 22.0000000000 24.0000000000 13.0000000000               
#[180]  22.0000000000 23.0000000000 21.0000000000  3.0000000000 10.0000000000 22.0000000000 22.0000000000 12.0000000000  8.0000000000 22.0000000000 21.0000000000  4.0000000000 18.0000000000 10.0000000000 18.0000000000 20.0000000000 18.0000000000 15.0000000000 27.0000000000 23.0000000000 23.0000000000 16.0000000000  6.0000000000 17.0000000000 28.0000000000 18.0000000000 11.0000000000 28.0000000000 11.0000000000 22.0000000000 18.0000000000 18.0000000000 19.0000000000 13.0000000000 11.0000000000 15.0000000000 19.0000000000  7.0000000000 11.0000000000 19.0000000000 12.0000000000 11.0000000000 10.0000000000 26.0000000000 11.0000000000  3.0000000000 18.0000000000 13.0000000000 22.0000000000  8.0000000000 18.0000000000 24.0000000000  8.0000000000  3.0000000000 17.0000000000  4.0000000000 27.0000000000 12.0000000000 17.0000000000  5.0000000000 10.0000000000 13.0000000000 10.0000000000 18.0000000000 29.0000000000  3.0000000000  5.0000000000 11.0000000000  7.0000000000 10.0000000000 13.0000000000 27.0000000000 18.0000000000  4.0000000000 10.0000000000  5.0000000000 18.0000000000 12.0000000000 13.0000000000  5.0000000000 20.0000000000 25.0000000000 18.0000000000 26.0000000000 19.0000000000 25.0000000000 17.0000000000 27.0000000000 19.0000000000 14.0000000000  9.0000000000  6.0000000000 18.0000000000 17.0000000000 11.0000000000 26.0000000000 17.0000000000 17.0000000000 21.0000000000 12.0000000000 14.0000000000 18.0000000000 13.0000000000 25.0000000000 16.0000000000 13.0000000000  9.0000000000  3.0000000000 27.0000000000 11.0000000000  4.0000000000 10.0000000000 20.0000000000 12.0000000000 14.0000000000  3.0000000000 22.0000000000 10.0000000000 15.0000000000 13.0000000000 28.0000000000 12.0000000000 19.0000000000 13.0000000000 12.0000000000 20.0000000000  5.0000000000 10.0000000000 14.0000000000 13.0000000000  9.0000000000 23.0000000000 29.0000000000 10.0000000000 19.0000000000 11.0000000000  7.0000000000 11.0000000000 15.0000000000  8.0000000000 23.0000000000 14.0000000000 12.0000000000 24.0000000000 18.0000000000 17.0000000000 10.0000000000 24.0000000000 15.0000000000  6.0000000000 13.0000000000  3.0000000000 15.0000000000 26.0000000000  4.0000000000 10.0000000000 23.0000000000 20.0000000000 11.0000000000 27.0000000000 27.0000000000 16.0000000000 20.0000000000 28.0000000000 21.0000000000 13.0000000000 19.0000000000 24.0000000000 23.0000000000  8.0000000000 17.0000000000 26.0000000000 27.0000000000 18.0000000000 12.0000000000 13.0000000000 11.0000000000 28.0000000000 25.0000000000               
#[181]  22.0000000000 22.0000000000 21.0000000000 10.0000000000  3.0000000000 21.0000000000 15.0000000000  5.0000000000  9.0000000000 22.0000000000 17.0000000000  9.0000000000 13.0000000000  4.0000000000 15.0000000000 15.0000000000 13.0000000000  6.0000000000 28.0000000000 29.0000000000 20.0000000000 13.0000000000  5.0000000000 14.0000000000 29.0000000000 13.0000000000  4.0000000000 27.0000000000  2.0000000000 19.0000000000 13.0000000000 13.0000000000 10.0000000000  4.0000000000  2.0000000000  8.0000000000 14.0000000000 10.0000000000  3.0000000000 14.0000000000  5.0000000000  4.0000000000  4.0000000000 27.0000000000  4.0000000000 10.0000000000 17.0000000000 17.0000000000 21.0000000000 11.0000000000 13.0000000000 25.0000000000  5.0000000000 10.0000000000 14.0000000000 11.0000000000 26.0000000000  5.0000000000 16.0000000000 12.0000000000  9.0000000000  6.0000000000  5.0000000000 13.0000000000 30.0000000000 10.0000000000 12.0000000000  3.0000000000 12.0000000000  1.0000000000  6.0000000000 26.0000000000 15.0000000000  5.0000000000  3.0000000000 12.0000000000 16.0000000000  3.0000000000 18.0000000000 10.0000000000 15.0000000000 25.0000000000 15.0000000000 20.0000000000 14.0000000000 18.0000000000 14.0000000000 28.0000000000 16.0000000000  7.0000000000  2.0000000000 11.0000000000 13.0000000000  8.0000000000  6.0000000000 27.0000000000 14.0000000000 14.0000000000 21.0000000000  5.0000000000  8.0000000000 13.0000000000 17.0000000000 21.0000000000 13.0000000000  4.0000000000  8.0000000000  8.0000000000 23.0000000000  4.0000000000 11.0000000000  2.0000000000 11.0000000000  4.0000000000 18.0000000000 10.0000000000 21.0000000000  6.0000000000 10.0000000000 10.0000000000 29.0000000000  5.0000000000 16.0000000000  5.0000000000  4.0000000000 15.0000000000 12.0000000000  3.0000000000 17.0000000000  6.0000000000  2.0000000000 22.0000000000 31.0000000000 15.0000000000 14.0000000000  3.0000000000  4.0000000000  4.0000000000 12.0000000000  5.0000000000 22.0000000000 18.0000000000  5.0000000000 23.0000000000 13.0000000000 16.0000000000  3.0000000000 17.0000000000  6.0000000000  5.0000000000  4.0000000000 10.0000000000  6.0000000000 21.0000000000 12.0000000000  7.0000000000 18.0000000000 17.0000000000  4.0000000000 28.0000000000 28.0000000000 11.0000000000 15.0000000000 29.0000000000 20.0000000000  4.0000000000 18.0000000000 23.0000000000 18.0000000000  7.0000000000  8.0000000000 25.0000000000 23.0000000000 15.0000000000  7.0000000000  6.0000000000  2.0000000000 23.0000000000 24.0000000000  9.0000000000               
#[182]  17.0000000000 17.0000000000 16.0000000000 21.0000000000 16.0000000000 16.0000000000 21.0000000000 16.0000000000 19.0000000000 15.0000000000 12.0000000000 19.0000000000  8.0000000000 17.0000000000  8.0000000000 10.0000000000  8.0000000000 21.0000000000 27.0000000000 30.0000000000 17.0000000000 23.0000000000 18.0000000000 24.0000000000 31.0000000000  8.0000000000 17.0000000000 28.0000000000 15.0000000000 27.0000000000 10.0000000000  8.0000000000 14.0000000000 17.0000000000 17.0000000000 12.0000000000 14.0000000000 19.0000000000 18.0000000000  9.0000000000 18.0000000000 17.0000000000 17.0000000000 29.0000000000 17.0000000000 18.0000000000 14.0000000000 21.0000000000 20.0000000000 18.0000000000  8.0000000000 25.0000000000 14.0000000000 19.0000000000  4.0000000000 20.0000000000 27.0000000000 18.0000000000 23.0000000000 22.0000000000 20.0000000000 16.0000000000 16.0000000000  8.0000000000 32.0000000000 21.0000000000 23.0000000000 18.0000000000 22.0000000000 14.0000000000 19.0000000000 30.0000000000  5.0000000000 16.0000000000 16.0000000000 21.0000000000  6.0000000000 16.0000000000 20.0000000000 23.0000000000  7.0000000000 27.0000000000 19.0000000000 19.0000000000  9.0000000000 17.0000000000  4.0000000000 30.0000000000 11.0000000000 18.0000000000 17.0000000000 20.0000000000  8.0000000000 19.0000000000 17.0000000000 30.0000000000  7.0000000000 23.0000000000 16.0000000000 18.0000000000 19.0000000000 11.0000000000 15.0000000000 20.0000000000 23.0000000000 17.0000000000 21.0000000000 19.0000000000 22.0000000000 17.0000000000 22.0000000000 17.0000000000 12.0000000000 19.0000000000 20.0000000000 20.0000000000 16.0000000000 16.0000000000 14.0000000000 12.0000000000 31.0000000000 18.0000000000  6.0000000000 18.0000000000 19.0000000000 10.0000000000 23.0000000000 16.0000000000 19.0000000000 18.0000000000 17.0000000000 24.0000000000 33.0000000000 17.0000000000  9.0000000000 18.0000000000 19.0000000000 17.0000000000 14.0000000000 18.0000000000 17.0000000000 22.0000000000 18.0000000000 28.0000000000 12.0000000000 26.0000000000 16.0000000000 18.0000000000 19.0000000000 20.0000000000 19.0000000000 19.0000000000 21.0000000000 20.0000000000 21.0000000000 11.0000000000 13.0000000000 12.0000000000 17.0000000000 30.0000000000 30.0000000000  9.0000000000 12.0000000000 31.0000000000 17.0000000000 17.0000000000 13.0000000000 18.0000000000 15.0000000000 20.0000000000 16.0000000000 26.0000000000 28.0000000000  8.0000000000 20.0000000000 19.0000000000 15.0000000000 22.0000000000 28.0000000000 18.0000000000 15.0000000000               
#[183]  25.0000000000 23.0000000000 22.0000000000 23.0000000000 19.0000000000 22.0000000000 23.0000000000 19.0000000000 21.0000000000 21.0000000000  9.0000000000 19.0000000000  9.0000000000 20.0000000000 18.0000000000  9.0000000000  7.0000000000 23.0000000000 27.0000000000 30.0000000000 18.0000000000 23.0000000000 21.0000000000 24.0000000000 29.0000000000  7.0000000000 20.0000000000 28.0000000000 17.0000000000 26.0000000000  9.0000000000  7.0000000000 14.0000000000 19.0000000000 20.0000000000 12.0000000000 14.0000000000 21.0000000000 21.0000000000  6.0000000000 21.0000000000 20.0000000000 20.0000000000 29.0000000000 18.0000000000 21.0000000000 12.0000000000 20.0000000000 18.0000000000 20.0000000000  7.0000000000 24.0000000000 17.0000000000 24.0000000000 13.0000000000 22.0000000000 27.0000000000 21.0000000000 24.0000000000 23.0000000000 22.0000000000 18.0000000000 21.0000000000  7.0000000000 30.0000000000 23.0000000000 24.0000000000 21.0000000000 23.0000000000 19.0000000000 22.0000000000 30.0000000000 12.0000000000 19.0000000000 19.0000000000 23.0000000000 12.0000000000 18.0000000000 19.0000000000 25.0000000000 16.0000000000 27.0000000000 18.0000000000 18.0000000000  8.0000000000 17.0000000000 13.0000000000 30.0000000000 21.0000000000 21.0000000000 19.0000000000 22.0000000000  5.0000000000 22.0000000000 18.0000000000 29.0000000000 17.0000000000 23.0000000000 22.0000000000 21.0000000000 20.0000000000 11.0000000000 14.0000000000 21.0000000000 23.0000000000 18.0000000000 23.0000000000 21.0000000000 21.0000000000 19.0000000000 24.0000000000 20.0000000000 10.0000000000 22.0000000000 19.0000000000 21.0000000000 22.0000000000 18.0000000000 13.0000000000 15.0000000000 28.0000000000 21.0000000000 15.0000000000 19.0000000000 21.0000000000  9.0000000000 25.0000000000 19.0000000000 18.0000000000 20.0000000000 19.0000000000 24.0000000000 28.0000000000 16.0000000000  8.0000000000 21.0000000000 22.0000000000 20.0000000000 15.0000000000 20.0000000000 23.0000000000 21.0000000000 21.0000000000 27.0000000000 11.0000000000 26.0000000000 18.0000000000 17.0000000000 22.0000000000 22.0000000000 22.0000000000 21.0000000000 23.0000000000 19.0000000000 25.0000000000 13.0000000000 10.0000000000  9.0000000000 20.0000000000 30.0000000000 30.0000000000  8.0000000000 16.0000000000 31.0000000000 20.0000000000 20.0000000000 11.0000000000 19.0000000000 16.0000000000 20.0000000000 16.0000000000 28.0000000000 29.0000000000 11.0000000000 21.0000000000 21.0000000000 18.0000000000 23.0000000000 28.0000000000 23.0000000000 18.0000000000 13.0000000000               
#[184]  24.0000000000 25.0000000000 24.0000000000 22.0000000000 15.0000000000 24.0000000000 18.0000000000 15.0000000000 16.0000000000 25.0000000000 11.0000000000 19.0000000000  7.0000000000 18.0000000000 16.0000000000  3.0000000000  7.0000000000 22.0000000000 26.0000000000 26.0000000000 13.0000000000 23.0000000000 19.0000000000 22.0000000000 28.0000000000  7.0000000000 18.0000000000 25.0000000000 16.0000000000 24.0000000000  7.0000000000  7.0000000000  8.0000000000 16.0000000000 18.0000000000 12.0000000000 14.0000000000 16.0000000000 18.0000000000  8.0000000000 15.0000000000 18.0000000000 18.0000000000 26.0000000000 18.0000000000 20.0000000000  7.0000000000 11.0000000000 20.0000000000 15.0000000000  7.0000000000 25.0000000000 15.0000000000 18.0000000000 11.0000000000 21.0000000000 24.0000000000 15.0000000000 22.0000000000 18.0000000000 17.0000000000 16.0000000000 15.0000000000  7.0000000000 27.0000000000 22.0000000000 20.0000000000 19.0000000000 18.0000000000 17.0000000000 18.0000000000 27.0000000000 12.0000000000 17.0000000000 17.0000000000 19.0000000000 13.0000000000 17.0000000000 14.0000000000 20.0000000000 14.0000000000 24.0000000000 13.0000000000 15.0000000000  6.0000000000 13.0000000000 11.0000000000 27.0000000000 19.0000000000 15.0000000000 18.0000000000 17.0000000000  7.0000000000 17.0000000000 18.0000000000 25.0000000000 17.0000000000 23.0000000000 24.0000000000 15.0000000000 18.0000000000 11.0000000000 13.0000000000 16.0000000000 21.0000000000 18.0000000000 18.0000000000 20.0000000000 18.0000000000 17.0000000000 19.0000000000 18.0000000000  9.0000000000 20.0000000000 14.0000000000 20.0000000000 24.0000000000 16.0000000000 14.0000000000 10.0000000000 28.0000000000 17.0000000000 13.0000000000 19.0000000000 20.0000000000  7.0000000000 20.0000000000 17.0000000000 16.0000000000 18.0000000000 18.0000000000 21.0000000000 30.0000000000 17.0000000000  6.0000000000 19.0000000000 18.0000000000 14.0000000000  8.0000000000 19.0000000000 25.0000000000 12.0000000000 15.0000000000 24.0000000000  3.0000000000 25.0000000000 17.0000000000 14.0000000000 18.0000000000 21.0000000000 18.0000000000 20.0000000000 20.0000000000 16.0000000000 20.0000000000 11.0000000000 11.0000000000 11.0000000000 18.0000000000 26.0000000000 27.0000000000  8.0000000000 16.0000000000 28.0000000000 23.0000000000 16.0000000000  6.0000000000 16.0000000000  9.0000000000 21.0000000000  8.0000000000 23.0000000000 24.0000000000 11.0000000000 17.0000000000 16.0000000000 16.0000000000 18.0000000000 25.0000000000 21.0000000000 16.0000000000 13.0000000000 12.0000000000               
#[185]  32.0000000000 34.0000000000 32.0000000000 27.0000000000 23.0000000000 33.0000000000 11.0000000000 23.0000000000 25.0000000000 33.0000000000 28.0000000000 27.0000000000 24.0000000000 24.0000000000 25.0000000000 24.0000000000 24.0000000000 29.0000000000 11.0000000000  9.0000000000 12.0000000000 24.0000000000 26.0000000000 21.0000000000  7.0000000000 24.0000000000 25.0000000000 10.0000000000 25.0000000000 18.0000000000 24.0000000000 24.0000000000 23.0000000000 23.0000000000 27.0000000000 21.0000000000 25.0000000000 27.0000000000 27.0000000000 25.0000000000 24.0000000000 25.0000000000 25.0000000000  8.0000000000 27.0000000000 28.0000000000 28.0000000000 25.0000000000 20.0000000000 26.0000000000 24.0000000000 14.0000000000 23.0000000000 26.0000000000 26.0000000000 27.0000000000 11.0000000000 24.0000000000 18.0000000000 28.0000000000 26.0000000000 20.0000000000 24.0000000000 24.0000000000  9.0000000000 27.0000000000 28.0000000000 28.0000000000 28.0000000000 26.0000000000 20.0000000000  8.0000000000 25.0000000000 23.0000000000 24.0000000000 27.0000000000 25.0000000000 26.0000000000 28.0000000000 26.0000000000 25.0000000000  3.0000000000 28.0000000000 15.0000000000 25.0000000000 13.0000000000 26.0000000000  8.0000000000 28.0000000000 23.0000000000 25.0000000000 27.0000000000 22.0000000000 18.0000000000 27.0000000000 11.0000000000 26.0000000000 25.0000000000 30.0000000000 24.0000000000 27.0000000000 24.0000000000 28.0000000000 11.0000000000 22.0000000000 27.0000000000 27.0000000000 28.0000000000 13.0000000000 24.0000000000 27.0000000000 27.0000000000 26.0000000000 29.0000000000 29.0000000000 28.0000000000 33.0000000000 23.0000000000 23.0000000000 27.0000000000  9.0000000000 22.0000000000 27.0000000000 27.0000000000 28.0000000000 20.0000000000 28.0000000000 24.0000000000 27.0000000000 21.0000000000 25.0000000000 11.0000000000 11.0000000000 24.0000000000 25.0000000000 27.0000000000 23.0000000000 23.0000000000 24.0000000000 26.0000000000 34.0000000000 28.0000000000 24.0000000000 13.0000000000 24.0000000000 21.0000000000 24.0000000000 13.0000000000 26.0000000000 28.0000000000 29.0000000000 26.0000000000 28.0000000000 10.0000000000 29.0000000000 24.0000000000 26.0000000000 28.0000000000 25.0000000000  8.0000000000  8.0000000000 23.0000000000 27.0000000000  9.0000000000 32.0000000000 23.0000000000 27.0000000000 14.0000000000 15.0000000000 28.0000000000 23.0000000000 10.0000000000  7.0000000000 24.0000000000 26.0000000000 25.0000000000 25.0000000000  7.0000000000 10.0000000000 27.0000000000 25.0000000000 27.0000000000 27.0000000000 24.0000000000               
#[186]  24.0000000000 24.0000000000 23.0000000000 10.0000000000  3.0000000000 23.0000000000 15.0000000000  5.0000000000  9.0000000000 24.0000000000 19.0000000000  9.0000000000 15.0000000000  4.0000000000 17.0000000000 17.0000000000 15.0000000000  8.0000000000 28.0000000000 29.0000000000 20.0000000000 15.0000000000  5.0000000000 16.0000000000 29.0000000000 15.0000000000  4.0000000000 27.0000000000  4.0000000000 21.0000000000 15.0000000000 15.0000000000 12.0000000000  6.0000000000  4.0000000000  8.0000000000 16.0000000000 10.0000000000  5.0000000000 16.0000000000  5.0000000000  4.0000000000  4.0000000000 27.0000000000  6.0000000000 10.0000000000 19.0000000000 17.0000000000 21.0000000000 11.0000000000 15.0000000000 25.0000000000  5.0000000000 10.0000000000 16.0000000000 11.0000000000 26.0000000000  5.0000000000 16.0000000000 12.0000000000  9.0000000000  6.0000000000  5.0000000000 15.0000000000 30.0000000000 10.0000000000 12.0000000000  5.0000000000 12.0000000000  3.0000000000  6.0000000000 26.0000000000 17.0000000000  5.0000000000  3.0000000000 12.0000000000 18.0000000000  5.0000000000 20.0000000000 10.0000000000 17.0000000000 25.0000000000 17.0000000000 22.0000000000 16.0000000000 20.0000000000 16.0000000000 28.0000000000 18.0000000000  7.0000000000  2.0000000000 11.0000000000 15.0000000000 10.0000000000  8.0000000000 27.0000000000 16.0000000000 16.0000000000 23.0000000000  5.0000000000 10.0000000000 15.0000000000 19.0000000000 21.0000000000 15.0000000000  6.0000000000  8.0000000000 10.0000000000 23.0000000000  4.0000000000 11.0000000000  4.0000000000 13.0000000000  6.0000000000 20.0000000000 10.0000000000 23.0000000000  8.0000000000 10.0000000000 12.0000000000 29.0000000000  5.0000000000 18.0000000000  7.0000000000  6.0000000000 17.0000000000 12.0000000000  3.0000000000 19.0000000000  8.0000000000  2.0000000000 24.0000000000 31.0000000000 15.0000000000 16.0000000000  5.0000000000  4.0000000000  4.0000000000 12.0000000000  5.0000000000 24.0000000000 20.0000000000  5.0000000000 23.0000000000 15.0000000000 16.0000000000  3.0000000000 19.0000000000  8.0000000000  5.0000000000  6.0000000000 10.0000000000  8.0000000000 21.0000000000 12.0000000000  7.0000000000 20.0000000000 19.0000000000  4.0000000000 28.0000000000 28.0000000000 13.0000000000 17.0000000000 29.0000000000 22.0000000000  6.0000000000 20.0000000000 23.0000000000 20.0000000000  7.0000000000 10.0000000000 25.0000000000 23.0000000000 16.0000000000  7.0000000000  6.0000000000  4.0000000000 23.0000000000 24.0000000000  9.0000000000  2.0000000000 17.0000000000 20.0000000000 18.0000000000 25.0000000000               
#[187]  23.0000000000 24.0000000000 23.0000000000 13.0000000000  4.0000000000 23.0000000000 12.0000000000  4.0000000000  8.0000000000 24.0000000000 18.0000000000 12.0000000000 14.0000000000  5.0000000000 17.0000000000 12.0000000000 14.0000000000 11.0000000000 25.0000000000 26.0000000000 17.0000000000 16.0000000000  6.0000000000 15.0000000000 26.0000000000 14.0000000000  5.0000000000 24.0000000000  5.0000000000 18.0000000000 14.0000000000 14.0000000000  7.0000000000  5.0000000000  7.0000000000  7.0000000000 16.0000000000  7.0000000000  7.0000000000 15.0000000000  2.0000000000  5.0000000000  5.0000000000 24.0000000000  7.0000000000 13.0000000000 14.0000000000 14.0000000000 20.0000000000  6.0000000000 14.0000000000 22.0000000000  6.0000000000  9.0000000000 15.0000000000 12.0000000000 23.0000000000  2.0000000000 17.0000000000 11.0000000000  4.0000000000  7.0000000000  2.0000000000 14.0000000000 25.0000000000 13.0000000000 11.0000000000  8.0000000000 11.0000000000  6.0000000000  5.0000000000 23.0000000000 16.0000000000  8.0000000000  4.0000000000 10.0000000000 17.0000000000  6.0000000000 17.0000000000  9.0000000000 16.0000000000 22.0000000000 12.0000000000 19.0000000000 15.0000000000 17.0000000000 15.0000000000 25.0000000000 18.0000000000  2.0000000000  5.0000000000  8.0000000000 14.0000000000  7.0000000000  9.0000000000 24.0000000000 16.0000000000 17.0000000000 23.0000000000  2.0000000000  9.0000000000 15.0000000000 18.0000000000 18.0000000000 14.0000000000  7.0000000000  5.0000000000 13.0000000000 20.0000000000  5.0000000000 10.0000000000  7.0000000000 12.0000000000  9.0000000000 17.0000000000 13.0000000000 23.0000000000  9.0000000000  9.0000000000  9.0000000000 26.0000000000  6.0000000000 17.0000000000  8.0000000000  9.0000000000 14.0000000000 11.0000000000  4.0000000000 19.0000000000  9.0000000000  5.0000000000 21.0000000000 28.0000000000 16.0000000000 15.0000000000  8.0000000000  7.0000000000  1.0000000000  7.0000000000  6.0000000000 24.0000000000 17.0000000000  2.0000000000 20.0000000000 12.0000000000 17.0000000000  4.0000000000 16.0000000000  7.0000000000  8.0000000000  7.0000000000 11.0000000000  9.0000000000 18.0000000000 11.0000000000  8.0000000000 18.0000000000 18.0000000000  5.0000000000 25.0000000000 25.0000000000 13.0000000000 17.0000000000 26.0000000000 22.0000000000  5.0000000000 15.0000000000 20.0000000000 17.0000000000  8.0000000000  7.0000000000 22.0000000000 20.0000000000 16.0000000000  4.0000000000  3.0000000000  5.0000000000 20.0000000000 21.0000000000 12.0000000000  5.0000000000 16.0000000000 19.0000000000 13.0000000000 22.0000000000  5.0000000000               
#[188]  22.0000000000 22.0000000000 21.0000000000  5.0000000000 10.0000000000 21.0000000000 20.0000000000  8.0000000000 10.0000000000 22.0000000000 17.0000000000  7.0000000000 16.0000000000 10.0000000000 19.0000000000 18.0000000000 16.0000000000 17.0000000000 26.0000000000 21.0000000000 21.0000000000 16.0000000000  6.0000000000 17.0000000000 26.0000000000 16.0000000000 11.0000000000 25.0000000000  9.0000000000 20.0000000000 16.0000000000 16.0000000000 17.0000000000 13.0000000000 13.0000000000 13.0000000000 18.0000000000  5.0000000000 13.0000000000 15.0000000000 12.0000000000 11.0000000000 10.0000000000 24.0000000000  9.0000000000  7.0000000000 14.0000000000 12.0000000000 19.0000000000  4.0000000000 16.0000000000 22.0000000000  8.0000000000  9.0000000000 17.0000000000  4.0000000000 24.0000000000 12.0000000000 19.0000000000  7.0000000000  6.0000000000 13.0000000000 12.0000000000 16.0000000000 27.0000000000  5.0000000000  7.0000000000 13.0000000000  9.0000000000 12.0000000000 13.0000000000 25.0000000000 18.0000000000  8.0000000000 10.0000000000  5.0000000000 17.0000000000 12.0000000000 13.0000000000  7.0000000000 20.0000000000 25.0000000000 14.0000000000 22.0000000000 17.0000000000 23.0000000000 17.0000000000 25.0000000000 20.0000000000 10.0000000000  9.0000000000  4.0000000000 16.0000000000 15.0000000000  9.0000000000 24.0000000000 18.0000000000 17.0000000000 21.0000000000 12.0000000000 12.0000000000 17.0000000000 10.0000000000 23.0000000000 16.0000000000  9.0000000000  7.0000000000  5.0000000000 23.0000000000  9.0000000000  8.0000000000 12.0000000000 16.0000000000 14.0000000000 13.0000000000  6.0000000000 21.0000000000 12.0000000000 11.0000000000 13.0000000000 27.0000000000 12.0000000000 17.0000000000 11.0000000000 14.0000000000 18.0000000000  7.0000000000 10.0000000000 14.0000000000 15.0000000000 11.0000000000 21.0000000000 28.0000000000 10.0000000000 17.0000000000 14.0000000000 11.0000000000 11.0000000000 11.0000000000  6.0000000000 22.0000000000 11.0000000000 12.0000000000 23.0000000000 18.0000000000 17.0000000000  8.0000000000 22.0000000000 15.0000000000  6.0000000000 15.0000000000  3.0000000000 17.0000000000 24.0000000000  7.0000000000 10.0000000000 21.0000000000 16.0000000000 11.0000000000 25.0000000000 25.0000000000 15.0000000000 19.0000000000 26.0000000000 20.0000000000 13.0000000000 15.0000000000 24.0000000000 21.0000000000  6.0000000000 17.0000000000 25.0000000000 27.0000000000 18.0000000000 10.0000000000 11.0000000000 11.0000000000 26.0000000000 23.0000000000  6.0000000000 11.0000000000 18.0000000000 20.0000000000 19.0000000000 27.0000000000 11.0000000000 10.0000000000               
#[189]  22.0000000000 24.0000000000 23.0000000000 11.0000000000  2.0000000000 23.0000000000 13.0000000000  4.0000000000  9.0000000000 24.0000000000 18.0000000000 10.0000000000 14.0000000000  3.0000000000 17.0000000000 15.0000000000 14.0000000000  9.0000000000 26.0000000000 27.0000000000 18.0000000000 14.0000000000  4.0000000000 14.0000000000 27.0000000000 14.0000000000  3.0000000000 25.0000000000  3.0000000000 19.0000000000 14.0000000000 14.0000000000 10.0000000000  4.0000000000  5.0000000000  7.0000000000 16.0000000000  8.0000000000  6.0000000000 15.0000000000  3.0000000000  3.0000000000  3.0000000000 25.0000000000  5.0000000000 11.0000000000 17.0000000000 17.0000000000 20.0000000000  9.0000000000 14.0000000000 24.0000000000  4.0000000000 10.0000000000 15.0000000000 10.0000000000 24.0000000000  3.0000000000 15.0000000000 12.0000000000  7.0000000000  5.0000000000  3.0000000000 14.0000000000 28.0000000000 11.0000000000 12.0000000000  6.0000000000 12.0000000000  4.0000000000  4.0000000000 24.0000000000 16.0000000000  6.0000000000  2.0000000000 12.0000000000 17.0000000000  4.0000000000 20.0000000000 10.0000000000 16.0000000000 23.0000000000 15.0000000000 20.0000000000 15.0000000000 18.0000000000 15.0000000000 26.0000000000 18.0000000000  5.0000000000  3.0000000000  9.0000000000 14.0000000000  8.0000000000  7.0000000000 25.0000000000 16.0000000000 15.0000000000 23.0000000000  3.0000000000  8.0000000000 15.0000000000 18.0000000000 19.0000000000 13.0000000000  5.0000000000  6.0000000000 11.0000000000 21.0000000000  3.0000000000 11.0000000000  5.0000000000 12.0000000000  7.0000000000 20.0000000000 11.0000000000 23.0000000000  7.0000000000  9.0000000000 10.0000000000 27.0000000000  4.0000000000 17.0000000000  6.0000000000  7.0000000000 15.0000000000 12.0000000000  2.0000000000 19.0000000000  7.0000000000  3.0000000000 22.0000000000 29.0000000000 16.0000000000 15.0000000000  6.0000000000  5.0000000000  2.0000000000 10.0000000000  4.0000000000 24.0000000000 20.0000000000  3.0000000000 21.0000000000 13.0000000000 15.0000000000  2.0000000000 17.0000000000  6.0000000000  6.0000000000  7.0000000000 11.0000000000  8.0000000000 19.0000000000 12.0000000000  6.0000000000 18.0000000000 18.0000000000  3.0000000000 26.0000000000 26.0000000000 13.0000000000 17.0000000000 27.0000000000 22.0000000000  4.0000000000 18.0000000000 21.0000000000 18.0000000000  6.0000000000  8.0000000000 23.0000000000 21.0000000000 16.0000000000  5.0000000000  4.0000000000  3.0000000000 21.0000000000 22.0000000000 10.0000000000  3.0000000000 16.0000000000 19.0000000000 16.0000000000 23.0000000000  3.0000000000  3.0000000000 10.0000000000               
#[190]  26.0000000000 29.0000000000 27.0000000000 22.0000000000 23.0000000000 28.0000000000 16.0000000000 23.0000000000 21.0000000000 28.0000000000 25.0000000000 23.0000000000 24.0000000000 24.0000000000 25.0000000000 24.0000000000 24.0000000000 31.0000000000 11.0000000000  9.0000000000 17.0000000000 16.0000000000 25.0000000000 17.0000000000  6.0000000000 24.0000000000 25.0000000000  7.0000000000 23.0000000000 16.0000000000 24.0000000000 24.0000000000 23.0000000000 27.0000000000 27.0000000000 21.0000000000 23.0000000000 22.0000000000 26.0000000000 21.0000000000 24.0000000000 25.0000000000 24.0000000000  5.0000000000 23.0000000000 23.0000000000 23.0000000000 20.0000000000 12.0000000000 21.0000000000 24.0000000000  4.0000000000 21.0000000000 23.0000000000 26.0000000000 22.0000000000  8.0000000000 24.0000000000 13.0000000000 23.0000000000 23.0000000000 19.0000000000 24.0000000000 24.0000000000  5.0000000000 22.0000000000 23.0000000000 27.0000000000 23.0000000000 26.0000000000 23.0000000000  5.0000000000 27.0000000000 21.0000000000 24.0000000000 21.0000000000 26.0000000000 25.0000000000 23.0000000000 23.0000000000 27.0000000000  8.0000000000 25.0000000000 17.0000000000 25.0000000000 21.0000000000 26.0000000000  5.0000000000 26.0000000000 23.0000000000 23.0000000000 22.0000000000 24.0000000000 24.0000000000 19.0000000000 10.0000000000 24.0000000000 17.0000000000 25.0000000000 24.0000000000 23.0000000000 24.0000000000 23.0000000000 17.0000000000 20.0000000000 23.0000000000 24.0000000000 23.0000000000 14.0000000000 22.0000000000 23.0000000000 27.0000000000 24.0000000000 28.0000000000 24.0000000000 24.0000000000 28.0000000000 21.0000000000 21.0000000000 25.0000000000  7.0000000000 21.0000000000 28.0000000000 21.0000000000 27.0000000000 26.0000000000 23.0000000000 24.0000000000 24.0000000000 21.0000000000 25.0000000000  9.0000000000 10.0000000000 20.0000000000 25.0000000000 27.0000000000 23.0000000000 23.0000000000 22.0000000000 23.0000000000 29.0000000000 23.0000000000 24.0000000000 11.0000000000 24.0000000000 12.0000000000 22.0000000000 22.0000000000 29.0000000000 25.0000000000 27.0000000000 21.0000000000 30.0000000000 18.0000000000 24.0000000000 24.0000000000 29.0000000000 23.0000000000 25.0000000000  5.0000000000  5.0000000000 23.0000000000 25.0000000000  6.0000000000 27.0000000000 27.0000000000 24.0000000000 22.0000000000 21.0000000000 24.0000000000 23.0000000000 11.0000000000 12.0000000000 26.0000000000 24.0000000000 23.0000000000 25.0000000000 14.0000000000  7.0000000000 24.0000000000 25.0000000000 27.0000000000 27.0000000000 24.0000000000 11.0000000000 25.0000000000 22.0000000000 22.0000000000 24.0000000000               
#[191]  24.0000000000 25.0000000000 24.0000000000 22.0000000000 13.0000000000 24.0000000000 15.0000000000 13.0000000000 17.0000000000 23.0000000000 11.0000000000 19.0000000000  9.0000000000 14.0000000000 18.0000000000  4.0000000000  7.0000000000 18.0000000000 27.0000000000 27.0000000000 16.0000000000 21.0000000000 15.0000000000 20.0000000000 29.0000000000  7.0000000000 14.0000000000 26.0000000000 12.0000000000 23.0000000000  9.0000000000  7.0000000000  3.0000000000 12.0000000000 14.0000000000  6.0000000000 12.0000000000 17.0000000000 14.0000000000  8.0000000000 12.0000000000 14.0000000000 14.0000000000 27.0000000000 14.0000000000 20.0000000000  6.0000000000 14.0000000000 18.0000000000 16.0000000000  7.0000000000 24.0000000000 15.0000000000 19.0000000000 13.0000000000 21.0000000000 25.0000000000 12.0000000000 20.0000000000 19.0000000000 14.0000000000 12.0000000000 12.0000000000  7.0000000000 29.0000000000 22.0000000000 21.0000000000 15.0000000000 19.0000000000 13.0000000000 14.0000000000 26.0000000000 14.0000000000 17.0000000000 13.0000000000 20.0000000000 15.0000000000 13.0000000000 13.0000000000 19.0000000000 14.0000000000 25.0000000000  8.0000000000 16.0000000000  6.0000000000 14.0000000000 13.0000000000 28.0000000000 19.0000000000 12.0000000000 14.0000000000 18.0000000000  7.0000000000 14.0000000000 16.0000000000 24.0000000000 15.0000000000 21.0000000000 24.0000000000 12.0000000000 16.0000000000 11.0000000000 11.0000000000 17.0000000000 19.0000000000 14.0000000000 15.0000000000 20.0000000000 19.0000000000 14.0000000000 20.0000000000 14.0000000000  3.0000000000 16.0000000000 13.0000000000 20.0000000000 24.0000000000 14.0000000000  8.0000000000 13.0000000000 29.0000000000 15.0000000000 15.0000000000 15.0000000000 16.0000000000  7.0000000000 21.0000000000 13.0000000000 14.0000000000 14.0000000000 14.0000000000 22.0000000000 31.0000000000 15.0000000000  6.0000000000 15.0000000000 16.0000000000 11.0000000000 13.0000000000 15.0000000000 25.0000000000 15.0000000000 12.0000000000 23.0000000000  6.0000000000 24.0000000000 13.0000000000 15.0000000000 14.0000000000 17.0000000000 15.0000000000 20.0000000000 16.0000000000 17.0000000000 21.0000000000 13.0000000000 11.0000000000 11.0000000000 14.0000000000 27.0000000000 28.0000000000  8.0000000000 14.0000000000 29.0000000000 23.0000000000 12.0000000000  7.0000000000 19.0000000000 12.0000000000 17.0000000000  5.0000000000 24.0000000000 21.0000000000 13.0000000000 14.0000000000 13.0000000000 12.0000000000 19.0000000000 24.0000000000 21.0000000000 12.0000000000 13.0000000000 12.0000000000  7.0000000000 25.0000000000 14.0000000000 10.0000000000 19.0000000000 12.0000000000 26.0000000000               
#[192]  22.0000000000 22.0000000000 21.0000000000 19.0000000000 14.0000000000 21.0000000000 18.0000000000 14.0000000000 17.0000000000 20.0000000000  6.0000000000 16.0000000000  4.0000000000 15.0000000000 13.0000000000  4.0000000000  2.0000000000 19.0000000000 26.0000000000 26.0000000000 13.0000000000 20.0000000000 16.0000000000 21.0000000000 28.0000000000  2.0000000000 13.0000000000 25.0000000000 13.0000000000 24.0000000000  4.0000000000  2.0000000000  9.0000000000 15.0000000000 15.0000000000  7.0000000000  9.0000000000 17.0000000000 16.0000000000  3.0000000000 16.0000000000 15.0000000000 15.0000000000 26.0000000000 15.0000000000 17.0000000000  8.0000000000 16.0000000000 15.0000000000 16.0000000000  2.0000000000 22.0000000000 12.0000000000 19.0000000000  8.0000000000 18.0000000000 24.0000000000 16.0000000000 19.0000000000 19.0000000000 18.0000000000 13.0000000000 16.0000000000  2.0000000000 29.0000000000 19.0000000000 21.0000000000 16.0000000000 19.0000000000 14.0000000000 17.0000000000 27.0000000000  9.0000000000 14.0000000000 14.0000000000 19.0000000000 10.0000000000 14.0000000000 15.0000000000 21.0000000000 11.0000000000 24.0000000000 14.0000000000 15.0000000000  3.0000000000 13.0000000000  8.0000000000 27.0000000000 16.0000000000 16.0000000000 15.0000000000 18.0000000000  2.0000000000 17.0000000000 15.0000000000 25.0000000000 12.0000000000 20.0000000000 21.0000000000 16.0000000000 17.0000000000  6.0000000000 10.0000000000 16.0000000000 20.0000000000 15.0000000000 19.0000000000 17.0000000000 18.0000000000 15.0000000000 20.0000000000 15.0000000000  6.0000000000 16.0000000000 15.0000000000 17.0000000000 21.0000000000 13.0000000000  9.0000000000 11.0000000000 28.0000000000 16.0000000000 10.0000000000 16.0000000000 17.0000000000  4.0000000000 21.0000000000 14.0000000000 14.0000000000 15.0000000000 15.0000000000 21.0000000000 30.0000000000 12.0000000000  3.0000000000 16.0000000000 17.0000000000 15.0000000000 11.0000000000 16.0000000000 22.0000000000 17.0000000000 16.0000000000 24.0000000000  6.0000000000 23.0000000000 14.0000000000 14.0000000000 17.0000000000 18.0000000000 17.0000000000 17.0000000000 19.0000000000 16.0000000000 21.0000000000  8.0000000000  7.0000000000  6.0000000000 15.0000000000 27.0000000000 27.0000000000  3.0000000000 11.0000000000 28.0000000000 20.0000000000 15.0000000000  7.0000000000 16.0000000000 11.0000000000 18.0000000000 11.0000000000 23.0000000000 24.0000000000  8.0000000000 18.0000000000 17.0000000000 13.0000000000 18.0000000000 25.0000000000 18.0000000000 13.0000000000  8.0000000000  7.0000000000  7.0000000000 24.0000000000 15.0000000000 14.0000000000 16.0000000000 14.0000000000 24.0000000000  7.0000000000               
#[193]  31.0000000000 32.0000000000 30.0000000000 28.0000000000 24.0000000000 31.0000000000 13.0000000000 24.0000000000 25.0000000000 31.0000000000 24.0000000000 27.0000000000 20.0000000000 26.0000000000 24.0000000000 20.0000000000 20.0000000000 30.0000000000  6.0000000000 12.0000000000 11.0000000000 25.0000000000 27.0000000000 22.0000000000 11.0000000000 20.0000000000 26.0000000000  8.0000000000 26.0000000000 19.0000000000 20.0000000000 20.0000000000 22.0000000000 24.0000000000 28.0000000000 20.0000000000 22.0000000000 26.0000000000 29.0000000000 21.0000000000 25.0000000000 26.0000000000 26.0000000000 11.0000000000 28.0000000000 28.0000000000 24.0000000000 22.0000000000 13.0000000000 25.0000000000 20.0000000000 18.0000000000 22.0000000000 27.0000000000 24.0000000000 28.0000000000  8.0000000000 25.0000000000 20.0000000000 28.0000000000 27.0000000000 22.0000000000 25.0000000000 20.0000000000 13.0000000000 29.0000000000 29.0000000000 29.0000000000 28.0000000000 27.0000000000 22.0000000000 12.0000000000 23.0000000000 24.0000000000 25.0000000000 28.0000000000 24.0000000000 27.0000000000 27.0000000000 29.0000000000 25.0000000000  7.0000000000 27.0000000000 15.0000000000 21.0000000000 13.0000000000 24.0000000000 12.0000000000 27.0000000000 24.0000000000 26.0000000000 27.0000000000 18.0000000000 19.0000000000 28.0000000000 12.0000000000 25.0000000000 26.0000000000 29.0000000000 25.0000000000 26.0000000000 20.0000000000 25.0000000000 12.0000000000 23.0000000000 28.0000000000 28.0000000000 29.0000000000 14.0000000000 25.0000000000 28.0000000000 28.0000000000 24.0000000000 30.0000000000 26.0000000000 28.0000000000 31.0000000000 24.0000000000 22.0000000000 25.0000000000 13.0000000000 24.0000000000 25.0000000000 28.0000000000 30.0000000000 16.0000000000 29.0000000000 25.0000000000 26.0000000000 22.0000000000 26.0000000000 14.0000000000 15.0000000000 23.0000000000 21.0000000000 28.0000000000 26.0000000000 24.0000000000 22.0000000000 27.0000000000 32.0000000000 25.0000000000 25.0000000000 15.0000000000 20.0000000000 23.0000000000 25.0000000000 13.0000000000 27.0000000000 29.0000000000 30.0000000000 27.0000000000 29.0000000000 11.0000000000 28.0000000000 22.0000000000 22.0000000000 24.0000000000 26.0000000000 12.0000000000 12.0000000000 19.0000000000 24.0000000000 13.0000000000 30.0000000000 24.0000000000 23.0000000000 12.0000000000 13.0000000000 29.0000000000 22.0000000000  7.0000000000 11.0000000000 22.0000000000 27.0000000000 26.0000000000 26.0000000000  8.0000000000 14.0000000000 28.0000000000 26.0000000000 25.0000000000 23.0000000000 20.0000000000  7.0000000000 26.0000000000 23.0000000000 27.0000000000 24.0000000000 15.0000000000 23.0000000000 20.0000000000               
#[194]  31.0000000000 30.0000000000 29.0000000000 29.0000000000 25.0000000000 29.0000000000 12.0000000000 25.0000000000 27.0000000000 30.0000000000 25.0000000000 28.0000000000 24.0000000000 27.0000000000 28.0000000000 24.0000000000 24.0000000000 31.0000000000  8.0000000000 11.0000000000 11.0000000000 22.0000000000 27.0000000000 19.0000000000  8.0000000000 24.0000000000 27.0000000000  7.0000000000 25.0000000000 16.0000000000 24.0000000000 24.0000000000 25.0000000000 25.0000000000 29.0000000000 23.0000000000 28.0000000000 26.0000000000 30.0000000000 21.0000000000 26.0000000000 27.0000000000 26.0000000000  8.0000000000 25.0000000000 28.0000000000 25.0000000000 26.0000000000 17.0000000000 25.0000000000 24.0000000000 15.0000000000 25.0000000000 30.0000000000 26.0000000000 29.0000000000  6.0000000000 26.0000000000 19.0000000000 28.0000000000 25.0000000000 21.0000000000 26.0000000000 24.0000000000 10.0000000000 29.0000000000 30.0000000000 29.0000000000 28.0000000000 28.0000000000 21.0000000000  9.0000000000 25.0000000000 28.0000000000 26.0000000000 29.0000000000 25.0000000000 27.0000000000 30.0000000000 28.0000000000 25.0000000000 10.0000000000 27.0000000000  9.0000000000 25.0000000000 13.0000000000 26.0000000000  9.0000000000 31.0000000000 25.0000000000 25.0000000000 27.0000000000 22.0000000000 20.0000000000 25.0000000000 10.0000000000 29.0000000000 23.0000000000 29.0000000000 26.0000000000 23.0000000000 25.0000000000 29.0000000000  9.0000000000 20.0000000000 25.0000000000 26.0000000000 30.0000000000  6.0000000000 24.0000000000 30.0000000000 29.0000000000 24.0000000000 30.0000000000 30.0000000000 29.0000000000 29.0000000000 27.0000000000 23.0000000000 25.0000000000 11.0000000000 23.0000000000 27.0000000000 23.0000000000 30.0000000000 20.0000000000 30.0000000000 26.0000000000 29.0000000000 23.0000000000 27.0000000000 13.0000000000 14.0000000000 26.0000000000 25.0000000000 30.0000000000 28.0000000000 25.0000000000 22.0000000000 25.0000000000 30.0000000000 29.0000000000 26.0000000000 11.0000000000 24.0000000000 18.0000000000 24.0000000000 13.0000000000 28.0000000000 27.0000000000 31.0000000000 28.0000000000 30.0000000000  9.0000000000 30.0000000000 24.0000000000 26.0000000000 23.0000000000 27.0000000000  9.0000000000  9.0000000000 23.0000000000 30.0000000000 10.0000000000 28.0000000000 25.0000000000 24.0000000000 14.0000000000 15.0000000000 26.0000000000 25.0000000000  9.0000000000 10.0000000000 24.0000000000 26.0000000000 25.0000000000 27.0000000000  6.0000000000 11.0000000000 31.0000000000 27.0000000000 28.0000000000 25.0000000000 24.0000000000  9.0000000000 27.0000000000 24.0000000000 27.0000000000 25.0000000000 12.0000000000 25.0000000000 24.0000000000 10.0000000000               
#[195]  27.0000000000 28.0000000000 26.0000000000 25.0000000000 24.0000000000 27.0000000000 20.0000000000 24.0000000000 22.0000000000 25.0000000000 21.0000000000 24.0000000000 22.0000000000 25.0000000000 26.0000000000 20.0000000000 20.0000000000 31.0000000000 13.0000000000 17.0000000000 19.0000000000 18.0000000000 25.0000000000 19.0000000000 15.0000000000 20.0000000000 25.0000000000 10.0000000000 23.0000000000 22.0000000000 22.0000000000 20.0000000000 21.0000000000 27.0000000000 27.0000000000 19.0000000000 22.0000000000 22.0000000000 27.0000000000 17.0000000000 24.0000000000 25.0000000000 24.0000000000 13.0000000000 23.0000000000 24.0000000000 19.0000000000 21.0000000000  8.0000000000 21.0000000000 20.0000000000  7.0000000000 21.0000000000 25.0000000000 24.0000000000 24.0000000000  9.0000000000 24.0000000000 15.0000000000 24.0000000000 23.0000000000 19.0000000000 24.0000000000 20.0000000000 14.0000000000 24.0000000000 25.0000000000 27.0000000000 24.0000000000 26.0000000000 23.0000000000 14.0000000000 25.0000000000 23.0000000000 24.0000000000 23.0000000000 25.0000000000 25.0000000000 23.0000000000 25.0000000000 25.0000000000 17.0000000000 21.0000000000 19.0000000000 21.0000000000 23.0000000000 24.0000000000 14.0000000000 27.0000000000 23.0000000000 23.0000000000 23.0000000000 20.0000000000 28.0000000000 21.0000000000 16.0000000000 23.0000000000 18.0000000000 26.0000000000 24.0000000000 23.0000000000 21.0000000000 20.0000000000 19.0000000000 22.0000000000 23.0000000000 24.0000000000 25.0000000000 16.0000000000 23.0000000000 25.0000000000 27.0000000000 20.0000000000 28.0000000000 22.0000000000 25.0000000000 27.0000000000 23.0000000000 19.0000000000 23.0000000000 16.0000000000 22.0000000000 26.0000000000 21.0000000000 28.0000000000 22.0000000000 25.0000000000 24.0000000000 24.0000000000 21.0000000000 25.0000000000 18.0000000000 19.0000000000 20.0000000000 21.0000000000 27.0000000000 26.0000000000 23.0000000000 21.0000000000 23.0000000000 28.0000000000 24.0000000000 24.0000000000 17.0000000000 22.0000000000 15.0000000000 22.0000000000 24.0000000000 29.0000000000 25.0000000000 27.0000000000 23.0000000000 30.0000000000 20.0000000000 24.0000000000 22.0000000000 25.0000000000 19.0000000000 25.0000000000 14.0000000000 14.0000000000 20.0000000000 24.0000000000 15.0000000000 26.0000000000 27.0000000000 20.0000000000 24.0000000000 23.0000000000 24.0000000000 23.0000000000 10.0000000000 18.0000000000 24.0000000000 24.0000000000 23.0000000000 25.0000000000 16.0000000000 16.0000000000 26.0000000000 25.0000000000 23.0000000000 23.0000000000 23.0000000000 20.0000000000 25.0000000000 22.0000000000 23.0000000000 24.0000000000  9.0000000000 22.0000000000 20.0000000000 17.0000000000 15.0000000000               
#[196]  30.0000000000 32.0000000000 30.0000000000 26.0000000000 25.0000000000 31.0000000000 12.0000000000 25.0000000000 24.0000000000 31.0000000000 27.0000000000 25.0000000000 26.0000000000 26.0000000000 30.0000000000 26.0000000000 26.0000000000 32.0000000000  9.0000000000  7.0000000000 13.0000000000 16.0000000000 27.0000000000 13.0000000000  6.0000000000 26.0000000000 26.0000000000  6.0000000000 25.0000000000 10.0000000000 26.0000000000 26.0000000000 25.0000000000 25.0000000000 29.0000000000 23.0000000000 28.0000000000 26.0000000000 29.0000000000 23.0000000000 26.0000000000 27.0000000000 26.0000000000  5.0000000000 25.0000000000 25.0000000000 25.0000000000 24.0000000000 16.0000000000 25.0000000000 26.0000000000 12.0000000000 25.0000000000 27.0000000000 28.0000000000 26.0000000000  5.0000000000 26.0000000000 13.0000000000 25.0000000000 25.0000000000 21.0000000000 26.0000000000 25.0000000000  8.0000000000 26.0000000000 27.0000000000 29.0000000000 25.0000000000 28.0000000000 21.0000000000  3.0000000000 29.0000000000 25.0000000000 26.0000000000 26.0000000000 28.0000000000 27.0000000000 27.0000000000 27.0000000000 29.0000000000  8.0000000000 27.0000000000 13.0000000000 27.0000000000 17.0000000000 28.0000000000  5.0000000000 31.0000000000 25.0000000000 25.0000000000 26.0000000000 26.0000000000 20.0000000000 21.0000000000  4.0000000000 29.0000000000 17.0000000000 30.0000000000 26.0000000000 21.0000000000 27.0000000000 27.0000000000 13.0000000000 14.0000000000 25.0000000000 26.0000000000 27.0000000000 10.0000000000 24.0000000000 27.0000000000 29.0000000000 24.0000000000 30.0000000000 28.0000000000 26.0000000000 31.0000000000 21.0000000000 23.0000000000 27.0000000000  7.0000000000 23.0000000000 29.0000000000 23.0000000000 29.0000000000 22.0000000000 27.0000000000 26.0000000000 26.0000000000 21.0000000000 27.0000000000  9.0000000000 10.0000000000 23.0000000000 27.0000000000 29.0000000000 25.0000000000 25.0000000000 24.0000000000 25.0000000000 32.0000000000 27.0000000000 26.0000000000  5.0000000000 26.0000000000 12.0000000000 24.0000000000 19.0000000000 28.0000000000 27.0000000000 31.0000000000 25.0000000000 31.0000000000 15.0000000000 28.0000000000 26.0000000000 30.0000000000 25.0000000000 27.0000000000  5.0000000000  5.0000000000 25.0000000000 30.0000000000  6.0000000000 30.0000000000 25.0000000000 26.0000000000 18.0000000000 17.0000000000 26.0000000000 25.0000000000  8.0000000000  4.0000000000 28.0000000000 26.0000000000 25.0000000000 27.0000000000 10.0000000000  5.0000000000 28.0000000000 27.0000000000 30.0000000000 29.0000000000 26.0000000000 11.0000000000 27.0000000000 24.0000000000 26.0000000000 25.0000000000  8.0000000000 25.0000000000 26.0000000000 13.0000000000  8.0000000000 14.0000000000               
#[197]  27.0000000000 26.0000000000 25.0000000000 24.0000000000 19.0000000000 25.0000000000 10.0000000000 19.0000000000 20.0000000000 26.0000000000 16.0000000000 22.0000000000 12.0000000000 21.0000000000 19.0000000000 11.0000000000 12.0000000000 23.0000000000 16.0000000000 18.0000000000  5.0000000000 26.0000000000 22.0000000000 23.0000000000 18.0000000000 12.0000000000 21.0000000000 17.0000000000 19.0000000000 20.0000000000 12.0000000000 12.0000000000 16.0000000000 17.0000000000 21.0000000000 17.0000000000 19.0000000000 20.0000000000 20.0000000000 13.0000000000 19.0000000000 21.0000000000 21.0000000000 18.0000000000 21.0000000000 23.0000000000 15.0000000000 20.0000000000 25.0000000000 19.0000000000 12.0000000000 24.0000000000 17.0000000000 22.0000000000 14.0000000000 24.0000000000 16.0000000000 19.0000000000 25.0000000000 22.0000000000 21.0000000000 19.0000000000 19.0000000000 12.0000000000 19.0000000000 25.0000000000 24.0000000000 22.0000000000 22.0000000000 20.0000000000 19.0000000000 19.0000000000 13.0000000000 20.0000000000 20.0000000000 23.0000000000 14.0000000000 20.0000000000 22.0000000000 24.0000000000 17.0000000000 14.0000000000 21.0000000000  7.0000000000 13.0000000000  5.0000000000 14.0000000000 19.0000000000 22.0000000000 18.0000000000 21.0000000000 21.0000000000 10.0000000000 12.0000000000 21.0000000000 18.0000000000 20.0000000000 26.0000000000 25.0000000000 19.0000000000 19.0000000000 16.0000000000 20.0000000000  8.0000000000 20.0000000000 21.0000000000 22.0000000000 23.0000000000 10.0000000000 20.0000000000 23.0000000000 21.0000000000 16.0000000000 23.0000000000 22.0000000000 23.0000000000 25.0000000000 19.0000000000 19.0000000000 14.0000000000 20.0000000000 21.0000000000 15.0000000000 22.0000000000 23.0000000000  8.0000000000 24.0000000000 20.0000000000 22.0000000000 21.0000000000 21.0000000000 13.0000000000 22.0000000000 21.0000000000 13.0000000000 22.0000000000 22.0000000000 18.0000000000 13.0000000000 22.0000000000 26.0000000000 21.0000000000 19.0000000000 20.0000000000 11.0000000000 28.0000000000 20.0000000000  5.0000000000 20.0000000000 24.0000000000 22.0000000000 23.0000000000 21.0000000000  7.0000000000 24.0000000000 14.0000000000 14.0000000000 16.0000000000 21.0000000000 19.0000000000 19.0000000000 13.0000000000 21.0000000000 20.0000000000 24.0000000000 17.0000000000 14.0000000000  6.0000000000  3.0000000000 24.0000000000 16.0000000000 15.0000000000 16.0000000000 12.0000000000 21.0000000000 20.0000000000 19.0000000000 10.0000000000 17.0000000000 24.0000000000 19.0000000000 16.0000000000 15.0000000000 11.0000000000 14.0000000000 21.0000000000 17.0000000000 22.0000000000 19.0000000000 21.0000000000 14.0000000000 12.0000000000 12.0000000000 14.0000000000 23.0000000000 18.0000000000               
#[198]  21.0000000000 22.0000000000 20.0000000000 12.0000000000 17.0000000000 21.0000000000 21.0000000000 17.0000000000 14.0000000000 19.0000000000  9.0000000000 10.0000000000  9.0000000000 17.0000000000 18.0000000000  9.0000000000  7.0000000000 22.0000000000 25.0000000000 20.0000000000 18.0000000000 17.0000000000 15.0000000000 18.0000000000 25.0000000000  7.0000000000 18.0000000000 24.0000000000 14.0000000000 21.0000000000  9.0000000000  7.0000000000 12.0000000000 18.0000000000 18.0000000000 10.0000000000 12.0000000000 14.0000000000 18.0000000000  6.0000000000 19.0000000000 18.0000000000 17.0000000000 23.0000000000 16.0000000000 10.0000000000  5.0000000000 10.0000000000 14.0000000000 13.0000000000  7.0000000000 19.0000000000 15.0000000000 14.0000000000 13.0000000000 11.0000000000 23.0000000000 19.0000000000 18.0000000000 12.0000000000 15.0000000000 16.0000000000 19.0000000000  7.0000000000 26.0000000000 12.0000000000 14.0000000000 18.0000000000 12.0000000000 17.0000000000 20.0000000000 24.0000000000 14.0000000000 13.0000000000 17.0000000000 12.0000000000 13.0000000000 17.0000000000  8.0000000000 14.0000000000 16.0000000000 24.0000000000 11.0000000000 17.0000000000  8.0000000000 18.0000000000 13.0000000000 24.0000000000 19.0000000000 19.0000000000 16.0000000000 13.0000000000  7.0000000000 20.0000000000 14.0000000000 22.0000000000 15.0000000000 17.0000000000 20.0000000000 19.0000000000 17.0000000000 11.0000000000  4.0000000000 20.0000000000 17.0000000000 16.0000000000 16.0000000000 10.0000000000 20.0000000000 16.0000000000 15.0000000000 18.0000000000  7.0000000000 19.0000000000  9.0000000000 11.0000000000 21.0000000000 13.0000000000 10.0000000000 14.0000000000 26.0000000000 19.0000000000 15.0000000000 16.0000000000 19.0000000000  9.0000000000 14.0000000000 17.0000000000  7.0000000000 16.0000000000 18.0000000000 18.0000000000 28.0000000000  5.0000000000  8.0000000000 18.0000000000 16.0000000000 18.0000000000 14.0000000000 13.0000000000 22.0000000000 11.0000000000 19.0000000000 22.0000000000 11.0000000000 20.0000000000 15.0000000000 19.0000000000 20.0000000000 15.0000000000 20.0000000000 10.0000000000 22.0000000000 21.0000000000 15.0000000000 13.0000000000 12.0000000000  8.0000000000 18.0000000000 24.0000000000 24.0000000000  8.0000000000 14.0000000000 25.0000000000 20.0000000000 18.0000000000  6.0000000000 21.0000000000 16.0000000000 15.0000000000 14.0000000000 24.0000000000 24.0000000000 13.0000000000 19.0000000000 18.0000000000 16.0000000000 23.0000000000 22.0000000000 13.0000000000 16.0000000000 13.0000000000 11.0000000000 12.0000000000 26.0000000000 18.0000000000 17.0000000000 11.0000000000 17.0000000000 21.0000000000 10.0000000000  7.0000000000 24.0000000000 26.0000000000 19.0000000000 23.0000000000 17.0000000000               
#[199]  28.0000000000 32.0000000000 30.0000000000 27.0000000000 27.0000000000 31.0000000000 14.0000000000 27.0000000000 26.0000000000 31.0000000000 28.0000000000 28.0000000000 28.0000000000 28.0000000000 29.0000000000 28.0000000000 28.0000000000 34.0000000000  9.0000000000  8.0000000000 15.0000000000 21.0000000000 29.0000000000 18.0000000000  5.0000000000 28.0000000000 29.0000000000  5.0000000000 27.0000000000 14.0000000000 28.0000000000 28.0000000000 27.0000000000 27.0000000000 31.0000000000 25.0000000000 27.0000000000 26.0000000000 31.0000000000 25.0000000000 28.0000000000 29.0000000000 28.0000000000  4.0000000000 27.0000000000 28.0000000000 27.0000000000 24.0000000000 16.0000000000 25.0000000000 28.0000000000 11.0000000000 25.0000000000 28.0000000000 30.0000000000 27.0000000000  6.0000000000 28.0000000000 18.0000000000 28.0000000000 27.0000000000 23.0000000000 28.0000000000 28.0000000000  7.0000000000 27.0000000000 28.0000000000 31.0000000000 28.0000000000 30.0000000000 23.0000000000  4.0000000000 31.0000000000 26.0000000000 28.0000000000 27.0000000000 30.0000000000 29.0000000000 28.0000000000 28.0000000000 31.0000000000  7.0000000000 29.0000000000 15.0000000000 29.0000000000 19.0000000000 30.0000000000  4.0000000000 30.0000000000 27.0000000000 27.0000000000 26.0000000000 28.0000000000 22.0000000000 23.0000000000  9.0000000000 28.0000000000 22.0000000000 28.0000000000 28.0000000000 23.0000000000 28.0000000000 27.0000000000 15.0000000000 19.0000000000 27.0000000000 28.0000000000 28.0000000000 12.0000000000 26.0000000000 28.0000000000 31.0000000000 28.0000000000 32.0000000000 28.0000000000 29.0000000000 31.0000000000 26.0000000000 25.0000000000 29.0000000000  6.0000000000 25.0000000000 31.0000000000 25.0000000000 31.0000000000 24.0000000000 28.0000000000 28.0000000000 27.0000000000 26.0000000000 28.0000000000  8.0000000000  8.0000000000 24.0000000000 29.0000000000 31.0000000000 28.0000000000 27.0000000000 26.0000000000 27.0000000000 32.0000000000 27.0000000000 28.0000000000 10.0000000000 28.0000000000 17.0000000000 26.0000000000 21.0000000000 30.0000000000 29.0000000000 33.0000000000 26.0000000000 33.0000000000 17.0000000000 28.0000000000 28.0000000000 32.0000000000 26.0000000000 29.0000000000  4.0000000000  4.0000000000 27.0000000000 29.0000000000  5.0000000000 30.0000000000 27.0000000000 28.0000000000 20.0000000000 19.0000000000 28.0000000000 27.0000000000  9.0000000000 11.0000000000 30.0000000000 28.0000000000 27.0000000000 29.0000000000 12.0000000000  6.0000000000 29.0000000000 29.0000000000 31.0000000000 29.0000000000 28.0000000000 10.0000000000 29.0000000000 26.0000000000 26.0000000000 27.0000000000  7.0000000000 29.0000000000 28.0000000000 13.0000000000 10.0000000000 15.0000000000  7.0000000000 20.0000000000 26.0000000000               
#[200]  22.0000000000 24.0000000000 22.0000000000  2.0000000000 11.0000000000 23.0000000000 21.0000000000 13.0000000000  5.0000000000 23.0000000000 20.0000000000  4.0000000000 19.0000000000 11.0000000000 21.0000000000 19.0000000000 19.0000000000 16.0000000000 26.0000000000 20.0000000000 22.0000000000 15.0000000000  7.0000000000 14.0000000000 25.0000000000 19.0000000000 12.0000000000 25.0000000000 10.0000000000 19.0000000000 19.0000000000 19.0000000000 18.0000000000 12.0000000000 12.0000000000 16.0000000000 20.0000000000  4.0000000000 12.0000000000 18.0000000000 11.0000000000 12.0000000000 11.0000000000 23.0000000000 10.0000000000  4.0000000000 15.0000000000 10.0000000000 21.0000000000  5.0000000000 19.0000000000 23.0000000000  9.0000000000  4.0000000000 20.0000000000  3.0000000000 24.0000000000 11.0000000000 18.0000000000  2.0000000000  7.0000000000 14.0000000000 11.0000000000 19.0000000000 26.0000000000  2.0000000000  2.0000000000 12.0000000000  4.0000000000 11.0000000000 12.0000000000 24.0000000000 21.0000000000  5.0000000000 11.0000000000  3.0000000000 20.0000000000 13.0000000000 10.0000000000  2.0000000000 23.0000000000 24.0000000000 15.0000000000 23.0000000000 20.0000000000 24.0000000000 20.0000000000 24.0000000000 22.0000000000 13.0000000000  8.0000000000  3.0000000000 19.0000000000 16.0000000000 10.0000000000 23.0000000000 20.0000000000 16.0000000000 22.0000000000 11.0000000000 11.0000000000 19.0000000000 12.0000000000 24.0000000000 13.0000000000 12.0000000000  6.0000000000  2.0000000000 24.0000000000 10.0000000000  3.0000000000 11.0000000000 19.0000000000 13.0000000000 11.0000000000  3.0000000000 23.0000000000 11.0000000000 14.0000000000 12.0000000000 26.0000000000 13.0000000000 22.0000000000 12.0000000000 13.0000000000 19.0000000000  2.0000000000 11.0000000000 12.0000000000 14.0000000000 10.0000000000 20.0000000000 27.0000000000  9.0000000000 20.0000000000 12.0000000000  8.0000000000 10.0000000000 12.0000000000  7.0000000000 24.0000000000 11.0000000000 11.0000000000 22.0000000000 17.0000000000 16.0000000000  9.0000000000 23.0000000000 14.0000000000  5.0000000000 14.0000000000  2.0000000000 15.0000000000 25.0000000000  3.0000000000 11.0000000000 23.0000000000 19.0000000000 12.0000000000 24.0000000000 24.0000000000 17.0000000000 21.0000000000 25.0000000000 22.0000000000 12.0000000000 16.0000000000 25.0000000000 22.0000000000  7.0000000000 16.0000000000 25.0000000000 26.0000000000 21.0000000000  9.0000000000 10.0000000000 12.0000000000 27.0000000000 22.0000000000  3.0000000000 10.0000000000 21.0000000000 23.0000000000 20.0000000000 26.0000000000 10.0000000000 11.0000000000  5.0000000000 10.0000000000 23.0000000000 20.0000000000 19.0000000000 27.0000000000 28.0000000000 25.0000000000 25.0000000000 23.0000000000 12.0000000000 26.0000000000               
#[201]  20.0000000000 21.0000000000 19.0000000000 11.0000000000 10.0000000000 20.0000000000 22.0000000000 12.0000000000 10.0000000000 20.0000000000 17.0000000000  9.0000000000 16.0000000000 10.0000000000 19.0000000000 18.0000000000 16.0000000000 15.0000000000 23.0000000000 23.0000000000 23.0000000000  4.0000000000 11.0000000000  5.0000000000 22.0000000000 16.0000000000 11.0000000000 22.0000000000  7.0000000000 10.0000000000 16.0000000000 16.0000000000 17.0000000000 11.0000000000 11.0000000000 15.0000000000 18.0000000000 12.0000000000 11.0000000000 13.0000000000 12.0000000000 11.0000000000 10.0000000000 21.0000000000  7.0000000000  9.0000000000 17.0000000000 19.0000000000 16.0000000000 13.0000000000 16.0000000000 18.0000000000 10.0000000000 13.0000000000 17.0000000000 10.0000000000 21.0000000000 12.0000000000 11.0000000000 11.0000000000 13.0000000000 13.0000000000 12.0000000000 16.0000000000 23.0000000000 11.0000000000 13.0000000000 11.0000000000 11.0000000000 10.0000000000 13.0000000000 19.0000000000 18.0000000000  9.0000000000 10.0000000000 13.0000000000 17.0000000000  9.0000000000 19.0000000000 13.0000000000 18.0000000000 24.0000000000 19.0000000000 17.0000000000 17.0000000000 21.0000000000 17.0000000000 21.0000000000 20.0000000000 14.0000000000  9.0000000000 12.0000000000 16.0000000000 15.0000000000  3.0000000000 20.0000000000 18.0000000000  5.0000000000 19.0000000000 12.0000000000  7.0000000000 17.0000000000 17.0000000000 23.0000000000  4.0000000000  7.0000000000 12.0000000000  9.0000000000 20.0000000000  9.0000000000 13.0000000000 11.0000000000 14.0000000000 12.0000000000 20.0000000000 10.0000000000 20.0000000000  3.0000000000 15.0000000000 11.0000000000 23.0000000000 12.0000000000 19.0000000000  5.0000000000 11.0000000000 18.0000000000 13.0000000000 10.0000000000 18.0000000000  7.0000000000 11.0000000000 15.0000000000 26.0000000000 16.0000000000 17.0000000000 11.0000000000 10.0000000000 11.0000000000 13.0000000000  9.0000000000 21.0000000000 20.0000000000 12.0000000000 15.0000000000 16.0000000000  7.0000000000  8.0000000000 20.0000000000 13.0000000000 11.0000000000 13.0000000000 11.0000000000 15.0000000000 24.0000000000 14.0000000000 10.0000000000 21.0000000000 15.0000000000 11.0000000000 21.0000000000 21.0000000000 15.0000000000 19.0000000000 22.0000000000 19.0000000000 11.0000000000 18.0000000000 26.0000000000 21.0000000000 10.0000000000 15.0000000000 24.0000000000 22.0000000000 18.0000000000 12.0000000000 11.0000000000  9.0000000000 26.0000000000 17.0000000000 12.0000000000  9.0000000000 19.0000000000 19.0000000000 19.0000000000 26.0000000000 11.0000000000 12.0000000000 12.0000000000 10.0000000000 18.0000000000 17.0000000000 16.0000000000 27.0000000000 24.0000000000 20.0000000000 18.0000000000 22.0000000000 13.0000000000 23.0000000000 11.0000000000               
#[202]  28.0000000000 29.0000000000 27.0000000000 15.0000000000 11.0000000000 28.0000000000 19.0000000000 13.0000000000 13.0000000000 28.0000000000 23.0000000000 12.0000000000 19.0000000000 11.0000000000 22.0000000000 21.0000000000 19.0000000000 18.0000000000 22.0000000000 17.0000000000 20.0000000000  7.0000000000 13.0000000000  8.0000000000 19.0000000000 19.0000000000 12.0000000000 19.0000000000 12.0000000000 13.0000000000 19.0000000000 19.0000000000 20.0000000000 14.0000000000 14.0000000000 16.0000000000 21.0000000000 16.0000000000 14.0000000000 20.0000000000 13.0000000000 12.0000000000 12.0000000000 18.0000000000 14.0000000000 13.0000000000 23.0000000000 23.0000000000 15.0000000000 17.0000000000 19.0000000000 15.0000000000 11.0000000000 15.0000000000 20.0000000000 14.0000000000 18.0000000000 13.0000000000  4.0000000000 15.0000000000 17.0000000000 10.0000000000 13.0000000000 19.0000000000 20.0000000000 14.0000000000 17.0000000000 15.0000000000 15.0000000000 13.0000000000 10.0000000000 16.0000000000 21.0000000000 10.0000000000 11.0000000000 17.0000000000 21.0000000000 13.0000000000 25.0000000000 17.0000000000 21.0000000000 15.0000000000 25.0000000000 26.0000000000 20.0000000000 24.0000000000 20.0000000000 18.0000000000 23.0000000000 15.0000000000 12.0000000000 16.0000000000 19.0000000000 18.0000000000 12.0000000000 15.0000000000 21.0000000000  8.0000000000 27.0000000000 13.0000000000 16.0000000000 20.0000000000 23.0000000000 21.0000000000 11.0000000000 14.0000000000 16.0000000000 15.0000000000 23.0000000000 12.0000000000 16.0000000000 14.0000000000 19.0000000000 16.0000000000 26.0000000000 13.0000000000 28.0000000000  6.0000000000 18.0000000000 16.0000000000 19.0000000000  9.0000000000 22.0000000000 14.0000000000 15.0000000000 21.0000000000 17.0000000000 11.0000000000 24.0000000000  6.0000000000 12.0000000000 22.0000000000 21.0000000000 20.0000000000 20.0000000000 14.0000000000 11.0000000000 12.0000000000 16.0000000000 13.0000000000 29.0000000000 26.0000000000 13.0000000000 11.0000000000 19.0000000000  4.0000000000 11.0000000000 23.0000000000 16.0000000000 15.0000000000 16.0000000000 15.0000000000 18.0000000000 21.0000000000 18.0000000000 11.0000000000 24.0000000000 23.0000000000 12.0000000000 18.0000000000 18.0000000000 18.0000000000 22.0000000000 19.0000000000 27.0000000000 14.0000000000 24.0000000000 25.0000000000 24.0000000000 15.0000000000 18.0000000000 17.0000000000 13.0000000000 21.0000000000 15.0000000000 14.0000000000 12.0000000000 17.0000000000 18.0000000000 14.0000000000 12.0000000000 22.0000000000 24.0000000000 22.0000000000 18.0000000000 12.0000000000 13.0000000000 16.0000000000 11.0000000000 15.0000000000 20.0000000000 19.0000000000 20.0000000000 21.0000000000 17.0000000000 15.0000000000 25.0000000000 19.0000000000 20.0000000000 15.0000000000  9.0000000000               
#[203]  27.0000000000 26.0000000000 26.0000000000 14.0000000000  6.0000000000 26.0000000000 18.0000000000  8.0000000000 13.0000000000 27.0000000000 21.0000000000 12.0000000000 18.0000000000  7.0000000000 21.0000000000 20.0000000000 18.0000000000 13.0000000000 30.0000000000 31.0000000000 23.0000000000 17.0000000000  8.0000000000 18.0000000000 31.0000000000 18.0000000000  7.0000000000 29.0000000000  6.0000000000 22.0000000000 18.0000000000 18.0000000000 15.0000000000  8.0000000000  9.0000000000 11.0000000000 20.0000000000 12.0000000000 10.0000000000 18.0000000000  8.0000000000  7.0000000000  7.0000000000 29.0000000000  8.0000000000 14.0000000000 21.0000000000 21.0000000000 23.0000000000 13.0000000000 17.0000000000 27.0000000000  8.0000000000 15.0000000000 19.0000000000 13.0000000000 28.0000000000  8.0000000000 19.0000000000 16.0000000000 11.0000000000  9.0000000000  8.0000000000 18.0000000000 32.0000000000 14.0000000000 15.0000000000 10.0000000000 16.0000000000  8.0000000000  9.0000000000 28.0000000000 20.0000000000 10.0000000000  6.0000000000 16.0000000000 20.0000000000  8.0000000000 24.0000000000 14.0000000000 20.0000000000 28.0000000000 19.0000000000 24.0000000000 19.0000000000 22.0000000000 19.0000000000 30.0000000000 22.0000000000 10.0000000000  6.0000000000 13.0000000000 18.0000000000 13.0000000000 10.0000000000 29.0000000000 20.0000000000 18.0000000000 26.0000000000  8.0000000000 12.0000000000 19.0000000000 21.0000000000 24.0000000000 17.0000000000  8.0000000000 10.0000000000 14.0000000000 25.0000000000  6.0000000000 16.0000000000  9.0000000000 15.0000000000 11.0000000000 24.0000000000 14.0000000000 26.0000000000 11.0000000000 12.0000000000 14.0000000000 28.0000000000  8.0000000000 21.0000000000  9.0000000000 11.0000000000 20.0000000000 16.0000000000  6.0000000000 23.0000000000 11.0000000000  6.0000000000 26.0000000000 27.0000000000 19.0000000000 19.0000000000 10.0000000000  9.0000000000  7.0000000000 14.0000000000  7.0000000000 26.0000000000 24.0000000000  8.0000000000 25.0000000000 18.0000000000 18.0000000000  5.0000000000 22.0000000000 11.0000000000  9.0000000000 11.0000000000 14.0000000000 13.0000000000 24.0000000000 16.0000000000 10.0000000000 23.0000000000 21.0000000000  7.0000000000 30.0000000000 30.0000000000 17.0000000000 21.0000000000 31.0000000000 24.0000000000  9.0000000000 22.0000000000 26.0000000000 23.0000000000  9.0000000000 13.0000000000 28.0000000000 26.0000000000 20.0000000000  8.0000000000  8.0000000000  7.0000000000 26.0000000000 26.0000000000 14.0000000000  7.0000000000 20.0000000000 16.0000000000 21.0000000000 28.0000000000  7.0000000000  8.0000000000 13.0000000000  6.0000000000 27.0000000000 17.0000000000 18.0000000000 29.0000000000 29.0000000000 27.0000000000 29.0000000000 24.0000000000 20.0000000000 30.0000000000 14.0000000000 13.0000000000 15.0000000000               
#[204]  23.0000000000 24.0000000000 23.0000000000 12.0000000000  5.0000000000 23.0000000000 16.0000000000  7.0000000000 10.0000000000 24.0000000000 19.0000000000 11.0000000000 15.0000000000  6.0000000000 17.0000000000 16.0000000000 14.0000000000  8.0000000000 29.0000000000 30.0000000000 21.0000000000 15.0000000000  7.0000000000 15.0000000000 30.0000000000 15.0000000000  6.0000000000 28.0000000000  4.0000000000 20.0000000000 15.0000000000 15.0000000000 11.0000000000  5.0000000000  4.0000000000 10.0000000000 16.0000000000 11.0000000000  5.0000000000 16.0000000000  6.0000000000  6.0000000000  6.0000000000 28.0000000000  6.0000000000 12.0000000000 18.0000000000 18.0000000000 23.0000000000 12.0000000000 15.0000000000 27.0000000000  7.0000000000 11.0000000000 16.0000000000 13.0000000000 27.0000000000  6.0000000000 18.0000000000 13.0000000000 10.0000000000  8.0000000000  6.0000000000 15.0000000000 31.0000000000 12.0000000000 13.0000000000  5.0000000000 13.0000000000  3.0000000000  7.0000000000 27.0000000000 17.0000000000  7.0000000000  5.0000000000 13.0000000000 18.0000000000  5.0000000000 19.0000000000 11.0000000000 17.0000000000 26.0000000000 16.0000000000 21.0000000000 16.0000000000 19.0000000000 16.0000000000 29.0000000000 18.0000000000  8.0000000000  4.0000000000 12.0000000000 15.0000000000  9.0000000000  8.0000000000 28.0000000000 16.0000000000 16.0000000000 23.0000000000  6.0000000000  9.0000000000 15.0000000000 19.0000000000 22.0000000000 14.0000000000  6.0000000000  9.0000000000 10.0000000000 24.0000000000  6.0000000000 12.0000000000  4.0000000000 13.0000000000  6.0000000000 19.0000000000 12.0000000000 23.0000000000  8.0000000000 12.0000000000 11.0000000000 30.0000000000  7.0000000000 18.0000000000  7.0000000000  6.0000000000 16.0000000000 12.0000000000  5.0000000000 18.0000000000  8.0000000000  4.0000000000 23.0000000000 32.0000000000 17.0000000000 16.0000000000  5.0000000000  6.0000000000  5.0000000000 13.0000000000  7.0000000000 24.0000000000 19.0000000000  6.0000000000 24.0000000000 14.0000000000 18.0000000000  5.0000000000 18.0000000000  6.0000000000  7.0000000000  6.0000000000 12.0000000000  7.0000000000 22.0000000000 13.0000000000  9.0000000000 18.0000000000 19.0000000000  6.0000000000 29.0000000000 29.0000000000 13.0000000000 17.0000000000 30.0000000000 22.0000000000  5.0000000000 19.0000000000 23.0000000000 19.0000000000  9.0000000000  9.0000000000 26.0000000000 24.0000000000 17.0000000000  8.0000000000  7.0000000000  4.0000000000 24.0000000000 25.0000000000 11.0000000000  2.0000000000 17.0000000000 20.0000000000 17.0000000000 26.0000000000  4.0000000000  6.0000000000 13.0000000000  4.0000000000 27.0000000000 13.0000000000 15.0000000000 27.0000000000 28.0000000000 27.0000000000 28.0000000000 20.0000000000 18.0000000000 30.0000000000 11.0000000000 11.0000000000 14.0000000000  9.0000000000               
#[205]  31.0000000000 35.0000000000 33.0000000000 28.0000000000 28.0000000000 34.0000000000 15.0000000000 28.0000000000 27.0000000000 34.0000000000 31.0000000000 28.0000000000 29.0000000000 29.0000000000 30.0000000000 29.0000000000 29.0000000000 35.0000000000 11.0000000000  9.0000000000 16.0000000000 22.0000000000 30.0000000000 19.0000000000  6.0000000000 29.0000000000 30.0000000000  7.0000000000 29.0000000000 15.0000000000 29.0000000000 29.0000000000 28.0000000000 27.0000000000 32.0000000000 26.0000000000 28.0000000000 28.0000000000 32.0000000000 27.0000000000 29.0000000000 30.0000000000 29.0000000000  5.0000000000 29.0000000000 29.0000000000 29.0000000000 26.0000000000 18.0000000000 27.0000000000 29.0000000000 12.0000000000 26.0000000000 28.0000000000 31.0000000000 28.0000000000  8.0000000000 29.0000000000 18.0000000000 29.0000000000 29.0000000000 24.0000000000 29.0000000000 29.0000000000  8.0000000000 28.0000000000 28.0000000000 32.0000000000 29.0000000000 31.0000000000 24.0000000000  5.0000000000 32.0000000000 26.0000000000 29.0000000000 28.0000000000 30.0000000000 30.0000000000 29.0000000000 29.0000000000 32.0000000000  7.0000000000 31.0000000000 17.0000000000 30.0000000000 19.0000000000 31.0000000000  5.0000000000 31.0000000000 28.0000000000 29.0000000000 28.0000000000 29.0000000000 23.0000000000 25.0000000000 10.0000000000 29.0000000000 23.0000000000 31.0000000000 29.0000000000 25.0000000000 29.0000000000 29.0000000000 16.0000000000 20.0000000000 29.0000000000 30.0000000000 29.0000000000 14.0000000000 28.0000000000 28.0000000000 32.0000000000 30.0000000000 33.0000000000 30.0000000000 28.0000000000 34.0000000000 26.0000000000 27.0000000000 31.0000000000  4.0000000000 26.0000000000 32.0000000000 27.0000000000 32.0000000000 25.0000000000 29.0000000000 29.0000000000 28.0000000000 26.0000000000 29.0000000000  9.0000000000  5.0000000000 25.0000000000 30.0000000000 32.0000000000 28.0000000000 28.0000000000 28.0000000000 29.0000000000 35.0000000000 29.0000000000 29.0000000000 10.0000000000 29.0000000000 18.0000000000 28.0000000000 22.0000000000 31.0000000000 31.0000000000 34.0000000000 27.0000000000 34.0000000000 18.0000000000 30.0000000000 29.0000000000 33.0000000000 29.0000000000 30.0000000000  5.0000000000  5.0000000000 28.0000000000 30.0000000000  6.0000000000 32.0000000000 28.0000000000 30.0000000000 21.0000000000 20.0000000000 30.0000000000 28.0000000000 10.0000000000 11.0000000000 31.0000000000 29.0000000000 29.0000000000 30.0000000000 13.0000000000  7.0000000000 29.0000000000 30.0000000000 32.0000000000 29.0000000000 29.0000000000 10.0000000000 30.0000000000 27.0000000000 28.0000000000 28.0000000000  8.0000000000 30.0000000000 29.0000000000 14.0000000000 12.0000000000 17.0000000000  8.0000000000 21.0000000000 27.0000000000  6.0000000000 27.0000000000 24.0000000000 20.0000000000 29.0000000000 31.0000000000               
#[206]  27.0000000000 31.0000000000 29.0000000000 24.0000000000 25.0000000000 30.0000000000 12.0000000000 25.0000000000 22.0000000000 30.0000000000 26.0000000000 23.0000000000 24.0000000000 26.0000000000 26.0000000000 24.0000000000 24.0000000000 32.0000000000  8.0000000000  3.0000000000 11.0000000000 18.0000000000 27.0000000000 15.0000000000  4.0000000000 24.0000000000 27.0000000000  4.0000000000 25.0000000000 12.0000000000 24.0000000000 24.0000000000 25.0000000000 25.0000000000 29.0000000000 23.0000000000 24.0000000000 24.0000000000 29.0000000000 23.0000000000 26.0000000000 27.0000000000 26.0000000000  3.0000000000 27.0000000000 23.0000000000 23.0000000000 22.0000000000 15.0000000000 23.0000000000 24.0000000000 10.0000000000 23.0000000000 25.0000000000 26.0000000000 24.0000000000  5.0000000000 26.0000000000 13.0000000000 23.0000000000 25.0000000000 21.0000000000 26.0000000000 24.0000000000  6.0000000000 24.0000000000 25.0000000000 29.0000000000 23.0000000000 28.0000000000 21.0000000000  3.0000000000 27.0000000000 23.0000000000 26.0000000000 24.0000000000 26.0000000000 28.0000000000 25.0000000000 25.0000000000 27.0000000000  4.0000000000 27.0000000000 13.0000000000 25.0000000000 15.0000000000 26.0000000000  3.0000000000 27.0000000000 25.0000000000 25.0000000000 24.0000000000 24.0000000000 20.0000000000 23.0000000000  4.0000000000 25.0000000000 19.0000000000 27.0000000000 26.0000000000 23.0000000000 25.0000000000 25.0000000000 11.0000000000 16.0000000000 27.0000000000 26.0000000000 25.0000000000 10.0000000000 24.0000000000 26.0000000000 29.0000000000 24.0000000000 30.0000000000 26.0000000000 24.0000000000 30.0000000000 21.0000000000 23.0000000000 25.0000000000  5.0000000000 23.0000000000 27.0000000000 25.0000000000 30.0000000000 20.0000000000 25.0000000000 26.0000000000 24.0000000000 21.0000000000 27.0000000000  7.0000000000  7.0000000000 21.0000000000 25.0000000000 29.0000000000 25.0000000000 25.0000000000 22.0000000000 25.0000000000 31.0000000000 25.0000000000 26.0000000000  7.0000000000 24.0000000000 14.0000000000 24.0000000000 17.0000000000 28.0000000000 27.0000000000 31.0000000000 23.0000000000 31.0000000000 13.0000000000 26.0000000000 24.0000000000 28.0000000000 24.0000000000 27.0000000000  3.0000000000  3.0000000000 23.0000000000 26.0000000000  4.0000000000 29.0000000000 25.0000000000 24.0000000000 16.0000000000 15.0000000000 27.0000000000 25.0000000000  6.0000000000  6.0000000000 26.0000000000 26.0000000000 25.0000000000 27.0000000000  8.0000000000  5.0000000000 26.0000000000 27.0000000000 28.0000000000 28.0000000000 24.0000000000  7.0000000000 27.0000000000 24.0000000000 24.0000000000 25.0000000000  6.0000000000 25.0000000000 24.0000000000 10.0000000000  8.0000000000 14.0000000000  4.0000000000 16.0000000000 21.0000000000  5.0000000000 23.0000000000 20.0000000000 15.0000000000 29.0000000000 28.0000000000  6.0000000000               
#[207]   6.0000000000  4.0000000000  4.0000000000 24.0000000000 24.0000000000  3.0000000000 29.0000000000 24.0000000000 23.0000000000  4.0000000000 18.0000000000 24.0000000000 20.0000000000 25.0000000000 11.0000000000 24.0000000000 22.0000000000 26.0000000000 27.0000000000 33.0000000000 29.0000000000 25.0000000000 24.0000000000 26.0000000000 31.0000000000 22.0000000000 25.0000000000 30.0000000000 21.0000000000 29.0000000000 20.0000000000 21.0000000000 24.0000000000 25.0000000000 24.0000000000 22.0000000000 17.0000000000 23.0000000000 25.0000000000 20.0000000000 26.0000000000 25.0000000000 24.0000000000 31.0000000000 21.0000000000 22.0000000000 23.0000000000 25.0000000000 24.0000000000 22.0000000000 22.0000000000 28.0000000000 22.0000000000 25.0000000000 14.0000000000 24.0000000000 29.0000000000 26.0000000000 28.0000000000 25.0000000000 24.0000000000 24.0000000000 24.0000000000 22.0000000000 32.0000000000 24.0000000000 26.0000000000 23.0000000000 26.0000000000 21.0000000000 27.0000000000 32.0000000000 13.0000000000 23.0000000000 23.0000000000 24.0000000000 15.0000000000 23.0000000000 24.0000000000 26.0000000000 16.0000000000 32.0000000000 25.0000000000 25.0000000000 23.0000000000 28.0000000000 15.0000000000 32.0000000000 10.0000000000 26.0000000000 22.0000000000 24.0000000000 20.0000000000 27.0000000000 20.0000000000 32.0000000000 12.0000000000 26.0000000000  5.0000000000 26.0000000000 22.0000000000 16.0000000000 23.0000000000 30.0000000000 25.0000000000 22.0000000000 25.0000000000 22.0000000000 28.0000000000 23.0000000000 26.0000000000 23.0000000000 22.0000000000 25.0000000000 25.0000000000 24.0000000000  4.0000000000 23.0000000000 21.0000000000 22.0000000000 34.0000000000 26.0000000000 16.0000000000 20.0000000000 25.0000000000 24.0000000000 26.0000000000 24.0000000000 25.0000000000 25.0000000000 24.0000000000 26.0000000000 35.0000000000 23.0000000000 22.0000000000 24.0000000000 26.0000000000 25.0000000000 24.0000000000 23.0000000000  4.0000000000 25.0000000000 26.0000000000 31.0000000000 24.0000000000 28.0000000000 22.0000000000 27.0000000000 27.0000000000 23.0000000000 26.0000000000 22.0000000000 25.0000000000 29.0000000000 24.0000000000 23.0000000000 24.0000000000 16.0000000000 25.0000000000 32.0000000000 32.0000000000 19.0000000000 13.0000000000 32.0000000000  4.0000000000 25.0000000000 24.0000000000 28.0000000000 27.0000000000 23.0000000000 24.0000000000 31.0000000000 35.0000000000 18.0000000000 25.0000000000 25.0000000000 23.0000000000 33.0000000000 30.0000000000 23.0000000000 22.0000000000 17.0000000000 23.0000000000 25.0000000000 34.0000000000 24.0000000000 24.0000000000 22.0000000000 24.0000000000 29.0000000000 25.0000000000 22.0000000000 32.0000000000 30.0000000000 28.0000000000 32.0000000000 26.0000000000 22.0000000000 32.0000000000 24.0000000000 21.0000000000 29.0000000000 27.0000000000 24.0000000000 35.0000000000 31.0000000000               
#[208]  25.0000000000 25.0000000000 24.0000000000 13.0000000000  7.0000000000 24.0000000000 19.0000000000  9.0000000000 12.0000000000 25.0000000000 20.0000000000 11.0000000000 17.0000000000  8.0000000000 19.0000000000 19.0000000000 17.0000000000 10.0000000000 31.0000000000 32.0000000000 24.0000000000 16.0000000000  9.0000000000 17.0000000000 32.0000000000 17.0000000000  8.0000000000 30.0000000000  5.0000000000 21.0000000000 17.0000000000 17.0000000000 14.0000000000  7.0000000000  6.0000000000 12.0000000000 18.0000000000 13.0000000000  7.0000000000 17.0000000000  9.0000000000  8.0000000000  8.0000000000 30.0000000000  7.0000000000 13.0000000000 20.0000000000 20.0000000000 24.0000000000 14.0000000000 17.0000000000 28.0000000000  9.0000000000 14.0000000000 18.0000000000 14.0000000000 29.0000000000  9.0000000000 20.0000000000 15.0000000000 12.0000000000 10.0000000000  9.0000000000 17.0000000000 33.0000000000 13.0000000000 14.0000000000  7.0000000000 15.0000000000  5.0000000000 10.0000000000 29.0000000000 19.0000000000  9.0000000000  7.0000000000 15.0000000000 19.0000000000  7.0000000000 21.0000000000 13.0000000000 19.0000000000 29.0000000000 18.0000000000 23.0000000000 18.0000000000 21.0000000000 18.0000000000 31.0000000000 20.0000000000 11.0000000000  5.0000000000 14.0000000000 17.0000000000 12.0000000000  9.0000000000 30.0000000000 18.0000000000 17.0000000000 24.0000000000  9.0000000000 11.0000000000 17.0000000000 20.0000000000 25.0000000000 16.0000000000  7.0000000000 11.0000000000 11.0000000000 26.0000000000  7.0000000000 15.0000000000  6.0000000000 14.0000000000  8.0000000000 21.0000000000 13.0000000000 24.0000000000 10.0000000000 13.0000000000 13.0000000000 29.0000000000  9.0000000000 20.0000000000  8.0000000000  8.0000000000 19.0000000000 15.0000000000  7.0000000000 20.0000000000 10.0000000000  5.0000000000 25.0000000000 28.0000000000 18.0000000000 18.0000000000  7.0000000000  8.0000000000  8.0000000000 15.0000000000  8.0000000000 25.0000000000 21.0000000000  9.0000000000 26.0000000000 17.0000000000 19.0000000000  6.0000000000 21.0000000000 10.0000000000  8.0000000000  8.0000000000 13.0000000000 10.0000000000 25.0000000000 15.0000000000 11.0000000000 22.0000000000 20.0000000000  8.0000000000 31.0000000000 31.0000000000 15.0000000000 19.0000000000 32.0000000000 22.0000000000  8.0000000000 21.0000000000 27.0000000000 22.0000000000 10.0000000000 12.0000000000 29.0000000000 27.0000000000 19.0000000000  9.0000000000  9.0000000000  6.0000000000 27.0000000000 27.0000000000 13.0000000000  4.0000000000 19.0000000000 15.0000000000 20.0000000000 29.0000000000  6.0000000000  9.0000000000 14.0000000000  7.0000000000 28.0000000000 16.0000000000 17.0000000000 30.0000000000 30.0000000000 28.0000000000 30.0000000000 23.0000000000 19.0000000000 31.0000000000 13.0000000000 12.0000000000 16.0000000000  3.0000000000  6.0000000000 30.0000000000 30.0000000000 25.0000000000               
#[209]  23.0000000000 23.0000000000 22.0000000000 11.0000000000  5.0000000000 22.0000000000 17.0000000000  7.0000000000 10.0000000000 23.0000000000 18.0000000000 10.0000000000 14.0000000000  6.0000000000 16.0000000000 16.0000000000 14.0000000000  6.0000000000 29.0000000000 30.0000000000 21.0000000000 15.0000000000  7.0000000000 16.0000000000 30.0000000000 14.0000000000  6.0000000000 28.0000000000  4.0000000000 21.0000000000 14.0000000000 14.0000000000 12.0000000000  6.0000000000  2.0000000000 10.0000000000 15.0000000000 11.0000000000  3.0000000000 15.0000000000  5.0000000000  6.0000000000  6.0000000000 28.0000000000  6.0000000000 11.0000000000 18.0000000000 18.0000000000 22.0000000000 12.0000000000 14.0000000000 26.0000000000  6.0000000000 11.0000000000 15.0000000000 12.0000000000 27.0000000000  7.0000000000 18.0000000000 13.0000000000 11.0000000000  8.0000000000  7.0000000000 14.0000000000 31.0000000000 11.0000000000 13.0000000000  5.0000000000 13.0000000000  3.0000000000  8.0000000000 28.0000000000 16.0000000000  6.0000000000  5.0000000000 13.0000000000 17.0000000000  5.0000000000 19.0000000000 11.0000000000 16.0000000000 26.0000000000 17.0000000000 21.0000000000 15.0000000000 19.0000000000 15.0000000000 29.0000000000 17.0000000000  9.0000000000  4.0000000000 12.0000000000 14.0000000000 10.0000000000  8.0000000000 29.0000000000 15.0000000000 16.0000000000 22.0000000000  7.0000000000 10.0000000000 14.0000000000 18.0000000000 22.0000000000 15.0000000000  6.0000000000 10.0000000000  9.0000000000 24.0000000000  6.0000000000 12.0000000000  2.0000000000 13.0000000000  6.0000000000 19.0000000000 11.0000000000 22.0000000000  8.0000000000 12.0000000000 11.0000000000 30.0000000000  7.0000000000 17.0000000000  7.0000000000  4.0000000000 16.0000000000 13.0000000000  5.0000000000 18.0000000000  8.0000000000  4.0000000000 23.0000000000 32.0000000000 16.0000000000 15.0000000000  3.0000000000  6.0000000000  6.0000000000 13.0000000000  7.0000000000 23.0000000000 19.0000000000  7.0000000000 25.0000000000 14.0000000000 18.0000000000  5.0000000000 18.0000000000  8.0000000000  7.0000000000  4.0000000000 11.0000000000  8.0000000000 22.0000000000 13.0000000000  8.0000000000 19.0000000000 18.0000000000  6.0000000000 29.0000000000 29.0000000000 12.0000000000 16.0000000000 30.0000000000 21.0000000000  6.0000000000 19.0000000000 24.0000000000 19.0000000000  9.0000000000 10.0000000000 26.0000000000 25.0000000000 16.0000000000  9.0000000000  8.0000000000  4.0000000000 24.0000000000 26.0000000000 10.0000000000  2.0000000000 16.0000000000 19.0000000000 17.0000000000 26.0000000000  4.0000000000  7.0000000000 12.0000000000  5.0000000000 26.0000000000 14.0000000000 14.0000000000 27.0000000000 28.0000000000 26.0000000000 29.0000000000 20.0000000000 17.0000000000 30.0000000000 11.0000000000 11.0000000000 14.0000000000  9.0000000000  4.0000000000 31.0000000000 28.0000000000 23.0000000000  6.0000000000               
#[210]  22.0000000000 23.0000000000 21.0000000000  2.0000000000  9.0000000000 22.0000000000 21.0000000000 11.0000000000  7.0000000000 22.0000000000 18.0000000000  4.0000000000 17.0000000000  9.0000000000 20.0000000000 19.0000000000 17.0000000000 16.0000000000 26.0000000000 20.0000000000 22.0000000000 13.0000000000  5.0000000000 14.0000000000 25.0000000000 17.0000000000 10.0000000000 25.0000000000  8.0000000000 19.0000000000 17.0000000000 17.0000000000 18.0000000000 12.0000000000 12.0000000000 14.0000000000 19.0000000000  4.0000000000 12.0000000000 16.0000000000 11.0000000000 10.0000000000  9.0000000000 23.0000000000  8.0000000000  4.0000000000 15.0000000000 12.0000000000 19.0000000000  5.0000000000 17.0000000000 21.0000000000  7.0000000000  6.0000000000 18.0000000000  1.0000000000 24.0000000000 11.0000000000 16.0000000000  4.0000000000  7.0000000000 12.0000000000 11.0000000000 17.0000000000 26.0000000000  2.0000000000  4.0000000000 12.0000000000  6.0000000000 11.0000000000 12.0000000000 24.0000000000 19.0000000000  5.0000000000  9.0000000000  4.0000000000 18.0000000000 11.0000000000 12.0000000000  4.0000000000 21.0000000000 24.0000000000 15.0000000000 23.0000000000 18.0000000000 24.0000000000 18.0000000000 24.0000000000 21.0000000000 13.0000000000  8.0000000000  3.0000000000 17.0000000000 16.0000000000  8.0000000000 23.0000000000 19.0000000000 14.0000000000 21.0000000000 11.0000000000 11.0000000000 18.0000000000 10.0000000000 24.0000000000 13.0000000000 10.0000000000  6.0000000000  2.0000000000 24.0000000000  8.0000000000  5.0000000000 11.0000000000 17.0000000000 13.0000000000 13.0000000000  3.0000000000 22.0000000000  9.0000000000 12.0000000000 12.0000000000 26.0000000000 11.0000000000 20.0000000000 10.0000000000 13.0000000000 19.0000000000  4.0000000000  9.0000000000 13.0000000000 12.0000000000 10.0000000000 20.0000000000 27.0000000000  9.0000000000 18.0000000000 12.0000000000  8.0000000000 10.0000000000 12.0000000000  5.0000000000 23.0000000000 13.0000000000 11.0000000000 22.0000000000 17.0000000000 14.0000000000  7.0000000000 23.0000000000 14.0000000000  5.0000000000 14.0000000000  2.0000000000 16.0000000000 25.0000000000  5.0000000000  9.0000000000 22.0000000000 17.0000000000 10.0000000000 24.0000000000 24.0000000000 16.0000000000 20.0000000000 25.0000000000 21.0000000000 12.0000000000 16.0000000000 25.0000000000 22.0000000000  5.0000000000 16.0000000000 25.0000000000 26.0000000000 19.0000000000  9.0000000000 10.0000000000 10.0000000000 27.0000000000 22.0000000000  3.0000000000 10.0000000000 19.0000000000 21.0000000000 20.0000000000 26.0000000000 10.0000000000 11.0000000000  3.0000000000  9.0000000000 21.0000000000 20.0000000000 17.0000000000 27.0000000000 28.0000000000 23.0000000000 25.0000000000 23.0000000000 10.0000000000 26.0000000000  2.0000000000  9.0000000000 13.0000000000 12.0000000000 12.0000000000 27.0000000000 23.0000000000 23.0000000000 13.0000000000 11.0000000000               
#[211]  22.0000000000 22.0000000000 21.0000000000 19.0000000000 14.0000000000 21.0000000000 18.0000000000 14.0000000000 17.0000000000 20.0000000000  6.0000000000 16.0000000000  4.0000000000 15.0000000000 13.0000000000  4.0000000000  2.0000000000 19.0000000000 26.0000000000 26.0000000000 13.0000000000 20.0000000000 16.0000000000 21.0000000000 28.0000000000  2.0000000000 15.0000000000 25.0000000000 13.0000000000 24.0000000000  4.0000000000  2.0000000000  9.0000000000 15.0000000000 15.0000000000  7.0000000000  9.0000000000 17.0000000000 16.0000000000  3.0000000000 16.0000000000 15.0000000000 15.0000000000 26.0000000000 15.0000000000 17.0000000000  8.0000000000 16.0000000000 15.0000000000 16.0000000000  2.0000000000 22.0000000000 12.0000000000 19.0000000000  8.0000000000 18.0000000000 24.0000000000 16.0000000000 19.0000000000 19.0000000000 18.0000000000 13.0000000000 16.0000000000  2.0000000000 29.0000000000 19.0000000000 21.0000000000 16.0000000000 19.0000000000 14.0000000000 17.0000000000 27.0000000000  9.0000000000 14.0000000000 14.0000000000 19.0000000000 10.0000000000 14.0000000000 15.0000000000 21.0000000000 11.0000000000 24.0000000000 14.0000000000 15.0000000000  3.0000000000 13.0000000000  8.0000000000 27.0000000000 16.0000000000 16.0000000000 15.0000000000 18.0000000000  2.0000000000 17.0000000000 15.0000000000 25.0000000000 12.0000000000 20.0000000000 21.0000000000 16.0000000000 17.0000000000  6.0000000000 10.0000000000 16.0000000000 20.0000000000 15.0000000000 19.0000000000 17.0000000000 18.0000000000 15.0000000000 20.0000000000 15.0000000000  6.0000000000 17.0000000000 15.0000000000 17.0000000000 21.0000000000 13.0000000000  9.0000000000 11.0000000000 28.0000000000 16.0000000000 10.0000000000 16.0000000000 17.0000000000  4.0000000000 21.0000000000 14.0000000000 13.0000000000 15.0000000000 15.0000000000 21.0000000000 30.0000000000 12.0000000000  3.0000000000 16.0000000000 17.0000000000 15.0000000000 11.0000000000 16.0000000000 22.0000000000 17.0000000000 16.0000000000 24.0000000000  6.0000000000 23.0000000000 14.0000000000 14.0000000000 16.0000000000 18.0000000000 17.0000000000 17.0000000000 19.0000000000 16.0000000000 21.0000000000  8.0000000000  7.0000000000  6.0000000000 15.0000000000 27.0000000000 27.0000000000  3.0000000000 11.0000000000 28.0000000000 20.0000000000 15.0000000000  7.0000000000 16.0000000000 11.0000000000 18.0000000000 11.0000000000 23.0000000000 24.0000000000  8.0000000000 18.0000000000 17.0000000000 13.0000000000 18.0000000000 25.0000000000 18.0000000000 13.0000000000  8.0000000000  7.0000000000  7.0000000000 24.0000000000 15.0000000000 14.0000000000 16.0000000000 14.0000000000 24.0000000000  7.0000000000  2.0000000000 20.0000000000 24.0000000000 20.0000000000 26.0000000000 12.0000000000  7.0000000000 28.0000000000 19.0000000000 16.0000000000 19.0000000000 18.0000000000 15.0000000000 29.0000000000 24.0000000000 22.0000000000 17.0000000000 14.0000000000 17.0000000000               
#[212]  30.0000000000 34.0000000000 32.0000000000 26.0000000000 27.0000000000 33.0000000000 14.0000000000 27.0000000000 25.0000000000 33.0000000000 29.0000000000 27.0000000000 28.0000000000 28.0000000000 29.0000000000 28.0000000000 28.0000000000 34.0000000000 10.0000000000  7.0000000000 15.0000000000 21.0000000000 29.0000000000 18.0000000000  5.0000000000 28.0000000000 29.0000000000  6.0000000000 27.0000000000 15.0000000000 28.0000000000 28.0000000000 27.0000000000 27.0000000000 31.0000000000 25.0000000000 27.0000000000 26.0000000000 31.0000000000 25.0000000000 28.0000000000 29.0000000000 28.0000000000  4.0000000000 27.0000000000 27.0000000000 27.0000000000 24.0000000000 17.0000000000 25.0000000000 28.0000000000 11.0000000000 25.0000000000 27.0000000000 30.0000000000 26.0000000000  7.0000000000 28.0000000000 18.0000000000 27.0000000000 27.0000000000 23.0000000000 28.0000000000 28.0000000000  7.0000000000 26.0000000000 27.0000000000 31.0000000000 27.0000000000 30.0000000000 23.0000000000  4.0000000000 31.0000000000 25.0000000000 28.0000000000 26.0000000000 30.0000000000 29.0000000000 27.0000000000 27.0000000000 31.0000000000  6.0000000000 29.0000000000 16.0000000000 29.0000000000 19.0000000000 30.0000000000  4.0000000000 30.0000000000 27.0000000000 27.0000000000 26.0000000000 28.0000000000 22.0000000000 24.0000000000  9.0000000000 28.0000000000 22.0000000000 30.0000000000 28.0000000000 24.0000000000 28.0000000000 27.0000000000 15.0000000000 19.0000000000 27.0000000000 28.0000000000 27.0000000000 13.0000000000 26.0000000000 27.0000000000 31.0000000000 28.0000000000 32.0000000000 28.0000000000 28.0000000000 33.0000000000 25.0000000000 25.0000000000 29.0000000000  6.0000000000 25.0000000000 31.0000000000 26.0000000000 31.0000000000 24.0000000000 27.0000000000 28.0000000000 26.0000000000 25.0000000000 29.0000000000  8.0000000000  9.0000000000 23.0000000000 29.0000000000 31.0000000000 27.0000000000 27.0000000000 26.0000000000 27.0000000000 34.0000000000 27.0000000000 28.0000000000 10.0000000000 28.0000000000 17.0000000000 26.0000000000 21.0000000000 30.0000000000 29.0000000000 33.0000000000 25.0000000000 33.0000000000 17.0000000000 28.0000000000 28.0000000000 32.0000000000 28.0000000000 29.0000000000  4.0000000000  4.0000000000 27.0000000000 29.0000000000  5.0000000000 32.0000000000 27.0000000000 28.0000000000 20.0000000000 19.0000000000 28.0000000000 27.0000000000 10.0000000000 10.0000000000 30.0000000000 28.0000000000 27.0000000000 29.0000000000 12.0000000000  6.0000000000 28.0000000000 29.0000000000 31.0000000000 31.0000000000 28.0000000000  9.0000000000 29.0000000000 26.0000000000 26.0000000000 27.0000000000  7.0000000000 29.0000000000 28.0000000000 13.0000000000 11.0000000000 16.0000000000  7.0000000000 20.0000000000 25.0000000000  6.0000000000 25.0000000000 23.0000000000 19.0000000000 31.0000000000 30.0000000000  7.0000000000  5.0000000000 34.0000000000 32.0000000000 30.0000000000 25.0000000000 28.0000000000               
#[213]  22.0000000000 22.0000000000 21.0000000000 11.0000000000  2.0000000000 21.0000000000 14.0000000000  4.0000000000 10.0000000000 22.0000000000 16.0000000000 10.0000000000 12.0000000000  3.0000000000 15.0000000000 14.0000000000 12.0000000000  7.0000000000 27.0000000000 28.0000000000 19.0000000000 12.0000000000  4.0000000000 13.0000000000 28.0000000000 12.0000000000  3.0000000000 26.0000000000  1.0000000000 18.0000000000 12.0000000000 12.0000000000  9.0000000000  3.0000000000  3.0000000000  7.0000000000 14.0000000000  9.0000000000  4.0000000000 13.0000000000  4.0000000000  3.0000000000  3.0000000000 26.0000000000  3.0000000000 11.0000000000 16.0000000000 18.0000000000 20.0000000000 10.0000000000 12.0000000000 24.0000000000  4.0000000000 11.0000000000 13.0000000000 10.0000000000 25.0000000000  4.0000000000 15.0000000000 13.0000000000  8.0000000000  5.0000000000  4.0000000000 12.0000000000 29.0000000000 11.0000000000 13.0000000000  4.0000000000 13.0000000000  2.0000000000  5.0000000000 25.0000000000 14.0000000000  6.0000000000  2.0000000000 13.0000000000 15.0000000000  2.0000000000 19.0000000000 11.0000000000 14.0000000000 24.0000000000 14.0000000000 19.0000000000 13.0000000000 17.0000000000 13.0000000000 27.0000000000 16.0000000000  6.0000000000  3.0000000000 10.0000000000 12.0000000000  7.0000000000  5.0000000000 26.0000000000 14.0000000000 13.0000000000 21.0000000000  4.0000000000  7.0000000000 13.0000000000 16.0000000000 20.0000000000 12.0000000000  3.0000000000  7.0000000000  9.0000000000 22.0000000000  3.0000000000 12.0000000000  3.0000000000 10.0000000000  5.0000000000 19.0000000000 11.0000000000 21.0000000000  5.0000000000  9.0000000000  9.0000000000 28.0000000000  4.0000000000 15.0000000000  4.0000000000  5.0000000000 14.0000000000 13.0000000000  2.0000000000 18.0000000000  5.0000000000  3.0000000000 21.0000000000 30.0000000000 16.0000000000 13.0000000000  4.0000000000  5.0000000000  3.0000000000 11.0000000000  4.0000000000 22.0000000000 19.0000000000  4.0000000000 22.0000000000 12.0000000000 15.0000000000  2.0000000000 16.0000000000  5.0000000000  6.0000000000  5.0000000000 11.0000000000  7.0000000000 20.0000000000 13.0000000000  6.0000000000 17.0000000000 16.0000000000  3.0000000000 27.0000000000 27.0000000000 11.0000000000 15.0000000000 28.0000000000 20.0000000000  3.0000000000 17.0000000000 22.0000000000 17.0000000000  6.0000000000  7.0000000000 24.0000000000 22.0000000000 14.0000000000  6.0000000000  5.0000000000  1.0000000000 22.0000000000 23.0000000000 10.0000000000  1.0000000000 14.0000000000 17.0000000000 15.0000000000 24.0000000000  3.0000000000  4.0000000000 10.0000000000  2.0000000000 24.0000000000 11.0000000000 12.0000000000 25.0000000000 26.0000000000 24.0000000000 26.0000000000 18.0000000000 15.0000000000 28.0000000000 11.0000000000  8.0000000000 11.0000000000  6.0000000000  3.0000000000 29.0000000000 26.0000000000 22.0000000000  5.0000000000  3.0000000000  9.0000000000 12.0000000000 28.0000000000               
#[214]  27.0000000000 27.0000000000 26.0000000000 17.0000000000  8.0000000000 24.0000000000 16.0000000000 10.0000000000 14.0000000000 27.0000000000 22.0000000000 16.0000000000 18.0000000000  9.0000000000 21.0000000000 18.0000000000 17.0000000000 11.0000000000 28.0000000000 30.0000000000 21.0000000000 18.0000000000 10.0000000000 15.0000000000 29.0000000000 18.0000000000  9.0000000000 28.0000000000  7.0000000000 20.0000000000 18.0000000000 18.0000000000 13.0000000000  5.0000000000  9.0000000000 13.0000000000 20.0000000000 13.0000000000 10.0000000000 19.0000000000  8.0000000000  9.0000000000  9.0000000000 28.0000000000  9.0000000000 17.0000000000 20.0000000000 22.0000000000 26.0000000000 14.0000000000 18.0000000000 29.0000000000 10.0000000000 15.0000000000 19.0000000000 16.0000000000 27.0000000000  8.0000000000 21.0000000000 17.0000000000 12.0000000000 11.0000000000  8.0000000000 18.0000000000 31.0000000000 17.0000000000 17.0000000000 10.0000000000 17.0000000000  8.0000000000  7.0000000000 27.0000000000 19.0000000000 12.0000000000  8.0000000000 18.0000000000 20.0000000000  8.0000000000 23.0000000000 15.0000000000 20.0000000000 25.0000000000 18.0000000000 21.0000000000 19.0000000000 19.0000000000 19.0000000000 29.0000000000 22.0000000000 10.0000000000  9.0000000000 14.0000000000 17.0000000000  9.0000000000 11.0000000000 28.0000000000 20.0000000000 19.0000000000 26.0000000000  8.0000000000  9.0000000000 19.0000000000 22.0000000000 22.0000000000 14.0000000000  9.0000000000 11.0000000000 15.0000000000 24.0000000000  9.0000000000 16.0000000000  9.0000000000 16.0000000000 11.0000000000 23.0000000000 17.0000000000 26.0000000000 11.0000000000 15.0000000000 13.0000000000 30.0000000000 10.0000000000 20.0000000000 10.0000000000 11.0000000000 16.0000000000 15.0000000000  8.0000000000 21.0000000000 11.0000000000  9.0000000000 23.0000000000 32.0000000000 22.0000000000 19.0000000000 10.0000000000 11.0000000000  7.0000000000 15.0000000000 10.0000000000 27.0000000000 23.0000000000  8.0000000000 24.0000000000 16.0000000000 21.0000000000  8.0000000000 17.0000000000  4.0000000000 12.0000000000 11.0000000000 17.0000000000  8.0000000000 22.0000000000 17.0000000000 12.0000000000 21.0000000000 22.0000000000  9.0000000000 29.0000000000 27.0000000000 17.0000000000 21.0000000000 30.0000000000 25.0000000000  5.0000000000 21.0000000000 22.0000000000 19.0000000000 12.0000000000 11.0000000000 26.0000000000 24.0000000000 19.0000000000 10.0000000000  9.0000000000  7.0000000000 24.0000000000 25.0000000000 16.0000000000  7.0000000000 20.0000000000 22.0000000000 19.0000000000 25.0000000000  9.0000000000  8.0000000000 16.0000000000  7.0000000000 30.0000000000 15.0000000000 18.0000000000 26.0000000000 27.0000000000 30.0000000000 28.0000000000 19.0000000000 21.0000000000 30.0000000000 15.0000000000 14.0000000000 17.0000000000 12.0000000000  7.0000000000 31.0000000000 28.0000000000 27.0000000000 11.0000000000  9.0000000000 15.0000000000 17.0000000000 30.0000000000  6.0000000000               
#[215]   5.0000000000  3.0000000000  3.0000000000 23.0000000000 23.0000000000  2.0000000000 28.0000000000 23.0000000000 22.0000000000  3.0000000000 17.0000000000 23.0000000000 19.0000000000 24.0000000000 10.0000000000 23.0000000000 21.0000000000 26.0000000000 26.0000000000 32.0000000000 28.0000000000 24.0000000000 23.0000000000 25.0000000000 30.0000000000 21.0000000000 24.0000000000 29.0000000000 20.0000000000 28.0000000000 19.0000000000 21.0000000000 23.0000000000 24.0000000000 23.0000000000 21.0000000000 16.0000000000 22.0000000000 24.0000000000 19.0000000000 25.0000000000 24.0000000000 23.0000000000 30.0000000000 20.0000000000 21.0000000000 22.0000000000 24.0000000000 23.0000000000 21.0000000000 21.0000000000 27.0000000000 21.0000000000 24.0000000000 13.0000000000 23.0000000000 28.0000000000 25.0000000000 27.0000000000 24.0000000000 23.0000000000 23.0000000000 23.0000000000 21.0000000000 31.0000000000 23.0000000000 25.0000000000 23.0000000000 25.0000000000 20.0000000000 26.0000000000 31.0000000000 12.0000000000 22.0000000000 23.0000000000 23.0000000000 14.0000000000 22.0000000000 24.0000000000 25.0000000000 15.0000000000 31.0000000000 24.0000000000 24.0000000000 22.0000000000 27.0000000000 15.0000000000 31.0000000000  9.0000000000 25.0000000000 21.0000000000 23.0000000000 19.0000000000 26.0000000000 19.0000000000 31.0000000000 11.0000000000 25.0000000000  4.0000000000 25.0000000000 21.0000000000 15.0000000000 22.0000000000 29.0000000000 24.0000000000 21.0000000000 24.0000000000 21.0000000000 27.0000000000 22.0000000000 25.0000000000 22.0000000000 21.0000000000 23.0000000000 24.0000000000 23.0000000000  3.0000000000 22.0000000000 20.0000000000 21.0000000000 33.0000000000 25.0000000000 15.0000000000 19.0000000000 24.0000000000 23.0000000000 25.0000000000 23.0000000000 24.0000000000 24.0000000000 23.0000000000 25.0000000000 34.0000000000 22.0000000000 22.0000000000 23.0000000000 25.0000000000 24.0000000000 23.0000000000 22.0000000000  3.0000000000 24.0000000000 25.0000000000 30.0000000000 23.0000000000 27.0000000000 21.0000000000 26.0000000000 26.0000000000 22.0000000000 25.0000000000 21.0000000000 26.0000000000 28.0000000000 23.0000000000 22.0000000000 24.0000000000 15.0000000000 24.0000000000 31.0000000000 31.0000000000 18.0000000000 12.0000000000 32.0000000000  3.0000000000 24.0000000000 23.0000000000 27.0000000000 26.0000000000 22.0000000000 23.0000000000 30.0000000000 34.0000000000 17.0000000000 24.0000000000 24.0000000000 22.0000000000 32.0000000000 29.0000000000 22.0000000000 21.0000000000 16.0000000000 22.0000000000 24.0000000000 33.0000000000 23.0000000000 23.0000000000 21.0000000000 23.0000000000 28.0000000000 24.0000000000 21.0000000000 31.0000000000 29.0000000000 27.0000000000 31.0000000000 25.0000000000 21.0000000000 31.0000000000 23.0000000000 20.0000000000 28.0000000000 26.0000000000 23.0000000000 34.0000000000 30.0000000000  3.0000000000 24.0000000000 22.0000000000 22.0000000000 21.0000000000 33.0000000000 21.0000000000 26.0000000000               
#[216]  24.0000000000 25.0000000000 24.0000000000 13.0000000000  7.0000000000 24.0000000000 11.0000000000  9.0000000000 11.0000000000 25.0000000000 19.0000000000 14.0000000000 17.0000000000  8.0000000000 20.0000000000 17.0000000000 17.0000000000 11.0000000000 22.0000000000 23.0000000000 16.0000000000 15.0000000000  9.0000000000 12.0000000000 23.0000000000 17.0000000000  8.0000000000 21.0000000000  4.0000000000 13.0000000000 17.0000000000 17.0000000000 12.0000000000  4.0000000000  8.0000000000 12.0000000000 19.0000000000 10.0000000000  9.0000000000 16.0000000000  7.0000000000  8.0000000000  8.0000000000 21.0000000000  6.0000000000 14.0000000000 17.0000000000 19.0000000000 23.0000000000 11.0000000000 17.0000000000 27.0000000000  9.0000000000 14.0000000000 18.0000000000 13.0000000000 20.0000000000  7.0000000000 20.0000000000 14.0000000000  9.0000000000 10.0000000000  7.0000000000 17.0000000000 25.0000000000 14.0000000000 14.0000000000  9.0000000000 14.0000000000  7.0000000000  6.0000000000 20.0000000000 19.0000000000 11.0000000000  7.0000000000 15.0000000000 19.0000000000  7.0000000000 20.0000000000 12.0000000000 19.0000000000 21.0000000000 15.0000000000 14.0000000000 18.0000000000 14.0000000000 18.0000000000 22.0000000000 21.0000000000  9.0000000000  6.0000000000 11.0000000000 17.0000000000  4.0000000000  8.0000000000 21.0000000000 19.0000000000 16.0000000000 24.0000000000  7.0000000000  6.0000000000 18.0000000000 19.0000000000 17.0000000000  9.0000000000  6.0000000000  8.0000000000 12.0000000000 17.0000000000  6.0000000000 15.0000000000  8.0000000000 13.0000000000 10.0000000000 20.0000000000 15.0000000000 24.0000000000 10.0000000000 12.0000000000 10.0000000000 24.0000000000  9.0000000000 19.0000000000  7.0000000000 10.0000000000 13.0000000000 14.0000000000  7.0000000000 19.0000000000 10.0000000000  8.0000000000 16.0000000000 26.0000000000 18.0000000000 18.0000000000  9.0000000000 10.0000000000  6.0000000000 12.0000000000  7.0000000000 25.0000000000 20.0000000000  7.0000000000 18.0000000000 15.0000000000 18.0000000000  5.0000000000 14.0000000000  7.0000000000  9.0000000000 10.0000000000 14.0000000000 10.0000000000 18.0000000000 14.0000000000 11.0000000000 21.0000000000 19.0000000000  8.0000000000 22.0000000000 22.0000000000 16.0000000000 20.0000000000 23.0000000000 23.0000000000  4.0000000000 18.0000000000 19.0000000000 14.0000000000  9.0000000000 10.0000000000 21.0000000000 19.0000000000 19.0000000000  7.0000000000  6.0000000000  6.0000000000 19.0000000000 18.0000000000 15.0000000000  6.0000000000 19.0000000000 21.0000000000 18.0000000000 21.0000000000  8.0000000000  7.0000000000 13.0000000000  6.0000000000 25.0000000000 14.0000000000 17.0000000000 22.0000000000 21.0000000000 27.0000000000 21.0000000000 15.0000000000 18.0000000000 23.0000000000 12.0000000000 11.0000000000 16.0000000000 10.0000000000  7.0000000000 25.0000000000 21.0000000000 25.0000000000  9.0000000000  8.0000000000 12.0000000000 17.0000000000 23.0000000000  5.0000000000  7.0000000000 24.0000000000
[truncated: 1,905,649 more chars]
