# Supplementary material for: An updated genetic marker for detection of Lake Sinai Virus and metagenetic applications
Source: PeerJ. 2020 Jul 17;8:e9424. doi: 10.7717/peerj.9424 (PMC7370930; doi:10.7717/peerj.9424)
Supplement: File S3 — Sanger sequences from the USDA set. Maryland and California samples begin with MD and CA, respectively. F and R designate sequences obtained with forward and reverse primers, respectively. Sequence names indicate whether the sample was positive using LSV2-specific primers using the assay described in Traynor et al. (2016). [file peerj-08-9424-s005.fas]

>MD_A3-LSV2_NEG_F
------------------------------------------------------------
-----TGCACACTCG---GTGGGAGGTGAAGACATCACCCACGTTGTTGATCCAACCCTG
GGAGCGTCTATATCGCAACGGTTTAGCGCTTCGCAGTTACGCCTCCTTGGCTGGTCTATC
GACGGAATTCTCAATACTTTATCTGGCGCCGCCACCTCGTCATTCGTCGAGTCAACGCTG
TTGTGCTTATCACGATTTATGCGTGAAGTACCGCCAACTCAGCCCGTTACAGAAGCTCGC
CGCAGTCTTTTATTCTGTCGCCCTCGAGAGAGATTTAAGGGATACGACACCTTTGACAT-
TGGATTCATGA
>MD_C1-LSV2_POS_F
-------------------------------------------------------CTCTC
TTCCATGCACATGCG---GTGGGAGGTGAAGATATCACCCACGTCGTTGAGCCTGATTTG
GGAATCGCTATATCAGAACGCTTTAGTGCTTCGCAGCTACGCCTCCTCAGCTGGTCTATC
GACGGAGTATTTAACACTTTATCTCGCGCCGCCACTTCCTCATTTGTCGAGTCGTCATTG
TTGTCCTTATTACGATTTATGCAACAAGTACCTACAACTCAGCCCTCTGCAGAAGCTCGC
CGGTGTCTTCTATTTGGTGGCCCTAGACAGAGATTTAAAGGATACGACACCTTTG-----
-----------
>MD_C1-LSV2_POS_R
TCGTGCGGTNCCCATTTCTTCATGTCAGTGTGTGAGCGCGATGAGTCGGTGCCTACTCTC
TTCCATGCACATGCG---GTGGGAGGTGAAGATATCACCCACGTCGTTGAGCCTGATTTG
GGAATCGCTATATCAGAACGCTTTAGTGCTTCGCAGCTACGCCTCCTCAGCTGGTCTATC
GACGGAGTATTTAACACTTTATCTCGCGCCGCCACTTCCTCATTTGTCGAGTCGTCATTG
TTGTCCTTATTACGATTTATGCAACAAGTACCTACAACTCAGCCCTCTGCAGAAGCTCGC
CGGTGTCTTCTATTTGG-------------------------------------------
-----------
>MD_F7-LSV2_POS_F
-----------------------------------------------------------G
ATCTCTNNATGCTGNACCGTGGNAGGTGAANAN-TCTCCCACGTTGGTGATCCAACTCTG
GGAGCGTCTATATCGCAACGGTTTAGCGCTTCGCAGTTACGCCTCCTTGGCTGGTCTATC
GACGGAATTCTCAATACTTTATCTGGCGCCGCCACCTCGTCATTCGTCGAGTCAACGCTG
TTGTGCTTATCACGATTTATGCGTGAAGTACCGCCAACTCAGCCCGTTACAGAAGCTCGC
CGCAGTCTTTTATTCTGTCGCCCTCGAGAGAGATTTAAGGGATACGACACCTTTGACAT-
TGGATTCATGA
>CA_A12-LSV2_NEG_F
----------------------------------------------------------TC
TTCCATGCACACTCG---GTGGGAGGTGAAGACATCACCCACGTTGTTGATCCAACTCTG
GGAGCGTCTATATCGCAACGGTTTAGCGCTTCGCAGTTACGCCTCCTTGGCTGGTCTATC
GACGGAATTCTCAATACTTTATCTGGCGCCGCCACCTCGTCATTCGTCGAGTCAACGCTG
TTGTGCTTATCACGATTTATGCGTGAAGTACCGCCAACTCAGCCCGTTACAGAAGCTCGC
CGCAGTCTTTTATTCTGTCGCCCTCGAGAGAGATTTAAGGGATACGACACCTTTGACCT-
TGGATTCATGA
>CA_C2-LSV2_POS_F
----------------------------------------------------------TC
TTCCATGCACACTCG---GTGGGAGGTGAAGATATCACCCATGTTGTTGATCCGGCTCTG
GGAGCGTCTATATCGCAACGGTTTAGCGCTTCGCAGTTACGCCTCCTTGGCTGGTCTATC
GACGGAATTTTCAATACTCTATCTGGCGCCGCCACCTCGTCATTCGTCGAGTCGACGTTG
TTGTGCTTATCACGATTTATGCGTGAAGTACCGCCAACTCAGCCCGTTGCAGAAGCTCGC
CGCAGTCTTTTATTCTGTCGCCCTCGAGAGAGATTTAAGGGATACGACACCTTTGACTT-
GGGATTCATGA
>CA_C2-LSV2_POS_R
TCGTGCGGGCCTCATTTCTTCATGTCAGTGTGTGAGTCAAATGAGTCAGTACCTACTCTC
TTCCATGCACACTCG---GTGGGAGGTGAAGATATCACCCATGTTGTTGATCCGGCTCTG
GGAGCGTCTATATCGCAACGGTTTAGCGCTTCGCAGTTACGCCTCCTTGGCTGGTCTATC
GACGGAATTTTCAATACTCTATCTGGCGCCGCCACCTCGTCATTCGTCGAGTCGACGTTG
TTGTGCTTATCACGATTTATGCGTGAAGTACCGCCAACTCAGCCCGTTGCAGAAGCTCGC
CGCAGTCTTTTATCC---------------------------------------------
-----------
>CA_C11-LSV2_POS_F
------------------------------------------GAGTCNGTACCTACTCTC
TTCCATGCACACTCG---GTGGGAGGTGAAGATATCACCCATGTTGTTGATCCGGCTCTG
GGAGCGTCTATATCGCAACGGTTTAGCGCTTCGCAGTTACGCCTCCTTGGCTGGTCTATC
GACGGAATTTTCAATACTCTATCTGGCGCCGCCACCTCGTCATTCGTCGAGTCGACGTTG
TTGTGCTTATCACGATTTATGCGTGAAGTACCGCCAACTCAGCCCGTTGCAGAAGCTCGC
CGCAGTCTTTTATTCTGTCGCCCTCGAGAGAGATTTAAGGGATACGACACCTTTG-----
-----------
>CA_C11-LSV2_POS_R
--------------TTTCTTCATGTCAGTGTGTGAGTCAAATGAGTCAGTACCTACTCTC
TTCCATGCACACTCG---GTGGGAGGTGAAGATATCACCCATGTTGTTGATCCGGCTCTG
GGAGCGTCTATATCGCAACGGTTTAGCGCTTCGCAGTTACGCCTCCTTGGCTGGTCTATC
GACGGAATTTTCAATACTCTATCTGGCGCCGCCACCTCGTCATTCGTCGAGTCGACGTTG
TTGTGCTTATCACGATTTATGCGTGAAGTACCGCCAACTCAGCCCGTTGCAGAAGCTCGC
CGCAGTCTTTTATTCNGTCGCCCTCGAGAG------------------------------
-----------
>CA_B5-LSV2_POS_F
----------------------------------------------------------TC
TTCCATGCACACGCG---GTGGGAGGCGAAGATATCACCCACATCATTGAGCCAGGTCTG
GGATCGACTATATCAAAACGCTTTAGTGCTTCGCAGTTACGCCTCCTTAGCTGGTCTGTC
GACGGAATATTTAACACTTTATCTCGCGCCGCCACCTCGTCATTCGTCGAGTCATCGTTG
TTGTCCTTATTACGATTTATGCAACAAGCACCTCCAACTAAGTCCGTTGCAGAAACTCGC
CGGTGTCTTTTATTTGGTGGCCCTAGACAGAGATTTAAGGGATACGACACCTTTGACTNG
NGGATTCATGA
>CA_B5-LSV2_POS_R
TCGTGCGGTNNNCATTTCTTCATGTCGGTGCGTGAGCATGATGAGTCAGTACCTACACTC
TTCCATGCACACGCG---GTGGGAGGCGAAGATATCACCCACATCATTGAGCCAGGTCTG
GGATCGACTATATCAAAACGCTTTAGTGCTTCGCAGTTACGCCTCCTTAGCTGGTCTGTC
GACGGAATATTTAACACTTTATCTCGCGCCGCCACCTCGTCATTCGTCGAGTCATCGTTG
TTGTCCTTATTACGATTTATGCAACAAGCACCTCCAACTAAGTCCGTTGCAGAAACTCGC
CGGTGTCTTTTAT-----------------------------------------------
-----------
