# Supplementary material for: An updated genetic marker for detection of Lake Sinai Virus and metagenetic applications
Source: PeerJ. 2020 Jul 17;8:e9424. doi: 10.7717/peerj.9424 (PMC7370930; doi:10.7717/peerj.9424)
Supplement: File S4 — OTU clustering was performed at 98% sequence identity and denoised as described in the text. Sequence IDs are alphanumeric identifiers based on the underlying read from which the cluster representative derives. [file peerj-08-9424-s006.fas]

>OTU:1:1103:13871:8359
QCVSAMSRCLLSSMHMRWEVKISPMSLRLIWESLYQNALVLRSYASSAGLSTEYLTLYLAPPLPHLSSRHCCPYYDLCNKYLQLSPLQKLAGVFYLVALVRDLRD
>OTU:1:1109:6881:3386
QCVSAMRRCLLSSMHMRWEVKISPTSLSLIWESLYQNALVLRSYASSAGLSTEYLTLYLAPPLPHLSSRHCCPYYDLCNKYLQLSPQQKLAGVFYLVALDRDLKD
>OTU:1:1109:25937:19114
QCVSAMSRCLLSSMHMRWEVKISPTSLRLMWESLYQNALVLRSYASSAGLSTEYLTLYLAPPLPHLSSRHCCPYYDLCNKYLQLSPLQKLAGVFYLVALDRDLKD
>OTU:1:1103:5785:16639
QCVSMMSQHLRCSMHTRWEVKISPTTLIRVWEQLYQNALVLRSYASLAGLSTEYSTLYLAPPPHRSSNRRCCPYYDLCNRYPQLSPLQKLAGVFYLVALDRDLRD
>OTU:1:2115:5380:7701
RCVSMMSQYLHSSMHTRWEVRTSPTSLSRVWERLYQNALVLRSYASLAGLSTEYSTLYLAPPPHRSSNRRCCPYYDLCSRYLQLSPLQKLAGVFYLVALDRDLRD
>OTU:1:2117:22098:14385
QCVSAMSRCLLSSMHMRWEVKISPTSLSLIWESLYQNALVLRSYASSAGLSTEYLTLYLAPPLPHLSSRHCCPYYDLCNKYLQLSPLQKLAGVFYLGALDRDLKD
>OTU:1:1106:17509:14428
RCVSMMSQYLHSSMHTRWEVRTSPTSLSRVWERLYQNALVLRSYASLAGLSTEFSILYLAPPPRHSSSRRCCAYHDLCVKYRQLSPLQKLAAVFYSVALERDLRD
>OTU:1:1101:7757:5888
RCVSMMSQYLHSSMHTRWEVRTSPTSLSRVWERLYQNALVLRSYASLAGLSTEYSTLYLAPPPHRSSNRRCCPCYDLCSKYLQLSPLQKLAGVFYLVALDRDLRD
>OTU:1:1103:17043:23509
QCVSMMSQYLHSSMHTRWEVKISPTTLILVWEQLYQNALVLRSYASLAGLSTEYSTLYLAPPPHRSSNRRCCPYYDLCNRYLQLSPLQKLAGVFYLVALEKDLRD
>OTU:1:1101:11405:20405
QCVSAMSRCLLSSMHMRWEVKISPTSLRLIWESLYQNALVLRSYASSAGLSTEYLTLYLAPPLPHLSSRHCCPYYDLCNKHLQLSPLQKLAGVFYLVALDRDLKD
>OTU:1:1107:23978:20559
QCVSAMSRCLHSSTHTRWEAKISPTSLSQVWDRLYQNALVLRSYASLAGLSTEYLTLYLAPPPRHSSSHRCCPYYDLCNKHLQLSPLQKLAGVFYLVALDRDLRD
>OTU:1:1104:6351:17163
LCVSMMSQYLRCSMHTRWEVKISPTTLIQVWEQLYQNALVLRSYASLAGLSTEYSTLYLAPPPHRSSNRRCCPYYDLCNRYLQLSPLQKLAGVFYLVALDRDLRD
>OTU:1:1108:19089:9718
RCVSMTSQYLHSSMHTRWEAKISPTSLSQVWDRLYQNALVLRSYASLAGLSTEYLTLYLAPPPRHSSSHHCCPYYDLCNKYLQLSPLQKLAGVFYLVALDRDLRD
>OTU:1:1106:3826:15342
RCVSMMSQYLHSSMHTRWEVRTSPTPLSRVWERLYQNALVLRSYASLAGLSTEYSTLYLAPPPHRSTNRRCCPYYDLCNRYLQLSPLQKLAGVFYLVALDRDLRD
>OTU:1:1101:11919:24670
RCVSMMSQYLHSSMHTRWEAKISPMSLSLIWESLYQNALVLRSYASSAGLSTEYLTLYLAPPLPHLSSRHCCPYYDLCNKYLQLSPLQKLAGVFYLVALDRDLRD
>OTU:1:1101:10142:13706
RCVSMMSQYLHSSMHTRWEAKISPTSLSQVWDRLYQNALVLRSYASLAGLSTEYLTLYLVPPPRHSSSHRCCPYYDLCNKHLQLSPLQKLAGVFYLVALEKDLRD
>OTU:1:1101:18919:19617
RCVSMMSQYLHSSMHTRWEAKISPTSLSQVWDRLYQNALVLRSYASLAGLSTEYLTLYLAPPPRHSSSHRCCPYYDLCNKHLQLSPLQKLAGVVYLVALDRDLRD
>OTU:1:2110:4290:15318
RCVSMMSQYLHSSMHTRWEVRTSPTSLSRVWEQLYQNALVLHSYASLAGLSTEYLTLYLAPPPHRSSNRRCCPYYDLCNRYLQLSPLQKLAGVFYVVVRDRDLNV
>OTU:1:1101:10849:11091
QCVSQMSQYLLSSMHTRWEVKISPISLTHLWERLYRNGLALRSYASLAGLSTEFSTLYLAPPPRHLSSRRCCAYHDLCVKYRQLSPLQKLAAVFYSVALERDLKD
>OTU:1:1101:3281:9944
QCVSMMSQHLRCSMHTRWEVKISPMLLIQLWERLYRNGLALRSYASLAGLSTEFSILYLAPPPRHSSSRRCCAYHDLCVKYRQLSPLQKLAAVFYSVALERDLRD
>OTU:1:1108:26832:11850
RCVSMMSQYLHSSMHTRWEAKISPTSLSQVWDRLYQNALVLRSYASLAGLSTEFSILYLAPPPRHSSSRRCCAYHDLCVKYRQLSPLQKLAAVFYSVALERDLRD
>OTU:1:1101:11379:20069
QCVSQMSQYLLSSMHTRWEVKTSPTLLIQLWERLYRNGLALRSYASLAGLSTEYLTLYLAPPPHRSSNRRCCPYYDLCNRYLQPSPLQKLAGVFYLVALDRDLRD
>OTU:1:1119:15136:7832
RCVSMMSQHLRCSMHTRWEVRTSPTSLSRVWERLYQNALVLRSYASLAGLSTEYSTLYLAPPPHRSSNRRCCPYYDLCNRYLQLSPLQKLAGVFYLVALDRDLRD
>OTU:1:1101:11883:8895
QCVSQMSQYLLSSMHTRWEVKTSPTLLIQLWERLYRNGLALRSYASLAGLSTEYLTLYLAPPPHRSSNRRCCPYYDLCNRYLQLSPLQKLAGVFYSVALERDLRD
>OTU:1:1105:23013:9372
QCVSQMSQYLLSSMHTRWEVKISPMLLIRLWERLYRNGLALRSYASLAGLSAEFSILYLAPPPRHSSSRRCCAYHDLCVKYRQLSPLQKLAAVFYSVALERDLKD
>OTU:1:1119:15098:14298
RCVSMMSQYLHSSMHTRWEAKISPTSLSQVWDRLYQNALVLRSYASLAGLSTEYLTPYLAPPPRHSSSHRCCPYYDLCNKHLQLSPLQKLAGVFYLVALDRDLRD
>OTU:1:1102:18045:7925
RCVSMMSQYLHSSMHTRWEVRTSPTSLSRVWERLYQNALVLRSYASLAGLSTEYSTLYLALPPHRSSNRRCCPYYDVCNRYLQLSPLQKLAGVFYLVALDRDLRD
>OTU:1:1113:3177:11070
QCVSQMSQYLLSSMHTRWEVKISPMSLTHLWERLYRNGLALRSYASLAGLSTEFSILYLAPPPRHSSSRRCCAYHDLCVKYRQLSPLQKLAAVFYSVALERDLRD
>OTU:1:1104:6844:19812
QCVSMMSQYLHSSMHTRWEVRTSPTSLSRVWERLYQNALVLRSYASLAGLSTEYLTLYLAPPPHRSSNRRCCPYYDLCNRYLQLSPLQKLAGVFYLVALDRDLRD
>OTU:1:1108:17126:16609
QCASQMSQYLLSSMHTRWEVKTSPTLLIQLWERLYRNGLALRSYASLAGLSTEYLTLYLAPPPHRSSNRRCCPYYDLCVKYRQLSPLQKLAAVFYSVALERDLRD
>OTU:1:2102:6794:12180
RCVSMMSQYLHSSMHTRWEAKISPTSLSQVWDRLYQNALVLRSYAFSAGLSTEYLTLYLAPPPRHSSSHRCCPYYDLCNKYLQLSPLQKLAGVFYLVALDRDLRD
>OTU:1:2107:14950:23839
RCVSMMSQYLHSSMHTRWEAKISPTSLSQVWDRLYQNALVLRSYASLAGLSTEYLTLYLAPPPRHSSSHRCCPYYDLCNKHLQLSPLQKLAGVFYLVALDRDLRE
>OTU:1:1102:28882:14055
RCVSMMSQYLHSSMHTRWEVRTSPTSLSRVWERLYQNALVLRSYASLAGLSTEYLTLYLVPPPRHSSSHRCCPYYDLCNKHLQLSPLQKLAGVFYLVALEKDLRD
>OTU:1:2115:4341:17857
RCVGMMSQYLHSSMHTRWEVRTSPTSLSRVWERLYQNALVLRSYASLAGLSTEYLTLYLAPPPHRSSNRRCCPYYDLCNRYLQLSPLQKLAGVFYSVALERDLRD
>OTU:1:2101:6524:16843
RCVSMMSQYLHSSMHTRWEVRTSPTSLSRVWEQLYQNALVLHSYASLAGLSTEYLTLYLAPPPHRSSNRRCCPYYDLCNRYLRLSPLQKLAGVFYLVALDRDLRD
>OTU:1:1101:10550:21856
RCVSMMSQYLHSSMHTRWEVRTSPTSLSRVWERLYQNALVLRSYASLAGLSTEYSTLYLAPPPRHSSSHRCCPYYDLCNKHLQLSPLQKLAGVFYLVALDRDLRD
>OTU:1:1101:10196:18358
RCVSMMSQYLHSSMHMRWEVKISPMSLSLIWESLYQNALVLRSYASLAGLSTEYLTLYLAPPPRHSSSHRCCPYYDLCNKHLQPSPLQKLAGVFYLVALDRDLRD
>OTU:1:2116:26619:16426
QCVSMMSQHLRCSMHTRWEVKISPTSLSRVWERLYQNALVLRSYASLAGLSTEYSTLYLAPPPHRSSNRRCCPYYDLCNRYLQLSPLQKLAGVFYLVALEKDLRD
>OTU:1:2110:26644:15255
RCVSMMSQYLHSSMHTRWEVRTSPTPLSRVWEQLYQNALVLHSYASLAGLSTEYLTLYLAPPPHRSSNRRCCPYYDLCNRYLQLSPLQKLAGVFYLVALDSDLRD
>OTU:1:2101:22342:10047
QCVSQMSQYLHSSMHTRWEAKISPTSLSQVWDRLYQNALVLRSYASLAGLSTEYLTLYLAPPPRHSSSHRCCPYYDLCNKHLQLSPLQKLAGVFYLVALDRDLRD
>OTU:1:1104:20445:23850
RCVSMMSQYLHSSMHTRWEVRTSPTSLSRVWERLYQNALVLHSYASLAGLSTEYSTLYLAPPPHRSSNRRCCPYYDLCNRYLQLSPLQKLAGVFYLVALEKDLRD
>OTU:1:2111:10694:18987
RCVSMMSQYLHSSMHTRWEVRTSPTSLSRVWERLYQNALVLRSYASLAGLSTEYSTLYLAPPPHRSSNRRCCPYYDLCNRYLQLSTLQKLAGVFYLVSLDRDLRD
>OTU:1:1101:6070:6806
RCVSMMSQYLPSSMHTRWEVRTSPTSLSRVWERLYQNALVLRSYASLAGLSTEYSTLYLAPPPHRSSNRRCCPYYDLCNRYLQLSPLQKLAGVFYLVTLDRDLRD
>OTU:1:1111:18698:6497
QCVSQMSQYLLSSMHTRWEVKISPMFLIRLWERLYRNGLALRSYASLAGLSTEFSILYLAPPPRHSSSRRCCAYHDLCVKYRQLSPLQKLAAVFYSVALERDLRD
>OTU:1:1105:26876:5138
QCVSQMSQHLHSSMHTRWEVRTSPTSLSRVWERLYQNALVLRSYASLAGLSTEYLTLYLAPPPHRSSNRRCCPYYDLCNRYLQLSPLQKLAGVFYLVALDRDLRD
>OTU:1:1105:4493:5495
QCVSMMSQYLRCSMHTRWEVKISPTTLIQVWEQLYQNALVLRSYASLAGLSTEYSTLYLAPPPHRLSNRRCCPYYDLCNRYLQLSPLQKLAGVFYLVALDRDLRD
>OTU:1:1101:12831:18953
QCVSMMSQYLRCSMHTRWEVKISPTSLSQVWDRLYQNALVLRSYASLAGLSTEYLTLYLVPPPRHSSSHRCCPYYDLCNKHLQLSPLQKLAGVFYLVALEKDLRD
>OTU:1:1103:25280:15535
QCVSMMSQYLRCSMHTRWEVKISPTTLTRVWEQLYQNALVLRSYASLAGLSTEYSTLYLVPPPRHSSSHRCCPYYDLCSKYLQLSPLQKLAGVFYLVALEKDLRD
>OTU:1:1101:10015:20836
QCVSQMSQYLLSSMHTRWEVKISPISLTHLWERLYRNGLALRSYASLAGLSTEFSTLYLAPPPRHSSSHRCCPYYDLCNKHLQLSPLQKLAGVFYLVALDRDLRD
>OTU:1:1108:16509:12725
QCVSMMSQHLRCSMHTRWEVKISPTSLSRVWERLYQNALVLRSYASLAGLSTEYSTLYLAPPPHRSSNRRCCPYYDLCNKYLQLSPLQKLAGVFYLVALEKDLRD
>OTU:1:1115:20179:14560
RCVSMMGQYLHSSMHTRWEAKISPTSLSQVWDRLYQNALVLRSYASLAGLSTEYLTLYLAPPPRHSSSHRCCPYYDLCNKHLQLSPLQKLAGVFYLVALDRDLRD
>OTU:1:1101:28760:17728
QCVSQMSQYLLSSMHTRWEVKISPMLLIRLWERLYRNGLALRSYASLAGLSTEFSILYLAPPPRHSSSRRCCAYHDLCNKHLQLSPLQKLAGVFYLVALDKDLGD
>OTU:1:1112:2955:18071
RCVSMMSQYLHSSMHTRWEVKISPTSLSRVWERLYQNALVLRSYASLAGLSTEYSTLYLAPPPHRSSNRRCCPYCDLCNRYLQLSPLQKLAGVFYLVALDRDLRD
>OTU:1:1103:14263:7239
RCVSMMSQYLRCSMHTRWEVKISPTTLIRVWEQLYQNALVLRSYASLAGLSTEYSTLYLAPPPHRLSNRRCCPYYDLCNRYLQLSPLQKLAGVFYLVALEKDLRD
>OTU:1:1101:25323:9631
RCVSMMSQYLHSSMHTRWEAKISPTSLSQVWDRLYQNALVLRSYASSAGLSTEYLTLYLAPPLPHLSSRHCCPYYDLCNKYLQLSPLQKLAGVFYLVALDRDLRD
>OTU:1:1101:12231:6936
QCVSMTSQHLRCSMHTRWEVKISPTTLIRVWERLYQNALVLRSYASLAGLSTEYSTLYLAPPPHRSSNRRCCPYYDLCNRYLQLSPLQKLAGVFYLVALDRDLRD
>OTU:1:1104:28058:16912
QCVSQMSQYLLSSMHTRWEVKISPTSLTHLWERLYRNGLALRSYASLAGLSTEFSILYLAPPPRHSSSRRCCAYHDLCVKYRQLSPLQKLAAVFYSVALERDLRD
>OTU:1:1101:22779:16557
RCVSMMSQYLHSSVHTRWEVRTSPTSLSRVWERLYQNALVLRSYASLAGLSTEYSTLYLAPPPHRSSNRRCCPYYDLCNRYLQLSPLQKLAGVFYLVALEKDLRD
>OTU:1:1101:20837:7175
RCVSMMSQYLLSSMHTRWEVKTSPTLLIQLWERLYRNGLALRSYASLAGLSTEFSILYLAPPPRHSSNRRCCPYYDLCNRYLQPSPLQKLAGVFYLVALDRDLRD
>OTU:1:1105:10959:16388
QCVSMMSQHLRCSMHTRWEVKISPTTLIQVWEQLYQNALVLRSYASLAGLSTEYSTLYLAPPPHRSSNRRCCPYYDLCNRYLQLSPLQKLAGVFYLVALEKDLRD
>OTU:1:1116:22829:5561
QCVSMMSQHLRCSMHTRWEVRTSPTSLSRVWERLYQNALVLRSYASLAGLSTEYSTLYLAPPPHRSSNRRCCPYYDLCNKYLQLSPLQKLAGVFYLVALEKDLRD
>OTU:1:1102:10056:23242
RCVSMMSQYLHSSMHTRWEVRTSPTSLSRVWERLYQNALVLRSYASLAGLSTEFSILYLAPPPRHSSNRRCCPYYDLCNRYLQLSPLQKLAGVFYLVALDRDLRD
>OTU:1:1103:10573:20239
RCVSMMSQYLHSSMHTRWEVRTSPTSLSRVWERLYQNALVLRSYASLAGLSTEYSTLYLAPPPHRLSNRRCCPYYDLCNRYLQLSPLQKLAGVFYLVALEKDLRD
>OTU:1:1101:13900:15676
RCVSMMSQYLHSSMHTRWEAKISPTSLSQVWDRLYQNALVLRSYASLAGLSTEYLTLYLAPPPRHSSSHRCCPYYDVCNKHLQLSPLQKLAGVFYLVALDRDLRD
>OTU:1:1112:28726:9541
QCVSQMSQYLLSSMHTRWEVKISPMLLIRLWERLYRNGLALRSYASLAGLSTEFSILYLAPPPRHSSSRRCCAYHDLCVKYRQLSPLQKLAAVFYTVALEKNLKD
>OTU:1:1102:13035:9612
QCVSMMSQHLRCSMHTRWEVKISPTTLIRVWEQLYQNALVLRSYASLAGLSTEYSALYLAPPPHRSSNRRCCPYYDLCNRYLQLSPLQKLAGVFYLVALDRDLRD
>OTU:1:1104:19314:8747
QSVSMMSQHLRCSMHTRWEVKISPTTLIRVWEQLYQNALVLRSYASLAGLSTEYSTLYLAPPPHRSSNRRCCPYYDLCNRYLQLSPLQKLAGVFYLVALEKDLRD
>OTU:1:1108:27347:17930
RCVSMMSQYLPSSMHTRWEVRTSPTSLSRVWEQLYQNALVLRSYASLAGLSTEYLTLYLAPPPHRSSNRRCCPYYDLCNRYLQLSPLQKLAGVFYLVAGDRDLRE
>OTU:1:1116:23573:5581
QCVSMMSQYLRCSIHTRWEVKISPTTLIQVWEQLYQNALVLRSYASLAGLSTEYSTLYLAPPPHRSSNRRCCPYYDLCNRYLQLSPLQKLAGVFYLVALEKDLRD
>OTU:1:1105:22966:21041
RCVSMMSQYLHSSMHTRWEVRTSPTSLSRVWEQLYQNALVLRSYASLAGLSTEYLTLYLAPPPHRSSNRHCCPYYDLCNRYLQLSPLQKLAGVFYLVALDRDLRD
>OTU:1:1101:5510:8397
RCVSMMSQYLHSSMHTRWEVRTSPTSLSRVWERLYQNALVLRSYASLAGLSTEFSILYLAPPPHRSSNRRCCPYYDLCNRYLQLSPLQKLAGVFYSVALERDLRD
>OTU:1:1118:9060:24278
QCVSQMSQYLLSSMHTRWEVKTSPMLLIRLWERLYRNGLALRSYASLAGLSTEFSILYLAPPPRHSSSRRCCAYHDLCVKYRQLSPLQKLAAVFYSVALERDLRD
>OTU:1:1119:7766:19082
RCVSMMSQYLHSSMHTRWEAKISPTSLSQVWDRLYQNALVLRSYASSAGLSTEYLTLYLAPPLPHLSSRHCCPYYDLCNKYLQLSPLQKLAGVFYLVALDRDLKD
>OTU:1:1102:4711:13731
RCVSMMSQYLHSSMHTRWEVKISPTTLIRVWEQLYQNALVLRSYASLAGLSTEYSTLYLAPPPHRSSNRRCCPYYDLCNRYLQLSPLQKLAGVFYLVALDRDLRD
>OTU:1:1111:26272:9826
RCVSMMSQYLHSSMHTRWEVRTSPTSLSRVWERLYQNALVLRSYASLAGLSTEYSTLYLAPPPHRSSNRRCCPYYDLCNRYLQLSPLQKLAGVFYLVALDRDLRE
>OTU:1:1111:5110:6951
QCVSMMSQHLRCSMHTRWEVKISPTTLIRVWEQLYQNALVLRSYASLAGLSTEYSTLYLAPPPHRSSNRRCCPYYDLCNKYLQLSPLQKLAGVFYLVALGKDLRD
>OTU:1:1119:17935:21240
PCVSMMSQYLHSSMHTRWEAKISPTPLSQVWDRLYQNALVLRSYASLAGLSTEYLTLYLAPPLPHLSSRHCCPYYDLCNKYLQLSPLQKLAGVFYLVALDRDLKD
>OTU:1:2103:26172:13709
RCVSVMSQYLHSSMHTRWEVRTSPTSLSRVWERLYQNALVLRSYASLAGLSTEYLTLYLAPPPHRSSNRRCCPYYDLCNRYLQPSPLQKLAGVFYLVALDRDLRD
>OTU:1:1101:13557:23367
QCVSMMSQHLRCSMHTRWEVKISPTTLIRVWEQLYQNALVLRSYASLAGLSTEYLTLYLVPPPRHSSSHRCCPYYDLCNKHLQLSPLQELAGVFYLVALEKDLRD
>OTU:1:1110:8301:5511
QCVSMMSQHLRCSMHTRWEVRISPTTLIRVWEQLYQNALVLRSYASLAGLSTEYSTLYLAPPPHRSSNRRCCPYYDLCNRYLQLSPLQKLAGVFYLVALEKDLRD
>OTU:1:1101:25328:18116
RCVSMMSQYLHSSMHTRWEARISPTSLSQLWDRLYQNALVLRSYASSAGLTTEYLTLYLAPPLPHLSSRHCCPYYDLCNKYLQLSPLQKLAGVFYLVALDRDLRD
>OTU:1:2106:14283:16510
RCVSMMSQYLHSSMHTRWEVKISPMLLIRLWERLYRNGLALRSYASLAGLSTEFSILYLAPPPRHSSSRRCCAYHDLCVKYRQLSPLQKLAAVFYSVALERDLKD
>OTU:1:1103:14176:14093
QCVSMMSQHLRCFMHTRWEVRTSPTSLSRVWERLYQNALVLRSYASLAGLSTEYLTLYLVPPPRHSSSHRCCPYYDLCNKHLQLSPLQKLAGVFYLVALEKDLRD
>OTU:1:1101:21382:11282
QCVSQMSQYLLSSMHTRWEARISPTSLSQLWDRLYQNALVLRSYASLAGLSTEYLTLYLAPPPRHSSSRRCCAYHDLCVKYRQLSPLQKLAAVFYSVALERDLRD
>OTU:1:1103:3216:11509
RCVSMTSQYLHSSMHTRWEAKISPTSLSQVWDRLYQNALVLRSYASLAGLSTEYLTLYLVPPPRHSSSHRCCPYYDLCNKHLQLSPLQKLAGVFYLVALDRDLRD
>OTU:1:1101:12347:20489
RYVSMMSQYLHSSMHTRWEARISPTSLSQLWDRLYQNALVLRSYASLAGLSTEYLTLYLAPPPRHSSSRRCCAYHDLCVKYRQLSPLQKLAAVFYSVALERDLRD
>OTU:1:1101:19213:23458
RCVSMMSQYLHSSMHTRWEAKISPTSLSQVWDRLYQNALVLRSYASLAGLSTEYLTLYLAPPLPHLSSRHCCPYYDLCNKYLQLSPLQKLAGVFYLVALDRDLRG
>OTU:1:1103:24800:10423
QCVSQMSQYLLSSMHTRWEVKISPMLLIRLWERLYRNGLALRSYASLAGLPTEFSILYLAPPPRHSSSRRCCAYHDLCVKYRQLSPLQKLAAVFYSVALERDLRD
>OTU:1:1104:23236:13307
RCVSMMSQYLHSSMHMRWEVKISPMSLSLIWESLYQNALVLRSYASSAGLSTEYLTLHLAPPLPHLSSRHCCPYYDLCNKYLQLSPLQKLAGVFYLVALDRDLRD
>OTU:1:2101:21818:17471
RCVSMMSQYLHSSMHTRWEVRTSPTSLSRVWERLYQNALVLRSYASLAGLSTEYSTLYLAPPPHRSSNRRCCPCCDLCNKYLQLSPLQKLAGVFYLVALEKDLRD
>OTU:1:1105:28357:10611
QCVSMMSQYLHSSMHTRWEVRTSPTSLSRVWEQLYQNALVLRSYASLAGLSTEYSTLYLAPPPHRSSNRRCCPYYDLCNRYLQLSPLQKLAGVFYLVALDRDLRD
>OTU:1:1102:24595:9951
QCVSMMSQHLRCSMHTRWEVKISPTTLSRVWERLYQNALVLRSYASLAGLSTEYSTLYLAPPPHRSSNRRCCPYYDLCNRYLQLSPLQKLAGVFYLVALEKDLRD
>OTU:1:2102:8262:13862
RCVSMMSQYLHSSMHTRWEAKISPTSLSQVWDRLYQNALVLRSYASLAGLSTEYLTLYLAPPPRHSSSHRCCPYYDLCNKHLQLSPLQKLAGVFYLVALDRDLKD
>OTU:1:1105:28142:17401
RCVSMMSQYLHSSMHTRWEVRTSPTSLSRVWERLYQNALVLRSYASLAGLSTEYLTLYLAPPPHRSSNRRCCLYYDLCVKYRQLSPLQKLAAVFYSVALERDLRD
>OTU:1:1111:11535:24366
QCVSQMSQYLLSSMHTRWEVKTSPTLLSRVWERLYQNALVLRSYASLAGLSTEYLTLYLAPPPHRSSNRRCCPYYDLCNRYLQLSPLQKLAGVFYLVALDRDLRD
>OTU:1:1101:26833:16645
QCVSMMSQHLLSSMHTRWEVKTSPTLLIQLWERLYRNGLALRSYASLAGLSTEFSILYLAPPPRHSSSQRCCAYHDLCVKYRQLSPLQKLAAVFYSVALERDLRD
>OTU:1:1111:5189:18514
RCVSMMSQYLHSSMHTRWEVKISPMSLSLIWESLYQNALVLRSYASLAGLSTEYLTLYLAPPLPHLSSRHCCPYYDLCNKHLQLSPLQKLAGVFYLVALDRDLRD
>OTU:1:1103:23114:20278
QCVSQMSQYLLSSLHTRWEVKTSPTLLIQLWKRLYRNGLALRSYASLAGLSTEYLTLYLAPPPHRSSNRRCCPYYDLCNRYLQLSPLQKLAGVFYLVALDRDLRD
>OTU:1:2102:7462:20942
QCVSAMSRCLLSSMHMRWEVKISPMSLRLIWESLYQNALVLRSYASLAGLSTEYLTLYLAPPLPHLSSRHCCPYYDLCNKYLQLSPLQKLAGVFYLVALDRDLKD
>OTU:1:1101:13119:13576
RCVSMMSQYLHSSMHTRWEVRTSPTSLSRVWERLYQNALVLRSYASLAGLSTEYSTLYLAPPPHRSSNRRCCPYYGLCNRYLQLSPLQKLAGVFYLVALEKDLRD
>OTU:1:1101:24356:7338
QCVSQMSQYLLSSMHTRWEVKTSPTSLSRVWERLYQNALVLRSYASLAGLSTEYLTLYLAPPPHRSSNRRCCPYYNLCNRYLQLSPLQKLAGVFYSVALERDLRD
>OTU:1:1117:2539:8710
RCVSMMSQYLHSSMHTRWEAKISPTSLSLIWESLYQNALVLRSYASSAGLSTEYLTLYLAPPPRHSSSHRCCPYYDLCNKHLQLSPLQKLAGVFYLVALDRDLRD
>OTU:1:1115:9411:14178
QCVSMMSQHLRCSMHTRWEVKISPTTLTRVWDRLYQNALVLRSYASLAGLSTEYLTLYLVPPPRHSSSHRCCPYYDLCNKHLQLSPLQKLAGVFYLVALDRDLRD
>OTU:1:2107:13741:6918
RCVSMMSQYLPSSMHTRWEARISPTSLSQLWDRLYQNALVLRSYASLAGLSTEFSILYLAPPPRHSSSRRCCAYHDLCVKYRQLSPLQKLAAVFYSVALERDLRD
>OTU:1:1107:7564:20109
QCVSQMSQYLLSSMHTRWEVKTSPTLLIQLWERLYRNALVLRSYASLAGLSTEYLTLYLAPPPHRSSNRRCCPYYDLCNRYLQLSPLQKLAAVFYSVALERDLRD
>OTU:1:2108:12230:16971
QCVSQMSQYLHSSMHTRWEVRTSPTSLSRVWERLYQNALVLRSYASLAGLSTEYLTLYLAPPPHRSSNRRCCPCYDLCNRYLQLSPLQKLAGVFYLVALDRDLRD
>OTU:1:1101:13645:24579
QCVSMMSQHLRCSMHTRWEVRTSPTSLSRVWERLYQNALVLRSYASLAGLSTEYSTLYLAPPPHRSSNRRCCPYYDLCNRYLQLSPLQKLAGVFYLVALEKDLRD
>OTU:1:1111:26859:5781
QCVSMMSQHLRCSMHTRWEVKISPTTLIRVWEQLYQNALVLRSYASLAGLSTEYLTLYLAPPPHRSSNRRCCPYYDLCNRYLQLSPLQKLAGVFYLVALDRDLRD
>OTU:1:1103:22749:18079
QCVSQMSQYLLSSMHTRWEARISPTSLSQLWDRLYQNALVLRSYASLAGLSTEFSILYLAPPPRHSSSRRCCAYHDLCVKYRQLSPLQKLAAVFYSVALERDLRD
>OTU:1:1111:21892:3094
QCVSMMSQYLHSSMHTRWEVRTSPTSLSRVWERLYQNALVLRSYASLAGLSTEYSTLYLAPPPHRSSNRRCCPYYDLCDRYLQLSPLQKLAGVFYLVALDRDLRD
>OTU:1:1101:19111:20284
RCVSIMSQHLRCSMHTRWEVKISPTTLIRVWEQLYQNALVLRSYASLAGLSTEYSTLYLAPPPHRSSNRRCCPYYDLCNRYLQLSPLQKLAGVFYLVALEKDLRD
>OTU:1:1107:11897:10914
RCVSMMSQSLHSSMHTRWEVRTSPTSLSRVWEQLYQNALVLHSYASLAGLSTEYLTLYLAPPPHRSSNRRCCPYYDLCNRYLQLSPLQKLAGVFYLVALDRDLRD
>OTU:1:1102:24154:15141
QCVSMMSQYLHSSMHTRWEVRTSPTSLSQVWDRLYQNALVLRSYASLAGLSTEYLTLYLVPPPRHSSSHRCCPYYDLCNKHLQLSPLQKLAGVFYLVALDRDLRD
>OTU:1:2104:15081:8545
RCVSMMSQYLPSSMHTRWEVRTSPTSLSRVWEQLYQNALVLRSHASLAGLSTEYLTLYLASPPHRSSNRRCCPYYDLCNRYLQLSPLQKLDGVFYLVALDRDLRD
>OTU:1:2103:5017:18489
QCVSMMSQHLRCSMHTRWEVKIAPTTLTRVWEQLYQNALVLRSYASLAGLSTEYLTLYLVPPPRHSSSHRCCPYYDLCNKHLQLSPLQKLAGVFYLVALEKDLRD
>OTU:1:1109:26200:6512
PCVSMMSQHLRCSMHTRWEVKISPTTLIQVWEQLYQNALVLRSYASLAGLSTEYSTLYLAPPPHRSSNRRCCPYYDLCNRYLQLSPLQKLAGVFYLVALDRDLRD
>OTU:1:2102:7659:14366
QCVSAMSLCLLSSIHMRWEVKISPTSLSLIWESLYQNALVLRSYASSAGLSTEYLTLYLAPPLPHLSSRHCCPYYDLCNKYLQLSPLQKLAGVFYLVALDRDLKD
>OTU:1:1101:14482:12790
RCVSMMSQYLHSSMHTRWEVKTSPTLLIQLWERLYQNALVLRSYASLAGLSTEYLTLYLAPPPHRSSNRRCCPYYDLCNRYLQLSPLQKLAGVFYLVALDRDLRD
>OTU:1:2115:12997:16371
QCVSMMSQHLHSSMHTRWEVRTSPTSLSRVWERLYQNALVLRSYASLAGLSTEYSTLYLAPPPRHSSSHRCCPYYDLCNKHLQLSPLQKLAGVFYLVALDRDLRD
>OTU:1:1103:23087:17130
QCVSMMSQYLHSSMHTRWEAKISPTSLSQVWDRLYQNALVLRSYASLAGLSTEYLTLYLAPPPHRLSNRRCCPYYDLCNRYLQLSPLQKLAGVFYLVALEKDLRD
>OTU:1:1107:8795:24819
HFVIQMSQYLLSSMHTRWEVKISPMLLIRLWERLYRNGLALRSYASLAGLSTEFSILYLAPPPRHSSSRRCCAYHDLCVKYRQLSPLQKLAAVFYSVALERDLRD
>OTU:1:1102:22705:16738
RCVSMMSQYLHSSMHTRWEVRTSPTSLSRVWERLYQNALVLRSYASLAGLSTEFSILYLAPPPHRSSNRRCCPYYDLCSRYLQLSPLQKLAGVFYLVALDRDLRD
>OTU:1:1111:5988:18222
RCVSMMSQYLHSSMHTRWEAKISPTSLSQVWDRLYQNALVLRSYASSAGLSTEYLTLYLAPPLPHLSSRHCCPCYDLCNKYLQLSPLQKLAGVFYFVALDRDLRD
>OTU:1:1114:11149:3252
QCVSQMSQYLLSSMHTRWEVRTSPTSLSRMWERLYQNALVLRSYASLAGLSTEYLTLYLAPPPHRSSNRRCCPYYDLCNRYLQLSPLQKLAGVFYLVALDRDLRD
>OTU:1:2115:26398:16019
RCVSIMSQYLHSSMHTRWEVRTSPTPLSRVWEQLYQNALVLHSYASLAGLSTEYLTLYLAPPPHRSSNRRCCPYYDLCNRYLQLSPLQKLAGVFYLVAIDRDLRD
>OTU:1:1111:4865:12374
RCVSMMSQYLHSSMHTRWEAKISPTSLSQVWDRLYQNALVLRSYASLAGLSTEYLTLYLAPPPRHSSSHRCCPYYDLCNKHLQLSPLQKLAAVFYSVALERDLRD
>OTU:1:1101:17261:12449
QCVSMMSQHLRCSMHTRWEVKISPTTLIRVWEQLYQNALVLRSYASLAGLSTEYSTLYLAPPPHRSSNRRCCPYYDLCNRYLQLSPLQKLAGVLYLVALEKDLRD
>OTU:1:1103:3704:8367
RCVSMMSQYLHSSMHTRWEVRTSPTSLSRVWERLYQNALVLRSYASLAGLSTEYSTLYLAPPPHRSPNRRCCPYYDLCNRYLQLSPLQKLAGVFYLVALDRDLRD
>OTU:1:1101:28206:15059
QCVSMMSQYLRCSMHTRWEVKISPTTLIRVWEQLYQNALVLRSYASLAGLSTEYLTLYLVPPPRHSSSHRCCPYYDLCNKHLQLSPLQKLAGGFYVVALNRDLRD
>OTU:1:1106:2785:11842
RCVSMMSQYLHSSMHTRWEVRTSPTSLIQLWERLYRNGLVLRSYASLAGLSTEYLTLYLAPPPHRSSNRRCCPYYDLCNRYLQLSPLQKLAGVFYLVALDRDLRD
>OTU:1:1112:23170:15179
RCASMMSQYLHSSMHTRWEVRTSPTSLSRVWEQLYQNALVLRSYASLAGLSTEYSTLYLAPPPHRSSNRRCCPYYDLCNRYLQLSPLQKLAGVFYLVALDRDLRD
>OTU:1:1101:10501:14455
QCVSQMSQYLLSSMHTRWEVKISPMLLIRLWERLYRNALVLRSYASLAGLSTEYLTLYLAPPPRHSSSRRCCAYHDLCVKYRQLSPLQKLAAVFYSVALERDLRD
>OTU:1:1110:27237:5918
PFFLPMSQSLLSSMHTRWEVKISPMLLIRLWERLYRNGLALRSYASLAGLSTEFSILYLAPPPRHSSSRRCCAYHDLCVKYRQLSPLQKLAAVFYSVALERDLRD
>OTU:1:1103:25838:6560
QCVSMMSQYLRCSMHTRWEVKISPTTLIRVWEQLYQNALVLRSYASLAGLSTEYSTLYLAPPPRHSSSHRCCPYYDLCNKHLQLSPLQKLADVFYLVALDRDLRD
>OTU:1:1112:8372:18135
RCVSMMSQYLHSSMHTRWEAKISPTSLSQVWDRLYQNALVLRSYASLAGLSTEYLTLYLVPPPRHSSSHRCCPYYDLCNKHLQLSPLQKLAGVFYLVALDRDLRE
>OTU:1:1110:21831:10693
RCVSMMSQYLHSSMHARWEVRTSPTSLGRVWEQLYQNALVLHSYASLAGLSTEYLTLYLAPPPHRSSNRRCCPYYDLCNRYLQLSPLQKLAGVFYLVALDRDLRD
>OTU:1:1101:25007:20234
RCVSMMSQYLHSSMHTRWEVRTSPTTLIRVWEQLYQNALVLRSYASLAGLSTEYSTLYLAPPPHRSSNRRCCPYYDLCSRYLQLSPLQKLAGVFYLVALDRDLRD
>OTU:1:1115:24596:12081
RCVSMMSQYLHSSMHTRWEVRTSPTSLSRVWERLYQNALVLRSYASLAGLSTEYSTLYLAPPPHRSSNRRCCPYYDLCNRYLQLSPLQKLAGVFYLVALEKDLRD
>OTU:1:1102:8093:9344
QCVSMMSQYLHSSMHTRWEAKISPTSLSQVWDRLYQNALVLRSYASLAGLSTEYSTLYLAPPPHRSSNRRCCPYYDLCSKYLQLSPLQKLAGVFYLVALEKDLRD
>OTU:1:1102:9613:6194
QCVSMMSQYLRCSMHTRWEVRTSPTSLSRVWERLYQNALVLRSYASLAGLSTEYSTLYLAPPPHRSSNRRCCPYYDLCNRYLQLSPLQKLAGVFYLVALDRDLRD
>OTU:1:1107:6732:6255
QCVSAMNRCLLSSMHMRWEVKISPTSLSLIWESLYQNALVLRSYASSAGLSTEYLTLYLAPPLPHLPSRHCCPYYDLCNKYLQLSPLQKLAGVFYLVALDRDLKD
>OTU:1:1109:19252:14807
QCVSMMSQHLRCSMHTRWEVKISPTTLTRVWEQLYQNALVLRSYASLAGLSTEYLTLYLVPPPRHSSSHRCCPCYDLCSKYLQLSPLQKLAGVFYLVALEKDLRD
>OTU:1:2106:14147:7381
RCVSMMSQYLHSSMHTRWEVRTSPTSLSRVWERLYQNALVLRGYASLAGLSTEYSTLYLAPPPHRSSNRRCCPYYDLCNRYLQLSPLQKLAGVFYLVALEKDLRD
>OTU:1:2102:9414:9964
HCVSQMSQYLLSSMHTRWEVKTSPTLLIQLWERLYRNGLALRSYASLAGLSTEFSILYLAPPPRHSSNRRCCPYYDLCVKYRQLSPLQKLAAVFYSVALERDLRD
>OTU:1:1102:2558:15663
RCVSMMSQYLHSSMHTRWEAKISPTSLSQVWDRLYQNALVLRSYASLAGLSTEYLTLYLVPPPRHSSSHRCCPYYDLCNRYLQLSPLQKLAGVFYLVALEKDLRD
>OTU:1:1101:10427:15551
QCVSQMSQYLLSSMHTRWEVKTSPTLLIQLWERLYRNGLALRSYASLAGLSTEFSILYLAPPPHRSSNRRCCPYYDLCDRYLQLSPLQKLAGVFYLVALDRDLRD
>OTU:1:1105:23647:5613
QCVSMMSQYLHSSMHTRWEVRTSPTSLSRVWERLYQNALVLRSYASLAGLSTEYSTLYLAPPPHRSSNRRCCPYYDLCNRYLQLSPLQKLAGVFYLVALDRDLRD
>OTU:1:1101:19770:19235
RCVSMMSQYLHSSMHTRWEARISPTSLSQLWDRLYQNALVLRSYASLAGLSTEYLTLYLAPPPRRSSSRRCCAYHDLCVKYRQLSPLQKLAVVFYSVALERDLKD
>OTU:1:2102:8039:9466
RCVSMMSQYLHSSMHTRWEVRTSPTSLSRVWERLYQNALVLRSYASLAGLSTEYLTLYLAPPPHRSSNRRCCPYYDLCNRYLQLSPLQKLAGGIYAGALERDLRD
>OTU:1:1106:4778:19593
QCVSMMSQHLRCSMHTRWEVRTSPTSLSRVWEQLYQNALVLRSYASLAGLSTEYSTLYLAPPPHRSSNRRCCPYYDLCNRYLQLSPLQKLAGVFYLVALDRDLRD
>OTU:1:1113:4647:7070
RCVSMISQYLHSSMHTRWEVRTSPTSLSRVWEQLYQNALVLHSYASLAGLSTEYLTLYLAPPPHRSSNRRCCPYYDLCNRYLQLSPLQKLAGVFCLVALDKDLRD
>OTU:1:1101:11463:24811
QCVSMMSQHLRCSMHTRWEVKISPTTLIRVWEQLYQNALVLRSYASLAGLSTEYSTLYLAPPPHRSSNRRCCPYYDLCNKYLQLSPLQKLAGVFYLVALDRDLRD
>OTU:1:2106:26710:15595
RCVSMMSQYLHSSMHTRWEVRTSPTSLSRVWEQLYQNALVLRSYASLAGLSTEYLTLYLAPPPHRSSNRRCCPYYDLCNRYLQLSPLQKLAGVFYFLALSLDLSH
>OTU:1:1106:9865:22262
RCVSMMSQYLHSSMHTRWEARISPTSLSQLWDRLYQNALVLRSYASLAGLSTEFSILYLAPPPRHSSSRRCCAYHDLCVKYRQLSPLQKLAAVFYFVALERDLKD
>OTU:1:1102:10425:11942
QCVSMMSQHLRCSMHTRWEVKISPTTLTRVWEQLYQNALVLRSYASLAGLSTEYSTLYLAPPPHRLSNRRCCPYYDLCNRYLQLSPLQKLAGVFYLVALEKDLRD
>OTU:1:1101:12187:16973
RCVSMMSQYLHSSMHTRWEAKISPTSLSQVWDRLYQNALVLRSYASLAGLSTEYSTLYLAPPPHRSSNRRCCPYYDLCNRYLQLSPLQKLAGVFYLVALDRDLRD
>OTU:1:2110:4991:13715
RCVSMMSQYLHSSMHTRWEAKISPTSLSQVWDRLYQNALVLRSYASLAGLSTEYLTLYLAPPPRHSSSHRCCPYYDLCNKHLQLSPLQKLAGVFYLVVRARDFKV
>OTU:1:1114:9065:6811
QCVSAMSRCLLSSMHTRWEAKISPTSLSQVWDRLYQNALVLRSYASLAGLSTEYLTLYLAPPPRHSSSHRCCPYYDLCNKHLQLSPLQKLAGVFYLVALDRDLRD
>OTU:1:1107:28668:14420
RCVSMMSQYLHSSMHTRWEVRTSPTSLSRVWERLYQNALVPRSYASLAGLSTEYSTLYLAPPPHRSSNRRCCPYYDLCNRYLQLSPLQKLAGVFYLVSLDRDLRD
>OTU:1:1106:11210:5007
QCVSQMSQYLLSSMHTRWEVKISPMLLIRLWERLYRNGLALRSYASLAGLSTEFSILYLTPPPRHSSSRRCCAYHDLCVKYRQLSPLQKLAAVFYSVALERDLRD
>OTU:1:1108:13476:11472
QCVSQMSQYLLSSMHTRWEVKISPMLLIRLWERLYRNGLALRSYASLAGLSTEFSILYLAPPPRHSSSRRCCAYHDLCVKYRQLSPLQKLAAVFYSGALERDLRD
>OTU:1:1108:21277:10173
RCVSMMSQYLHSSMHTRWEAKISPTSLSQVWESLYQNALVLRSYASLAGLSTEYLTLYLAPPPRHSSSHRCCPYYDLCNKHLQLSPLQKLAGVFYLVALDRDLRD
>OTU:1:2116:17180:19445
RCVSMMSQYLHSSMHMRWEVKISPMSLSLIWESLYQNALVLRSYASSAGLSTEYLTLYLAPPLPHSSSHRCCPYYDLCNKHLQLSPLQKLAGVFYLVALDRDLRD
>OTU:1:1118:27786:17912
QCVSQMSQYLLSSMHTRWEVKISPMLLIRLWERLYRNGLALRSYASLAGLSTEFSILYLAPPPRHSSSRRCCAYHDLCVKYRQLSPLQKLAAVFYSVARERDLRE
>OTU:1:1116:26877:16962
QCVTAMSRCLLSSMHMRWEVKISPTSLSLIWESLYQNALVLRSYASSAGLSTEYLTLYLAPPLPHLSSRRCCPYYDLCNKYLQLSPLQKLAGVFYLVALDRDLKD
>OTU:1:1106:18156:24018
RCVSMMSQYLHSSMHTRWEVRTSPTSLSRVWERLYQNALVLRSYASLAGLSTEYLTLYLAPPPHRSSNRRCCPYYDLCNRYLQPSPLQKLAGVFYSVALERDLRD
>OTU:1:1108:23663:12164
QCVSMMSQYLRCSMHTRWEAKISPTSLSQVWDRLYQNALVLRSYASLAGLSTEYLTLYLVPPPRHSSSHRCCPYYDLCNKHLQLSPLQKLAGVFYLVALEKDLRD
>OTU:1:1104:12705:12946
RCVSMMSQYLHSSMHTRWEAKISPTSLSQVWDRLYQNALVLRSYASLAGLSTEFSTLYLAPPPRHLSSRRCCAYHDLCVKYRQLSPLQKLAAVYYSVAVERDLKD
>OTU:1:2116:9097:20842
RCVSMMSQYLHSSMHTRWEAKISPTSLSQVWDRLYQNALVLRSYASLAGLSTEYLTLYLVPPPRHSSSRRCCAYHDLCVKYRQLSPLQKLAAVFYSVALERDLRD
>OTU:1:1106:8313:16869
QCVSLMSQHLRCSMHTRWEVRTSPTSLSRVWERLYQNALVLRSYASLAGLSTEYSTLYLAPPPHRSSNRRCCPYYDLCNRYLQLSPLQKLAGVFYLVALDRDLRD
>OTU:1:1112:25315:6990
RCVSMMSQYLHSSMHTRWEVRTSPTSLSRVWERLYQNALVLRSYASLAGLSTEYLTLYLVPPPRHSSSHRCCPYYDLCNRYLQLSPLQKLAGVFYLVALEKDLRD
>OTU:1:1103:26166:12748
RCVSMMSQYLLSFMHTRWEVKISPTSLTHLWERLYRNGLALRSYASLAGLSTEFSILYLAPPPRHSSSRRCCAYHDLCVKYRQLSPLQKLAAVFYSVALERDLRD
>OTU:1:1114:22641:13245
RCVSMMSQYLHSSMHTRWEVRTSPTLLIQLWERLYRNGLALRSYASLAGLSTEFSILYLAPPPRHSSSRRCCAYHDSCVKYRQLSPLQKLAAVFYSVALERDLRD
>OTU:1:1107:21331:24143
RCVSMMSQYLHSSMRTRWEAKISPTSLSQVWDRLYQNALVLRSYASLAGLSTEYLTLYLAPPPRHLSSRHCCPYYDLCNKYLQLSPLPKLAGVFYLVALDRDLKD
>OTU:1:1109:28683:13878
QRVSMMSQHLHSSMHTRWEVRTSPTSLSRVWERLYQNALVLRSYASLAGLSTEYSTLYLAPPPHRSSNRRCCPYYDLCNRYLQLSPLQKLAGVFYLVALEKDLRD
>OTU:1:2111:27064:19254
QCVSMMSQYLHSSMHTRWEVRTSPTSLSRVWERLYQNALVLRSYASLAGLSTEYSTLYLAPPPHRSSNRRCCPYYDLCNRYLRLSPLQKLAGVFYLVALEKDLRD
>OTU:1:1103:7898:9725
RCVSMMSQYLHSSMHTRWEVRTSPTSLSRVWERLYQNALVLRSYASLAGLSMEYLTLYLAPPPHRSSNRRCCPYYDLCNRYLQLSPLQKLAGVFYLVALDRDLRD
>OTU:1:1102:20283:8557
RCVSMMSQYLHSSMHTRWEARISPTSLSQLWDRLYRNGLALRSYASLAGLSTEFSILYLAPPPRHSSSRRCCAYHDLCVKYRQLSPLQKLAAVFYSVALERDLRD
>OTU:1:1116:14047:15664
QCVSQMSQYLLSSMHTRWEVKTSPMLLIRLWERLYRNALVLRSYASLAGLSTEFSILYLAPPPRHSSSRRCCAYHDLCVKYRQLSPLQKLAAVFYSVALERDLRD
>OTU:1:1105:18553:5271
RCVSMMSQHLRCSMHTRWEVKISPTTLIRVWEQLYQNALVLRSYASLAGLSTEYSTLYLAPPPHRLSNRRCCPYYDLCNRYLQLSPLQKLAGVFYLVALDRDLRD
>OTU:1:1110:28961:13420
RCVSMMSQYLHSSMHTRWEVRTSPTSLSRVWEQLYQNALVLRSYASLAGLSTEYLTLYLAPPPHRSSNRRCCPYYDLCNRYLQLSPLQKLAGVFYLVALDRDLRD
>OTU:1:1119:6204:4990
RCVSMMSQYLHSSMHTRWEAKISPTSLSKVWDRLYQSALVLRSYASLAGLSTEYLTLYLAPPLPHLSSRHCCPYYDLCNKHLQLSPLQKLAGVFYLVALDRDLRD
>OTU:1:1108:4585:21350
LFLLLMSQYLHSSMHTRWEAKISPTSLSQVWDRLYQNALVLRSYASLAGLSTEYLTLYLAPPPRHSSSHRCCPYYDLCNKHLQLSPLQKLAGVFYLVALDRDLKD
>OTU:1:1102:6463:10637
RCVSMMSQYLHSSMHTRWEAKISPTSLSQVWDRLHQNALVLRSYASLAGLSTEYLTLYLVPPPRHSSSHRCCPYYDLCSKYLQLSPLQKLAGVFYLVALEKDLRD
>OTU:1:1101:10612:23205
RCVSMMSQYLHSSMHTRWEARISPMLLIRLWERLYRNGLALRSYASLAGLSTEFSVLYLAPPPRHSSSRRCCAYHDLCVKYRQLSPLQKLAAVFYSVALERDLKD
>OTU:1:1104:11007:10423
RCVSMMSQYLHSSMYTRWEVRTSPTSLSRVWEQLYQNALVLRSYASLAGLSTEYSTLYLAPPPHRSSNRRCCPYYDLCNRYLQLSPLQKLAGVFYLVALDRDLRD
>OTU:1:2103:22928:16832
RCVSMMSQYLHSSMHTRWEVRTSPTSLSRVWERLYQNALVLRSYASLAGLSTEYSTLYLAPPPHRSSNRRCCPYYDLCNKYLQLSPLQKLAGVFYLVALEKDLRD
>OTU:1:1107:22219:5554
QCVSMMSQHLRCSMHTRWEVKISPTTLSRVWERLYQNALVLRSYASLAGLSTEYSTLYLAPPPHRSSNRRCCPCYDLCNKYLQLSPLQKLAGVFYLVALDRDLRD
>OTU:1:1107:7193:3293
RCVSMMSQYLHSSMHTRWEVRTSPTSLSRVWERLYQNALVLRSYASLAGLSTEYSTLYLAPPPHRSSNRRCCPYYDLCNRYLQLSPLQKLAGVFYLVALVRDLRD
>OTU:1:1101:14834:13941
QCVSQMSQYLLSSMHTRWEVKISPMLLIRLWERLYRNGLALRSYASLAGLSTEFSILYLAPPPRHSSSRRCCAYHDLCVKYRQLSPLQKLAGVFYLVALDKDLRD
>OTU:1:2108:24013:10655
RCVSMMSQYLHSSMHTRWEVRTSPTSLSQVWDRLYQNALVLRSYASLAGLSTEYLTLYLVPPPRHSSSHRCCPYYDLCNKHLQLSPLQKLAGVFYLVALEEDLRD
>OTU:1:1104:22111:9525
RCVSMMSQYLHSSMHTRWEAKISPTSLSQVWDRLYQNALVLRSYASLAGLSTEYLTLYLALPPRHSSSHRCCPYYDLCNKHLQLSPLQKLAGVFYLVALDRDLRD
>OTU:1:2113:24919:5975
RCVSMMSQYLHSSMHTRWEAKISPISLTHLWERLYRNGLALRSYASLAGLSTEFSTLYLAPPPRHSSSHRCCAYHDLCVKYRQLSPLQKLAAVFYSVALERDLKD
>OTU:1:1112:4100:10900
QCVSQMSQYLLSSMHTRWEARISPTSLSQLWERLYRNGLALRSYASLAGLSTGFSILYLAPPPRHSSSRRCCAYHDLCVKYRQLSPLQKLAAVFYSVALERDLKD
>OTU:1:1103:9354:20192
QCVSQMSQYLLSFMHTRWEVKISPTSLTHLWGRLYRNGLALRSYASLAGLSTEFSILYLAPPPRHSSSRRCCAYHDLCNKHLQLSPLQKLAGVFYLVALDKDLRD
>OTU:1:1113:14311:3852
QCVSQMSQYLLSSMHTRWEVKTSPTLLIQLWERLYRNGLALRSYASLAGLSTEFSILYLAPPPRHSSSRRCCAYHDSCVKYRQLSPLQKLAAVFYSVALERDLRD
>OTU:1:1101:19806:18991
RCVSMMSQYLHSSMHTRWEAKISPTSLSQVWDRLYQNALVLRSYASLAGLSTEYLTLYLAPPPRHSSSRRCCAYHDLCVKYRQLSPLQKLAAVFYSVALESDLKD
>OTU:1:1119:20588:18064
QCVSMMSQYLRCSMHTRWEVKISPTTLIQVWDRLYQNALVLRSYASLAGLSTEYLTLYLAPPPRHSSSHRCCPYYDLCNKHLQLSPLQKLAGVFYLVALDRDLRD
>OTU:1:1107:5772:9857
QCLSQMSPYLLSSMHTRWEVKISPMLLLRLWERLYRNGLALRSYASLAGLSTEFSILYLAPPPRHSSSRRCCAYHDLCVKYRQLSPLQKLAAVFYSVALERDLRD
>OTU:1:2110:6401:22753
QCVSMMSQHLRCSMHTRWEVKISPTTLIRVWEQLYQNALVLRSYASLAGLSTEYSTLYLAPPPHRSSNRRCCPYYDLCNRYLQLSPLQKLAGVFYLVALERDLRD
>OTU:1:1103:22013:7514
QCVSQMSQYLLSSMHTRWEVKTSPTLLIQLWERLYQNALVLRSYASLAGLSTEYLTLYLAPPPHRSSNRRCCPYYDLCNRYLQLSPLQKLAGVFYLVALDRDLRD
>OTU:1:1115:24688:15982
RCVSMMSQYLHSSMHTRWEVKTSPTLLIQLWERLYRNGLALRSYASLAGLSTEFSILYLAPPPHRSSNRRCCPYYDLCNRYLQLSPLQKLAGVFYLVALDRDLRD
>OTU:1:1103:26722:21297
LFFLMMIQYLHSSMHTRWEVRTSPTSLSRVWERLYQNALVLRSYASLAGLSTEYSTLYLAPPPHRSSNRRCCPYYDLCNRYLQLSPLQKLAGVFYLVALDRDLRD
>OTU:1:2115:12498:16286
RCVSMMSQYLHSSMHTRWEVRTSPTSLSRVWEQLYQNALVLRSYASLAGLSTEYLTLYLAPPPHRSSNRRCCPYYDLCNRYLQLSPLQKLAGVCYLVALARDLRD
>OTU:1:1106:27260:5847
PVCRQMSQYLLSSMHTRWEVKISPMLLIRLWERLYRNGLALRSYASLAGLSTEFSILYLAPPPRHSSSRRCCAYHDLCVKYRQLSPLQKLAAVFYSVALERDLRD
>OTU:1:1107:15001:4986
QCVSMMSQYLLSSMHTRWEVKISPMLLIQLWERLYRNGLALRSYASLAGLSTEFSILYLAPPPRHSSSRRCCAYHDLCVKYRQLSPLQKLAAVFYSVALERDLRD
>OTU:1:2115:12547:24808
QCVSAMSRCLLSSMHMRWEVKISPTSLSLIWESLYQNALVLRSYASSAGLSTEYLTLYLAPPLPHLSSRHCCPYYDLCNKYLQLSPLQRLAGVFYLVALDRDLKH
>OTU:1:2110:26652:21538
LFFLMMSQYLHSSMHTRWEVRTSPTSLSRVWEQLYQNALVLRSYASLAGLSTEYLTLYLAPPPHRSSNRRCCPYYDLCNRYLQLSPLQKLAGVFYLVALDRDLRD
>OTU:1:1116:21883:5273
RCVSMMSQYLHSSMHTRWEVRASPTSLSRVWEQLYQNALVLHSYASLAGLSTEYLTLYLAPPPHRSSNRRCCPYYDLCNRYLQLSPLQKLAGVFYLVALDRDLRD
>OTU:1:1116:21892:18636
QCVSMMSQHLRCSMHTRWEVKISPTTLIRVWERLYQNALVLRSYASLAGLSTEYSTLYLAPPPHRSSNRRCCPYYDLCNRYLQLSPLQKLAGVFYLVALDRDLRD
>OTU:1:1105:13715:9388
RCVSMMSQYLHSSMHTRWEAKISPTSLSQVWDRLYQNALVLRSYASLAGLSTEYLTLYLAPPPRHSSSHRCCPYYDLCNKHLQLSPLQKLAGAFYLVALDRDLRD
>OTU:1:1105:5970:8345
QCVSQMSQYLFSSMHTRWEVKISPMLLIRLWERLYRNGSALRSYASLAGLSTEFSILYLAPPPRHSSSRRCCAYHDLCVKYRQLSPLQKPAAVFYSVALERDLRD
>OTU:1:1107:22482:21202
RCVSMMSQYLHSSMHTRWEVRTSPTSLSRVWERLYQNALVLRSYASLAGLSTEYLTLYLAPPPHRSSNRRCCPYYDLCNRYLQLSPLQKLAGVFYLVALDRDLRD
>OTU:1:1107:8877:14791
RCVSMMSQYLHSSMHTRWEVRTSPTSLSRVWERLYQNALVLRSYASLAGLSTEYLTLYLAPPPHRSSNRRCCPYYDLCNRYLQLSPLQKLAGDLYSGALERDLSD
>OTU:1:1101:16462:8225
QCVSAMSRCLLSSMHMRWEVKISPTSLSLIWESLYQNALVLRSYASSAGLSTEYLTLYLAPPLPHLSSRHCCPYYDLCNKYLQLSPLQKLVGVFYLVALDRDLKD
>OTU:1:1101:15036:10088
QCVSMMSQYLHSSMHTRWEVRTSPTSLSRVWERLYQNALVLRSYASLAGLSTEYLTLYLAPPPHRSSNRRCCPYYDLCNRYRQLSPLQKLAAVFYSVALERDLRD
>OTU:1:2110:26651:14562
QCVSQMSRYLLSSMHTRWEVKTSPTLLIQLWERLYRNGLALRSYASLAGLSTEYLTLYLAPPPHRSSNRRCCPYYDLCNRYLQLSPLQKLAGVFYLVALDRDLRD
>OTU:1:1104:10854:15471
QCVSQMSQSLLSSMHTRWEVKISPMLLIRLWERLYRNGLALRSYASLAGLSTEFSILYLAPPPRHSSSRRCCAYHDLCVKYRQLSPLQKLAAVFYSVALERDLRD
>OTU:1:1101:12785:11536
RCVSMMSQYLHSSMHTRWEARISPTSLSQVWDRLYQNALVLRSYASLAGLSTEYLTLYLVPPPRHSSSHRCCPYYDLCNRYLQLSPLQKLAGVFYLVALDRDLRD
>OTU:1:1101:18149:7726
RCVSMMSQYLPSSMHTRWEAKISPTSLSQLWDRLYQNALVLRSYASLAGLSTEYLTLYLAPPLPHLSSRHCCPYYDLCNKHLQLSPLQKLAGVFYLVALDRDLRD
>OTU:1:1107:17902:9916
RCVSMMSQHLHSSMHTRWEVRTSPTSLSRVWERLYQNALVLRSYASLAGLSTEYSTLYLAPPPHRSSNRRCCPYYDLCSKYLQLSPLQKLAGVFYLVALDRDLRD
>OTU:1:1110:17171:17183
QCVSMMSQHLRCSMHTRWEVKISPTTSTRGWEQLYQNALVLRSYASLAGLSTEYSTLYLVPPPRHSSSHRCCPYYDLCNKHLQLSPLQKLAGVFYLVALDRDLRD
>OTU:1:1101:7769:13406
QCVSAMSRCLLSSMHMRWEVKISPTSLSLIWESLYQNALVLRSYASSAGLSTGYLTLYLAPPLPHLSSRHCCPYYDLCNKYLQLSPLQKLAGVFYLVALDRDLKD
>OTU:1:1101:27186:6373
QCVSAMSRCLLSSMHMRWEVKISPTSLSLIWESLYQNALVLRSYASSAGLSTEYLTLYLAPPLPHLSSRHCCPYYDLCNKYLQLSPLQKLDGVFYLVALDRDLKD
>OTU:1:2115:14515:16592
QCVSQMSQYLLSSMHTRWEVKTSPTLLIQLWERLYRNGLALRSYASLAGLSTEFSILYLAPPPRHSSSRRCCAYHDLCVKYRQLSPLQKLAAVFYSVALEKDLRD
>OTU:1:1101:10367:9129
QCVSMMSQYLHSSMHTRWEVRTSPTSLSRVWERLYQNALVLRSYASLAGLSTEYSTLYLAPPPHRSSNRRCCPYYDLCNRYLQLSPLQKLAGVFYLVALEKDLRD
>OTU:1:2109:23399:7556
RCVSMMSQYLPSSMHTRWQSKISPTSLSQVWDRLYQNALVLRSYASLAGLSTEYLTLYLAPPLPHLSSRHCCPYYDLCNKYLQLSPLQKLAGVFYLVALDRDLKD
>OTU:1:1106:12428:19142
QCVSQMSQYLHSSMHTRWEVRTSPTSLSRVWERLYQNALVLRSYASLAGLSTEYSTLYLVPPPHRSSNRRCCPYYDLCNRYLQLSPLQKLAGVFYLVALDRDLRD
>OTU:1:2117:3926:15949
QCVSAMSRCLLSSMHVRWEVKISPTSLSLIWESLYQNALVLRSYASSAGLSTEYLTLYLAPPLPHLSSRHCCPYYDLCNKYLQLSPLQKLAGVFYLVALDRDLKD
>OTU:1:2117:27769:18011
QCVSQMSQYLLSFMHTRWEVKISPTSLTHLWERLYRNGLALRSYASLAGLSTEFSILYLAPPPRHSSSRRCCAYHDLCVKYRQLSPLQKLAAVFYSVALERDLKD
>OTU:1:1108:14801:18773
QCVSMMSQHLRCSMHTRWEVKILPTTLIRVWEQLYQNALVLRSYASLAGLSTEYSTLYLAPPPHRLSNRRCCPYYDLCNRYLQLSPLQKLAGVFYLVALEKDLRD
>OTU:1:1104:24423:19562
QCVSQMSQYLLSSMHTRWEVKTSPMLLIRLWERLYRNGLALRSYASLAGLSTEYLTLYLAPPPRHSSSRRCCAYHDLCVKYRQLSPLQKLAAVFYSVALERDLKD
>OTU:1:1111:25792:18406
QCVSAMSRCLLSSMHMRWEVKISPTSLSLIWESLYQNALVLRSYASSAGLSTEYLTLYLAPPLPHLSSRHCCPYYDLCNKYLQLSPLQKLAGVCYLVALDRDLKE
>OTU:1:1105:20848:11557
QCVSMMSQHLRCSMHTRWEVKISPTILIRVWEQLYQNALVLRSYASLAGLSTEYSTLYLAPPPRHSSSRRCCAYHDLCVKYRQLSPLQKLAAVFYSVALERDLRD
>OTU:1:1108:21936:7559
QCVSQMSQYLLSSMHTRWEVKISPMLLIQLWERLYRNGLALRSYASLAGLSTEFSILYLAPPPRHSSSRRCCAYHDLCVKYRQLSPLQRLAAVFYSVALERDLRD
>OTU:1:1101:11245:3754
QCVSAMSRCLLSSMHMRWEVKISPMSLSLIWESLYQNALVLRSYASSAGLSTEYLTLYLAPPPRHSSSHRCCPYYDLCNKHLQLSPLQKLAGVFYLVALDRDLRD
>OTU:1:2101:12955:13014
QCVSAMSRCLLSSMHMRWEVKISPMSLSLIWESLYQNALVLRSYASSAGLSTEYLTLYLAPPLPHLSSHRCCPYYDLCNKHLQLSPLQKLAGVFYLVALDRDLKD
>OTU:1:1111:4125:13870
QCVSAMSRCLLSSMHMRWEVKISPTSLSLIWESLYQNALVLRSYASSAGLSTEYLTLYLAPPLPHLSSRHCCPYYDLCNKYLQLSPLQKLAGVVYLVALDRDLKD
>OTU:1:1110:26303:13858
RCVSAMSRCLLSSMHMRWEVKISPMSLSLIWESLYQNALVLRSYASLAGLSTEYLTLYLAPPPRHSSSHRCCPYYDLCNKHLQLSPLQKLAGVFYLVALDRDLRD
>OTU:1:1107:13246:11715
RCVSMMSQYLPSSMHTRWEAKISPTSLSQVWDRLYQNALVLRSYASLAGLSTEYLTLYLAPPPRHSSSHRCCPYYDLCNKHLQLSPLQKLAGVFYLVALDRDLRD
>OTU:1:1111:27295:20283
QCVSQMSQYLLSSMHTRWEVKISPMLLIRLWERLYRNGLALRSYASLAGLSTEFSILYLAPPPRHSSSRRCCAYHDLCVKYRQLSPLQKLAAVFYSVALERDLRD
>OTU:1:2105:5793:14655
RCVSMMSQYLHSSMHTRWEVRTSPTSLSRVWERLYQNALVLRSYASLAGLSTEYSTLYLAPPPHRSSNRRCCPYYDLYNRYLQLSPLQKLAGVFYLVALDRDLRD
>OTU:1:1115:21862:8282
PCLSQMSQYLLSSMHTRWEVKISPMLLIRLWERLYRNGLALRSYASLAGLSTEFSILYLAPPPRHSSSRRCCAYHDLCVKYRQLSPLQKLAAVFYSVALERDLRD
>OTU:1:1115:7287:12148
QCVSQMSQYLLSSMHTRWEVKTSPTLLIQLWERLYRNGLALRSYASLAGLSTEFSILYLAPPPHRSSNRRCCPYYDLCNRYLQLSPLQKLAAVFYSVALERDLRD
>OTU:1:2107:15788:13784
RCVSMMSRCLLSSMHMRWEVKISPMSLSLIWESLYQNALVLRSYASSAGLSTEYLTLYLAPPLPHLSSRHCCPYYDLCNKHLQLSPLQKLAGVFYLVALDRDLRD
>OTU:1:1103:17750:11866
QCVSAMSRCLLSSMHMRWEVKISPTSLSLIWESLYQNALVLRSYASSAGLSTEYLTLYLAPPLPHLSSRHCCPYYDLCNKYLQLSPLQKLAGVFYLVAVDRDSKD
>OTU:1:1101:13741:9677
QCVSMMSQHLRCSMHTRWEVKISPTTLTRVWEQLYQNALVLRSYASLAGLSTEYLTLYLVPPPRHSSSHRCCPYYDLCNRYLQLSPLQKLAGVFYLVALDRDLRD
>OTU:1:1102:11160:13782
RCVSMMSPYLHSSMHTRWEAKISPTSLSQVWDRLYQNALVLRSYASLAGLSTEYLTLYLVPPPRHSSSHRCCPYYDLCNKHLQLSPLQKLAGVFYLVALDRDLRD
>OTU:1:1101:12266:10547
QCVSMMSQHLRCSMHTRWEVKISPTTLIRVWEQLYQNALVLRSYASLAGLSTEYSTLYLAPPPHRSSNRRCCPYYDLCNRYLQLSPLQKLAGVFYLVALEKDLRD
>OTU:1:1105:28601:10534
RCVSMISQYLHSSMHTRWEVRTSPTSLSRVWEQLYQNALVLRSYASLAGLSTEYLTLYFAPPPHRSSNRRCRPYYDLCNRYLQLSPLQKLAGVFCLVALDRDLRD
>OTU:1:1101:17046:19307
QCVSAMSRCLLSSMHMRWEVKISPTSLSLIWESLYQNALVLRSYASSAGLSTEYLTLYLAPPLPHLSSRHCCPYYDLCNKYLQLSPLQRLAGVFYLVALDRDLKD
>OTU:1:1105:24229:14125
QCVSMMSQHLRCSMHTRWEVKISPTTLTRVWEQLYQNALVLRSYASLAGLSTEYSTLYLAPPPRHSSSHRCCPYYDLCNRYLQLSPLQKLAGVFYLVALEKDLRD
>OTU:1:1103:2812:17512
RCVRMMSQYLHSSMHTRWEVRTSPTSLSRVWEQLYQNALVLHSYASLAGLSTEYLTLYLAPPPHRSSNRRCRPYYDLCNRYLQLSPLQKLAGVFCLVALDRDLRD
>OTU:1:2113:25099:19689
RCVSMMSQYLHSSMHTRWEVRTSPTSLSRVWERLYQNALVLRSCASLAGLSTEYSTLYLAPPPHRSSNRRCCPYYDLCNRYLQLSPLQKLAGVLYLVALEKDLRD
>OTU:1:2101:14411:14619
RCVSMMSQYLHSSMHTRWGARISPTSLSQLWDRLYQNALVLRSYASLAGLSTEYLTLYLAPPLPHLSSRHCCPYYDLCNKYLQLSPLQKLAGVFYLVALDRDLRD
>OTU:1:1116:18526:11225
RCVSMMSQYLHSSMHTRWEVRTSPTSLSRVWERLYQNALVLRSYASLAGLSTEYSTLYLAPPPHHSSNRRCCPYYDLCNRYLQLSPLQKLAGVLYLVALDRDLRD
>OTU:1:2117:8007:20066
RCVSMMSQYLHSSMHTRWEVRTSPTSLSRVWERLYQNALVLRSYASLAGLSTEYSTLYLAPPPHRSSNRRCCPYYDLCNRYLQLSPLQKLAGVFYLVALATDLRV
>OTU:1:1106:9054:22621
QCVSMMSQHLRCSMHTRWEVKISPTTLIRVWEQLYQNALVLRSYASLAGLSTEYSTLYLAPPPHRSSNRRCCPYYDLCNRYLQLSPLQKLAGVFYLVALEKDLID
>OTU:1:1101:13459:18371
QCVSAMSRCLLSSMHMRWEVKISPMSLSQVWDRLYQNALVLRSYASLAGLSTEYLTLYLAPPPRHSSSHRCCPYYDLCNKHLQLSPLQKLAGVFYLVALDRDLRD
>OTU:1:1111:25198:11067
QCVSAMSRCLLSSMHMRWEVKISPMSLSLIWESLYQNALVLRSYASSAGLSTEYLTLYLAPPPRHLSSRRCCAYHDLCVKYRQLSPLQKLAAVFYSVALERDLKD
>OTU:1:1116:21990:23757
HCVSSMSRCLLSSMHMRWEVKISPTALSLIWESLYQNALVLRSYASSAGLSTEYLTLYLAPPLPHLSSRHCCPYYDLCNKYLQLSPLQKLAGVFYLVALDRDLKD
>OTU:1:1106:8695:2705
QCVSAMSRCLLSSMHMRWEVKISPTSLSLIWESLYQNALVLRSYASSAGLSTEYLTLYLAPPLPRLSSRHCCPYYDLCNKYLQLSPLQKLAGVFYLVALDRDLKD
>OTU:1:1103:24538:21539
QCVSQMSQYLLSSMHTRWEVKTSPTLLIQLWERLYRNGLALRSYASLAGLSTEYLTLYLAPPPHRSSNRRCCPYYDLCNRYLQLSPLQKLAGVFYLVALDRDLRE
>OTU:1:1110:7627:23172
RCVSMMSQYLHSSMHTRWEARTSPTSLSRVWERLYQNALVLRSYASLAGLSTEYLTLYLAPPPHRSSNRRCCPYYDLCNRYLQLSPLQKLAGVFYLVAIDRDLRD
>OTU:1:1119:13987:16109
QCVSMMSQHPRCSMHTRWEVKISPTTLIRVWEQLYQNALVLRSYASLAGLSTEYSTLYLAPPPHRSSNRRCCPYYDLCNRYLQLSPLQKLAGVFYLVALEKDLRD
>OTU:1:1108:18052:20237
RCVSMMSQYLHSSMHTRWEVKTSPTSLSRVWERLYQNALVLRSYASLAGLSTEYLTLYLAPPPHRSSNRRCCPYYDLCNRYLQLSPMQKLAGVFYLVALDRDLRD
>OTU:1:1102:14353:6707
RCVSMMSRCLLSSMHMRWEVKISPMSLSLIWESLYQNALVLRSYASLAGLSTEYLTLYLAPPPRHSSSHRCCPYYDLCNKYLQLSPLQKLAGVFYLVALDRDLRD
>OTU:1:1109:27969:17343
QCVSAMSRCLLSSMHMRWEVKISPTSLSLIWESLYQNALVLRSYASSAGLSTEYLTLYLAPPLPHLSSRHCCPYYDLCNKQLQLSPLQKLAGVFYLVALDRVLKD
>OTU:1:2118:17894:22945
QGVSAMSRCLLSSMHMRWEVKISPTSLSLIWESLYQNALVLRSYASSAGLSTEYLTLYLAPPLPHLSSRHCCPYYDLCNKYLQLSPLQKLAGVFYLVALDRDLKD
>OTU:1:1103:7187:9065
QWVSQMSQYLLSSMRTRWEVKISPMLLIRLWERLYRNGLALRSYASLAGLSTEFSILYLAPPPRHSSSRRCCAYHDLCVKYRQLSPLQKLAVVFYSVALERDLRD
>OTU:1:2116:7013:22659
RCVSMMSQYLHSSMHTRWEAKISPTSLSQVWDRLYQNALVPRSYASLAGLSTEYLTLYLAPPPRHSSSHRCCPYYDLCNKHLQLSPLQKLAGVFYLLALDRDLRD
>OTU:1:1113:25037:13653
QCVSAMSRCLLSSMHMRWEVKISPMSLSLIWESPYQNALVLRSYASSAGLSTEYLTLYLAPPLPHLSSRHCCPYYDLCNKYLQLSPLQKLAGVFYLVALDRDLKD
>OTU:1:2105:5607:10649
RCVSMMSQYLHSSMHTRWEVRTSPTSLSRVWERLYQNALVLRSYASLAGLSTEYLTLYLAPPPHRSSNRRCCPYYDLCNRYLQLSPLQKLAGVFYLVGRDRDLRD
>OTU:1:2112:19900:10887
QCVSAMSRCLLSSMHMRWEVKISPTSLSLIWESLYQNALVLRSYASSAGLSTEYLTLYLAPPLPHLSSRHCCPYYDLCNKYLQLSPLQKLAGVFYVVALDRDLKD
>OTU:1:1112:11089:12027
QCVSMMSPYLPSSMHTRWEAKISPTSLRQVWDRLYQNALVLRSYASLAGLSTEYLTLYLAPPPRHSSSHRCCPYYDLCNKHLQLSPLQKLAGVFYLVALDRDLRD
>OTU:1:2111:13165:20138
RCVSMMSQYLHSSMHTRWEVRTSPTSLSRVWEQLYQNALVLRSYASLAGLSTEYLTLYLAPPPHRSSNRRCCPYYDLCNRYLQLSPLQKLAGVVYLVALDRDLRD
>OTU:1:1105:14861:17034
QCVSAMSRCLLSSIHMRWEVKISPTSLSLIWESLYQNALVLRSYASSAGLSTEYLTLYLAPPLPHLSSRHCCPYYDLCNKYLQLSPLQKLAGVFYLVALDRDLKD
>OTU:1:1103:28252:12523
QCVSAMSRCLLSSMHMRWEVKISPTSLSLIWESLYQNALVLRSYASSAGLSTEYLTLYLAPPLHHLSSRHCCPYYDLCNKYLQLSPLQKLAGVFYLVALDRDLKD
>OTU:1:2104:10238:20390
KCVSAMSRCLLSSMHMRWEVKISPTSLSLIWESLYQNALVLRSYASSAGLSTEYLTLYLAPPLPHLSSRHCCPYYDLCNKYLQLSPLQKLAGVFYLVALDRDLKD
>OTU:1:2103:13739:17671
QCVSMMSQHLRCSMHTRWEVKISPTILIRVWEQLYQNALVLRSYASLAGLSTEYSTLYLAPPPHRSSNRRCCPCYDLCNKYLQLSPLQKLAGVFYLVALEKDLRD
>OTU:1:1118:7514:21702
QCVSAMSRCLLSSMHMRWEVKISPTSLSLIWESLYQNALVLRSYASSAGLSTEYLTLYLAPPLPHLSSRHCCPYYDLCNKYLQLSPLQKLAGVFYLVVLDRDLKD
>OTU:1:2105:2870:18073
RCVSMMSQYLHSSMHTRWEVRTSPTSLSRVWEQLYQNALVPHSYASLAGLSTEYLTLYLAPPPHRSSNRRCCPYYDLCNRYLQLSPLQKLAGVFYLVARDRDLRE
>OTU:1:1103:5528:13789
QCVSAMSRCLLSSMHMRWEVKISPTSLSLIWESLYQNASVLRSYASSAGLSTEYLTLYLAPPLPHLSSRHCCPYYDLCNKYLQLSPLQKLAGVFYLVALDRDLKD
>OTU:1:1106:13051:6474
QCVSMMSQHLRCSMHTRWEVKISPTTLIRVWEQLYQNALVLRSYASLAGLSTEYSTLYLAPPPHRSSNRRCCPYYDLCNRYLQLSPLQKLAGVFYLVALDRDLRD
>OTU:1:1101:26512:19844
QCVSQMSQYLLSSMHTRWEVKISPMLLIQLWERLYRNGLALRSYASLAGLSTEFSILYLAPPPRHSSSRRCCAYHDLCVKYRQLSPLQKLAAVFYSVAHERDLRD
>OTU:1:2103:23424:7840
RCVSMMSQYLHSSMHTRWEVRTSPTSLSRVWERLYQNALVLRSYASLAGLSTEYSTLYLAPPPHRSSNRRCCPYYDLCNRYLQLSPLQKLAGVFYLVTLDRDLRD
>OTU:1:1102:26718:21319
PFFLSMSRCLLSSMHMRWEVKISPTSLSLIWESLYQNALVLRSYASSAGLSTEYLTLYLAPPLPHLSSRHCCPYYDLCNKYLQLSPLQKLAGVFYLVALDRDLKD
>OTU:1:1102:11149:4299
QCVSAMSRCLLSSMHMRWGVKISPTSLSLIWESLYQNALVLRSYASSAGLSTEYLTLYLAPPLPHLSSRHCCPYYDLCNKHLQLSPLQKLAGVFYLVALDRDLKD
>OTU:1:1107:23446:17896
QCVSAMSRRLLSSMHMRWEVKISPTSLSLIWESLYQNALVLRSYASSAGLSTEYLTLYLAPPLPHLSSRHCCPYYDLCNKYLQLSPLQKLAGVFYLVALDRDLKD
>OTU:1:2105:19512:22710
QCVSQMSQYLLSSMHTRWEVRTSPTSLSRVWERLYQNALVLRSYASLAGLSTEYSTLYLAPPPHRSSNRRCCPYYDLCNRYLQLSPLQKLAGVFYLVALDRDLRD
>OTU:1:2114:4409:14322
RCVSMMSQYLHSSMHTRWEAKISPTSLTQVWDRLYQNALVLRSYASLAGLSTEYLTLYLAPPPRHSSSHRCCPYYDLCNKYLQLSPLQKLAGVFYLVALDRDLKD
>OTU:1:1106:25983:17463
QCVSMMSQHLRCSMHTRWEVKISPTTLTRVWEQLYQNALVLRSYASLAGLSTEYSTLYLAPPPHRSSNRRCCPYYDLCNRYLQLSPLQKLAGVFYLVALDRDLRD
>OTU:1:2115:11226:17709
QCVSQMSQYLLSSMHTRWEVKISPMLLIRLWERLYRNGLALRSYASLAGLSTEFSILYLAPPPRHSSSRRCCAYHDLCNKHLQLSPLQKLAGVFYSVALERDLRD
>OTU:1:2116:10999:9889
QCVSAMSRCLLSSMRMRWEVKISPTSLSLIWESLYQNALVLRSYASSAGLSTEYLTLYLAPPLPHLSSRHCCPYYDLCNKYLQLSPLQKLAGVFYLVALDRDLKD
>OTU:1:2104:26402:6158
QCVSAMSRCLLSSMHMRWEVKISPTSLSLIWESLYQNALVLRSYASSAGLSTEYLTLYLAPPLPHLSSRHCCPYHDLCNKYLQLSPLQKLAGVFYLVALDRDLKD
>OTU:1:1101:19403:21249
QCVSAMSRCLLSSMHMRWEVKISPTSLSLIWESLYQNALVLRSYASSAGLSTEYLTLYLAPPLPHLSSRHCCPYYDLCNKHLQLSPLQKLAGVFYLVALDRDLKD
>OTU:1:2103:6949:13853
QCVSMMSQYPHSSMHTRWEARTSPTSLSRVWERLYQNALVLRSYASLAGLSTEYLTLYLAPPPHRSSNRRCCPYYDLCNRYLQLSPLQKLAGVFYLVALDRDLRD
>OTU:1:2116:4603:15953
RCVSMMSQYLHSSMHTRWEVKTSPTLLIQLWERLYRNGLALRSYASLAGLSTEYLTLYLAPPPHRSSNRRCCPYYDLCNRYLQLSPLQKLAGVFYLVALDRDLRD
>OTU:1:1105:6366:6655
QCVSAMSRCLLSSMHMRWEVKISPTSLSLIWESLYQNALVLRSYASSAGLSTEYLTLYLAPPLPHLSSRHCCPYYDLCNKYRQLSPLQKLAGVFYLVALDRDLKD
>OTU:1:2118:28990:13712
RCVSMMSQYLHSSMHTRWEAKISPTSLSQVWGRLYQNALVLRSYASSAGLSTEYLTLYLAPPPRHSSSHRCCPYYDLCNKHLQLSPLQKLAGVFYLVALDRDLRD
>OTU:1:1114:13195:19809
QCVSMMSQHLRCSMHTRWEAKISPTSLSQVWDRLYQNALVLRSYASLAGLSTEYLTLYLAPPPRHSSSHRCCPYYDLCNKHLQLSPLQKLAGVFYLVALDRDLRD
>OTU:1:1101:9801:23348
RCVSAMSRCLLSSMHMRWEVKISPTSLSLIWESLYQNALVLRSYASLAGLSTEYLTLYLAPPPRHSSSHRCCPYYDLCNKHLQLSPLQKLAGVFYLVALDRDLRD
>OTU:1:1104:26822:21177
QCVSAMSRCLLSSMHMRWEVKISPMSLSLIWESLYQNALVLRSYASLAGLSTEYLTLYLAPPPRHSSSHRCCPYYDLCNKHLQLSPLQKLAGVFYLVALDRDLRD
>OTU:1:1105:20592:20825
QCVSAMSRCLLSSMHMWWEVKISPMSLSLIWESLYQNALVLRSYASSAGLSTEYLTLYLAPPLPHLSSRHCCPYYDLCNKYLQLSPLQKLAGVFYLVALDRDLKD
>OTU:1:2105:3883:17891
QCVSMTSQHLRCSMHTRWEVKISPTTLIRVWEQLYQNALVLRSYASLAGLSTEYSTLYLAPPPHRSSNRRCCPYYDLCNRYLQLSPLQKLAGVFYLVALEKDLRD
>OTU:1:1117:25579:22327
QCVSAMSRCLLSSMHMRWEVKISPTSLSLIWESLYQSALVLRSYASSAGLSTEYLTLYLAPPPPHLSSRHCCPYYDLCNKYLQLSPLQKLAGVFYLVALDRDLKD
>OTU:1:1101:3074:12994
RCVSMMSQYLHSSMHTRWEVRTSPTSLSRMWERLYQNALVLRSYASLAGLSTEYSTLYLAPPPHRSSNRRCCPYYDLCNRYLQLSPLQKLAGVFYLVALDRDLRD
>OTU:1:1102:26990:16979
RCVSMTSQYLHSSMHTRWETKISPTSLSQVWDRLYQNALVLRSYASLAGLSTEYLTLYLAPPPRHSSSHRCCPYYDLCNKHLQLSPLQKLAGVFYLVALERDLRD
>OTU:1:1103:2468:13013
QCVSQMSQYLLSSMHTRWEVKISPMLLIRLWERLYRNGLALRSYASLAGLSTEFSILYLAPPPRHSSSRRCCAYHDLCVKYRQLSPLQKLAAVVYSVALERDLRD
>OTU:1:1112:18694:19510
QCVSAMSRCLLSSMHMRWEVKISPTPLSLIWESLYQNALVLRSYASSAGLSTEYLTLYLAPPLPHLSSRHCCPYYDLCNKYLQLSPLQKLAGVFYLVALDRDLKD
>OTU:1:2116:17522:16577
RCVSMMSQYLHSSMHTRWEVRTSPTSLSRVWERLYQNALVLRSYASLAGLSTEYLTLYLAPPPHRSSNRRCCPYCDLCNRYLQLSPLQKLAGVFYLVALEKDLRD
>OTU:1:1109:8454:3306
QCVSQMSQYLHSSMHTRWEVRTSPTSLSRVWERLYQNALVLRSYASLAGLSTEYLTLYLAPPPHRSSNRRCCPYYDLCNRYLQLSPLQKLAGAFYLVALGRDLRD
>OTU:1:1101:25617:21699
QCVSAMSRCLLSSMHMRWEAKISPTSLSQVWDRLYQNALVLRSYASSAGLSTEYLTLYLAPPLPHLSSRHCCPCYDLCNKYLQLSPLQKLAGVFYLVALDRDLRD
>OTU:1:2103:24796:22196
QCVSMMSQYLRCSMHTRWEVKISPTTLIQVWEQLYQNALVLRSYASLAGLSTEYSTLYLAPPPRHTSSHRCCPYYDLCNKHLQLSPLQKLAGVFYLVARDRDLRD
>OTU:1:1101:5456:8771
RCVSMMSQYLHSSMHTRWEVRTSPTSLSRVWERLYQNALVLRSYASLAGLSTEYSTLYLAPPPHRSSNRRCCPYYDLCNRYLQLSPLQKLAGVFYLVALDRDLRD
>OTU:1:2108:24131:22040
QCVSAMSRCLLSSMHMRWEVKISPTSLSLIWESLYQNALVLRSYASSAGLSTEYLTLYLAPPLPHLSSRHCCPYYDLCNKYLQLSPLQKLAGVFYLVALDRDLKE
>OTU:1:2111:23502:9796
QCVSAMSRCLLSSMHMRWEVKISPTSLSLIWESLYQNALVLRSYASSAGLSTEYLTLYLAPPLPHLSSRHCCPYYDLCNKYLQLSPLQKLAGVFYLVALDRDLKD
>OTU:1:1102:12843:8874
RCVSMMSQYLHSSMHTRWEAKISPTSLSQVWDRLYQNALVLRSYASLAGLSTEYLTLYLAPPPRHSSSHRCCPYYDLCNKYLQLSPLQKLAGVFYLVALDRDLKD
>OTU:1:1105:20216:18753
RCVSMMSQYLHSSMHTRWEAKISPTSLSQVWDRLYQNALVLRSYASLAGLSTEYLTLYLAPPPRHSSSHRCCPYYDLCNKHLQLSPLQKLAGVFYLVALDRDLRD
>OTU:1:1118:23927:11075
QCVSAMSRCLLSSMHMRWEVKISPTSLSLIWESLYQNALVLRSYASSAGLSTEYLTLYLAPPHPHLSSRHCCPYYDLCNKYLQLSPLQKLAGVFYLVALDRDLKD
>OTU:1:1106:12299:6081
RCVSMMSQYLHSSMHTRWEVRTSPTSLSRVWERLYQNALVLRSYASLAGLSTEYSTLYLAPPPHRSSNCRCCPYYDLCNRYLQLSPLQKLAGVFYLVALDRDLRD
>OTU:1:2101:23156:14811
QCVSAMSRCLLSSMHMRCEVKISPTSLSLIWESLYQNALVLRSYASSAGLSTEYLTLYLAPPLPHLSSRHCCPYYDLCNKYLQLSPLQKLAGVFYLVALDRDLKD
>OTU:1:1103:14246:15229
QCVSAMSRCLLSSMHMRWEVKISPTSLSLIWESLYQNALVLRSYASSAGLSTEYLTLYLAPPLPHLSSRHCCPYYDLCNKYLQLSPLQKLAGVFYLVARDRDLKD
>OTU:1:1102:11650:18221
RCVSMMSRYLHSSMHTRWEVRTSPTSLSRVWERLYQNALVLRSYASLAGLSTEYSTLYLAPPPHRSSNRRCCPYYDLCNRYLQLSPLQKLAGVFYLGALDRDLRD
>OTU:1:1101:17013:16092
QCVSAMSRCLLSSMHMRWEVKISPMSLSLIWESLYQNALVLRSYASSAGLSTEYLTLYLAPPLPHLSSRHCCPYYDLCNKHLQLSPLQKLAGVFYLVALDRDLRD
>OTU:1:1108:26714:21264
QCLSAMSRCLLSSMHMRWEVKISPTSLSLIWESLYQNALVLRSYASSAGLSTEYLTLYLAPPLPHLSSRHCCPYYDLCNKYLQLSPLQKLAGVFYLVALDRDLND
>OTU:1:2107:8410:4993
QCVSAMSRCLLSSMHMRWEVKISPTSLSLIWESLYQNALVLRSYASSAGLPTEYLTLYLAPPLPHLSSRHCCPYYDLCNKYLQLSPLQKLAGVFYSVALDRDLKD
>OTU:1:2107:14795:11215
QCVSAMIRCLLSSMHMRWEVKISPTSLSLIWESLYQNALVLRSYASSAGLSTEYLTLYLAPPLPHLSSRHCCPYYDLCNKYLQLSPLQKLAGVFYLVALDRDMKD
>OTU:1:1109:27242:17016
RCVSMMSQYLHSSMHTRWEVRTSPTSLSRVWEQLYQNALVLHSYASLAGLSTEYLTLYLAPPPHRSSNRRCCPYYDLCNRYLQLSPLQKLAGVFYLVALDRDLRD
>OTU:1:1117:15549:21820
QCVSQMSQYLLSSMHTRWEVKISPTSLTHLWERLYRNGLALRSYASLAGLSTEFSILYLAPPPRHLSSRRCCAYHDLCVKYRQLSPLQKLAGVFYLVALDKDLRD
>OTU:1:1102:4151:16065
QCVSAMSRCLLSSMHMRWEVKISPMSLSQVWDRLYQNALVLRSYASLAGLSTEYLTLYLAPPLPHLSSRHCCPYYDLCNKYLQLSPLQKLAGVFYLVALDRDLKD
>OTU:1:1107:21867:17292
QCVSQMSQYLLSSMHTRWEVKTSPTLLIQLWERLYRNGLALRSYASLAGLSTEYSTLYLAPPPHRSSNRRCCPYYDLCNKYLQLSPLQKLAGVFYLVALEKDLRD
>OTU:1:2115:8009:23134
QCVSAMIRCLLSSMHMRWEVKRSPTSLSLIWESLYQNALVLRSYASSAGLSTEYLTLYLAPPLPHLSSRHCCPYYDLCNKYLQLSPLQKLAGVFYLVALDRDLKD
>OTU:1:1102:4911:13382
QCVSMMSQYLRCSMHTRWEVKISPTTLIQVWEQLYQNALVLRSYASLAGLSTEYSTLYLAPPPHRLSNRRCCPCYDLCNKHLQLSPLQKFAGVFYLVALDRDLRD
>OTU:1:1111:10481:20159
RCVSMMSQYLHSSMHTRWEARISPTSLSQLWDRLYQNALVLRSYASLAGLSTEYLTLYLAPPPRRSLSHRCCPYHDLCNKHLQLSPLQKLAAVFYSVALERDLKD
>OTU:1:1111:26856:5823
ECVSMMSQYLRCSMHTRWEVKISPTTLIQVWEQLYQNALVLRSYASLAGLSTEYSTLYLAPPPHRLSNRRCCPCYDLCNKYLQLSPLQKLAGVFYLVALEKDLRD
>OTU:1:1107:9857:23761
RCVSMMSQYLHSSMHTRWEVRTSPTSLSRVWERLYQNALVLRSYASLAGLSTEYLTLYLAPPPRHSSSQRCCAYHDLCVKYRQLSPLQKLAAVFYLVALDRDLRD
>OTU:1:1106:15139:2849
RCVSMMSQYLHSSMHTRWEVRTSPTSLIRVWEQLYQNALVLRSYASLAGLSTEYSTLYLAPPPHRLSNRRCCPCYDLCNKYLQLSPLQKLAGVFYLVALEKDLRA
>OTU:1:2111:27072:21345
QCVSMMSQYLRCSMHTRWEVKISPTTFIRVWEQLYQNALVLRSYASLAGLSTEYSTLYLAPPPHRLSNRRCCPCYDLCSKYLQLSPLQKLAGVFYLVALEKDLRD
>OTU:1:1104:9357:8179
QCVSMMSQHLRCSMHTRWEVKISPTTLIRVWEQLYQNALVLRSYASLAGLSTEYSTLYLAPPPHRLSNRRCCPCYDLCNKYLRLSPLQKLAGVFYLVALEKDLRD
>OTU:1:1101:21742:11541
QCVSMMSQYLRCSMHTRWEVKISPTTLIRVWEQLYQNALVLRSYASLAGLSTEYSTLYLAPPPHRLSNRRCCPCYDLCSKYLQLSPLQKLAGVLYLVALEKDLRD
>OTU:1:2109:24787:14884
QCVSMMSQHLRCSMHTRWEVKISPTTLIRVWEQLYQNALVLRSYASLAGLSTEYSTLYLVPPPHRLSNRRCCPCYDLCNKYLQLSPLQKLASVFYLVALEKDLRD
>OTU:1:1117:22708:20494
RCVSMMSQYLHSSMHTRWEVKISPTTLTRVWEQLYQNALVLRSYASLAGLSTEYSTLYLAPPPHRLSNRRCCPCYDLCSKYLQLSPLQKLAGVFYLVALEKDLRD
>OTU:1:1106:22316:22052
QCVSAMSRCLLSSMHMRGEVKISPTSLSLIWESLYQNALVLRSYASSAGLSTEYLTLYLAPPLPHLSSRHCCPYYDLCNKYLQLSPLQKLAGVFYLVALDRDLKD
>OTU:1:1101:2613:17996
QCVSQMSQYLLSSMHTRWEVRTSPTSLSRVWERLYQNALVLRSYASLAGLSTEFSILYLAPPPRHSSSQRCCAYHDLCVKYRQLSPLQKLAAVFYSVALERDLRD
>OTU:1:1107:16499:23294
QCVSQMSQYLPSSMHTRWEARISPTSLSQLWDRLYQNALVLRSYASLAGLSTEYLTLYLAPPPRRSLSHRCCPYHDLCNKHLQLSPLQKLAGVFYLVALDKDLRD
>OTU:1:1101:14709:21548
QCVSMMSQHLRCSMHTRWEVKTSPTLLIQLWERLYRNGLALRSYASLAGLSAEFSILYLAPPPRHSSSQRCCAYHDLCVKYRQLSPLQKLAAVFYSVALERDLRD
>OTU:1:1101:15478:10256
QCVSQMSQYLLSSMHTRWEVKTSPTLLIQLWERLYRNGLALRSYASLAGLSTEFSILYLAPPPRHSSSQRCCAYHDLCNRYLQLSPLQKLAGVFYLVALDRDLRD
>OTU:1:2105:20946:20275
QCVSMMSQHLRCSMHTRWEVKISPTTLIRVCEQLYQNALVLRSYASLAGLSTEYSTLYLAPPPHRLSNRRCCPCYDLCSKYLQLSPLQKLAGVFYLVALEKDLRD
>OTU:1:1106:25203:19857
RCVSMMSQYLHSSMHTRWEVRTSPTSLSRVWERLNQNALVLRSYASLAGLSTEYSTLYLAPPPHRLSNRRCCPCYDLCNKYLQLSPLQKLAGVFYLVALEKDLRD
>OTU:1:1103:10330:13138
QCVSMMSQYLRRSMHTRWEVKISPTTLIQVWEQLYQNALVLRSYASLAGLSTEYSTLYLAPPPHRLSNRRCCPCYDLCNKYPQLSPLQKLAGVFYLVALEKDLRD
>OTU:1:2110:19800:12305
QCVSMMSQHLRCSMHTRWEVKISPTTLIRVWEQLYQNALVLRSYASLAGLSTEYSTLYLAPPPHRLSNRRCCPRYDLCNKYLQLSPLQKLAGVFYLVALDRDLRD
>OTU:1:1101:13031:16319
RCVSMMSQYLHSSMHTRWEVRTSPTSLSRVWERLYQNALVLRSYASLAGLSTEYSTLYLAPPPHRLSNRRCCPCYDLCNKYLQLSPLQKLAGVFYLVALDRDLRD
>OTU:1:1101:9078:13042
RCVSMMSQYLHSSMHTRWEAKISPTSLSQVWEQLYQNALVLRSYASLAGLSTEYSTLYLAPPPHRLSNRRCCPCYDLCSKYLQLSPLQKLAGVFYLVALEKDLRD
>OTU:1:1115:29140:10005
QCVSIMSQHLRCSMHTRWEVKISPTTLIRAWEQLYQNALVLRSYASLAGLSTEYSTLYLAPPPHRLSNRRCCPCYDLCNKYLQLSPLQKLAGVFYLVALEKDLRD
>OTU:1:1113:17374:13257
QCVSMMSQHLRCSMHTRWEVKISPTTLIRIWEQLYQNALVLRSYASLAGLSTEYSTLYLAPPPHRLSNRRCCPCYDLCNKYLQLSPLQKLAGVFYLVALEKDLRD
>OTU:1:1101:11881:17573
QCVSMMSQYLHSSMHTRWEAKISPTSLSQVWDRLYQNALVLRSYASLAGLSTEYSTLYLAPPPHRLSNRRCCPCYDLCSKYLQLSPLQKLAGVFYLVALEKDLRD
>OTU:1:2116:14438:14757
QCVSMLSQHLRCSMHTRWEVKISPTTLIRVWEQLYQNALVLRSYASLAGLSTEYSTLYLAPPPHRLSNRRCRPCYDLCNKYLQLSPLQKLAGVFYLVALDRDLRD
>OTU:1:1118:16903:15257
QCVSMMSQYLRCSMRTRWEVKISPTTLIQVWEQLYQNALVLRSYASLAGLSTEYSTLYLAPPPHRLSNRRCCPCYDLCNKYLQLSPLQKLAGVFYLVALEKDLRD
>OTU:1:1101:26897:19098
QCVSMMSQYLWCSMHTRWEVKISPTTLIQVWEQLYQNALVLRSYASLAGLSTEYSTLYLAPPPHRLSNRRCCPCYDLCNKYLQLSPLQKLAGVFYLVALEKDLRE
>OTU:1:1106:15875:3841
QCVSMMSQHLRCSMHTRWGVKISPTTLIRVWEQLYQNALVLRSYASLAGLSTEYSTLYLAPPPHRLSNRRCCPCYDLCNKYLQLSPLQKLAGVFYLVALDRDLRD
>OTU:1:1103:23765:23496
QGVSMMSQYVRCSMHTRWEVKISPTTLIQVWEQLYQNALVLRSYASLAGLSTEYSTLYLAPPPHRLSNRRCCPCYDLCNKYLQLSPLQKLAGVFYLVALETDLRD
>OTU:1:1101:7672:8625
RCVSMMSQYLHSSMHTRREARISPTSLSQLWDRLYQNALVLRSYASLAGLSTEFSILYLAPPPRRSLSHRCCPYHDLCNKHLQLSPLQKLAGVFYLVALDKDLRD
>OTU:1:2106:22766:21336
RCVSMMSQYLHSSMHTRWEVRTSPTSLSRVWERLYQNALVLRSYASLAGLSTEYSTLYLAPPPHRLSNRRCCPCYDLCSKYLQLSPLQKLAGVFYLVALEKDLRD
>OTU:1:1107:22816:21550
QCVSMMSQYLHSSMHTRWEVRTSPTSLSRVWERLYQNALVLRSYASLAGLSTEYSTLYLAPPPHRLSNRRCCPCYDLCNKYLQLSPLQKLAGVFYLVALDRDLRD
>OTU:1:1102:4932:11214
QCVSQMSQYLLSSMHTRWEVKTSPTLLIQLWERLYRNGLALRSYASLAGLSTEFSILYLAPPPHRLSNHRCCPCYDLCNKYLQLSPLQKLAGVFYLVALEKDLRD
>OTU:1:1106:9229:4295
QCVSMMSQYLRRSMHTRWEVKISPTTLIQVWEQLYQNALVLRSYASLAGLSTEYSTLYLAPPPHRLSNRRCCPCYDLCNKYLQLSPLQKLAGVFYLVALAKDLRD
>OTU:1:2106:20967:22237
QCVSMMSQYLHSSMHTRWEARISPTSLSQLWDRLYQNALVLRSYASLAGLSTEYLTLYLAPPPRRSLSHRCCPYHDLCNKHLQLSPLQKLAGVFYLVALDKDLRE
>OTU:1:1103:27230:7354
QCVSMMRQYLRCSMHTRWEVKISPATLIQVWEQLYQNALVLRSYASLAGLSTEYSTLYLAPPPHRLSNRRCCPCYDLCNKYLQLSPLQKLAGVFYLVALEKDLRD
>OTU:1:1101:17576:20801
RCVSMMSQYLHSSMHTRWEVRTSPTSLSRVWERLYQNALVLRSYASLAGLSTEYLTLYPAPPPHRSSSQRCCAYHDLCVKYRQLSPLQKLAAVFYSVALERDLRD
>OTU:1:1103:10926:10170
QCVSMMSQYLRCSMHTRWEVKISPTTLIQVWEQLYQNALVLRSYASLAGLSTEYSTLYLAPPPHRLSNRRCCPCYDLCNKYLQLSPLQKLAGVFYLVAVQIDLRV
>OTU:1:1101:13349:11117
RCVSMMSQYLHSSMHTRWEVRTSPTSLSRVWERLYQNALVLRSYASLAGLSTEYSTLYLAPPPHRLSNRRCCPCYDLCSKYLQLSPLQKLAGVFYLVALDRDLRD
>OTU:1:1101:28326:17758
PCVSMMSQYLRCSMHTRWEVKISPTTLIQVWEQLYQNALVLRSYASLAGLSTEYSTLYLAPPPHRLSNRRCCPCYDLCNKYLQLSPLQKLAGVFYLVALEKDLRD
>OTU:1:1101:15626:11195
QCVSQMSQYLLSSMHTRWEVKTSPTLLIQLWERLYRNGLALRSYASLAGLSTEYSTLYLAPPPHRLSNRRCCPCYDLCNKYLQLSPLQKLAGVFYLVALGKDLRD
>OTU:1:1115:26866:18999
RCVSMTSQYLHSSMHTRWEVRTSPTLLIQLWERLYRNGLALRSYASLAGLSTEFSILYLAPPPRHSSSQRCCAYHDLCVKYRQLSPLQKLAAVFYLVALDRDLRD
>OTU:1:1113:10620:6899
RCVSMMSQYLHSSMHTRWEAKISPTSLTRVWEQLYQNALVLRSYASLAGLSTEYSTLYLAPPPHRLSNRRCCPCYDLCSKYLQLSPLQKLAGVFYLVALEKDLRD
>OTU:1:2101:15362:9904
QCVSMMSQYLRCSMHTRWEVKISPTTLTRVWEQLYQNALVLRSYASLAGLSTEYSTLYLAPPPHRLSNRRCCPCYDLCSKYLQLSPLQKLAGVFYLVALDRDLRD
>OTU:1:1104:3573:19169
QCVSMMSQYLLCSMHTRWEVKISPTTLIQVWEQLYQNALVLRSYASLAGLSTEYSTLYLAPPPHRLSNRRCCPCYDLCNKYLQLSPLQKLAGVFYLVALEKDLRD
>OTU:1:1102:9449:14303
QCVSMMSQHLRCSMHTRWEVKISPTTLIRVWEQLYQNALALRSYASLAGLSTEYSTLYLAPPPHRLSNRRCCPCYDLCNKYLQLSPLQKLAGVFYLVALEKDLRD
>OTU:1:1102:11604:17911
QCVSMMSQHLRCSMHTRWEVRTSPTSLSRVWERLYQNALVLRSYASLAGLSTEYSTLYLAPPPHRLSNRRCCPCYDLCNRYLQLSPLQKLAGVFYLVALDRDLRD
>OTU:1:1101:24975:9340
QCVSMMSQHLRCSMHTRWEVKISPTTLSRVWERLYQNALVLRSYASLAGLSTEYSTLYLAPPPHRLSNRRCCPCYDLCNKYLQLSPLQKLAGVFYLVALDRDLRD
>OTU:1:1118:18899:12534
QCVSMMSQYLLSSMHTRWEVKTSPTLLIQLWERLYRNGLALRSYASLAGLPTEFSILYLAPPPRHSSSQRCCAYHDLCVKYRQLSPLQKLAAVFYSVALERDLRD
>OTU:1:1102:28231:9601
QCVSQMSQYLLSSMHTRWEVKTSPTLLIQLWERLYRNGLALRSYASLAGLSTEFSILYLAPPPRHSSSQRCCAYHDLCVKYRQLSPLQKLAAVCYSVALERDLRD
>OTU:1:2101:16019:9679
QCVSMVSQHLRCSMHTRWEVKISPTTLIRVWEQLYQNALVLRSYASLAGLSTEYSTLYLAPPPHRLSNRRCCPCYDLCNKYLQLSPLQKLAGVFYLVALEKDLRD
>OTU:1:1101:17643:23036
QCVSMMSQHLRCSMHTRWEVKISPTTLIRVWEQLYQNALVLRSYASLAGLSTEFSILYLAPPPRHSSSQRCCAYHDLCVKYRQLSPLQKLAAVFYSVALERDLRD
>OTU:1:1115:7914:19131
RCVSMMSQYLHSSMHTRWEVRTSPTTLIRVWEQLYQNALVLRSYASLAGLSTEYSTLYLAPPPHRSSNRRCCPCYDLCNKYLQLSPLQKLAGVFYLVALEKDLRD
>OTU:1:2108:7111:12007
RCVSMMSQYLHSSMHTRWEVRTSPTTLIQVWEQLYQNALVLRSYASLAGLSTEYSTLYLAPPPHRLSNRRCCPCYDLCNKYLQLSPLQKLAGVFYLVALEKDLRD
>OTU:1:1103:19844:16734
RCVSMMSQYLHSSMHTRWEAKISPTSLSQVWDRLYQNALVLRSYASLAGLSTEYLTLYLVPPPRRSLSHRCCPYHDLCNKHLQLGPLQKLAGVFYLVALDRDLRD
>OTU:1:1104:10900:21769
QCVSMMSQHLRCSMHTRWEVKISPTTLTRVWEQLYQNALVLRSYASLAGLSTEYSTLYLAPPPHRLSNRRCCPYYDLCNRYLQLSPLQKLAGVFYLVALDRDLSD
>OTU:1:1113:28290:13747
QCVSQMSQYLLSSMHTRWEVKTSPTLLIQLWERLYRNGLALRSYASLAGLSTEFSILYLAPPPRHSSSQRCCAYHDLCVKYRQLSPLQKLAAVFYSVALERDLRE
>OTU:1:1108:26968:5745
QCVSMTSQHLRCSMHTRWEVKISPTTLIRVWEQLYQNALVLRSYASLAGLSTEYSTLYLAPPPHRLSNRRCCPCYDLCNKYLQLSPLQKLAGVFYLVALDRDLRD
>OTU:1:1104:21139:16867
RCVSMMSQYLLSSMHTRWEVRTSPTSLSRVWERLYQNALVLRSYASLAGLSTEYLTLYLAPPPRHSSSQRCCAYHDLCVKYRQLSPLQKLAAVFYSVALERDLRD
>OTU:1:1101:24315:17201
RCVSMMSQYLHSSMHTRWEVRTSPTSLSRVWERLYQNALVLRSYASLAGLSTEYSTLYLAPPPHRLSNRRCCPCYDLCNRYLQLSPLQKLAGVFYLVALDRDLRD
>OTU:1:1101:10725:18737
QCVSMMSQYLHSSMHTRWEVRTSPTSLSRVWERLYQNALVLRSYASLAGLSTEYSTLYLAPPPHRLSNRRCCPCYDLCSKYLQLSPLQKLAGVFYLVALEKDLRD
>OTU:1:1101:15315:14242
RCVSMMSQYLHSSMHTRWEAKISPTSLSQVWDRLYQNALVLRSYASLAGLSTEYLTLYLVPPPHRLSNRRCCPCYDLCSKYLQLSPLQKLAGVFYLVALEKDLRD
>OTU:1:1104:19591:11005
RCVSMMSQYLHSSMHTRWEARISPTSLSQLWDRLYQNALVLRSYASLAGLSTEYLTLYLAPPPRRSLSHRCCPYHDLCNKHLQLSPLQKLAGVFYLVALDRDLRD
>OTU:1:1108:8761:15908
RCVSMMSQYLRCSMHTRWEVKISPTTLIRVWEQLYQNALVLRSYASLAGLSTEYSTLYLAPPPHRLSNRRCCPCYDLCSKYLQLSPLQKLAGVFYLVALDRDLRD
>OTU:1:2110:18571:17028
QCVSQMSQYLLSSMHTRWEVKISPMLLIRLWERLYRNGLALRSYASLAGLSTEFSILYLAPPPRHSSSHRCCPYHDLCVKYRQLSPLQKLAAVFYSVALERDLRD
>OTU:1:1104:27644:16643
QCVSLMSQHLRCSMHTRWEVKISPTTLIRVWEQLYQNALVLRSYASLAGLSTEYSTLYLAPPPHRLSNRRCCPCYDLCNKYLQLSPLQKLAGVFYLVALGKDLRD
>OTU:1:1109:7895:8629
QCVSMMSQHLRCSMHTRWEVRTSPTSLSRVWEQLYQNALVLRSYASLAGLSTEYSTLYLAPPPHRLSNRRCCPCYDLCNKYLQLSPLQKLAGVFYLVALDRDLRD
>OTU:1:1110:26962:21201
QWVSMMSQYLRCSMHTRWEVKISPTTLIQVWEQLYQNALVLRSYASLAGLSTEYSTLYLAPPPHRLSNRRCCPCYDLCNKYLQLSPLQKLAGVFYLVALEKDLRD
>OTU:1:1101:10688:21701
RCVSMMSQYLHSSMHTRWEVRTSPTSLSRVWERLYRNGLALRSYASLAGLSTEFSILYLAPPPRHSSSQRCCAYHDLCVKYRQLSPLQKLAAVFYSVALERGLRD
>OTU:1:2108:26898:6073
ECLSQMSQYLLSSMHTRWEVKTSPMLLIRLWERLYRNGLALRSYASLAGLSTEFSTLYLAPPPRHSLSRRCCAYHDLCVKYRQLSPLQKLAAVFYSVALERDLRD
>OTU:1:1102:7692:8643
RCVSMMSQYLLSSMHTRWEVKISPMLLIRLWERLYRNGLALRSYASLAGLSTEFSILYLAPPPRRSLSHRCCPYHDLCNKHLQLSPLQKLAGVFYLVALDKDLRD
>OTU:1:2111:11144:21131
QCVSMMSQHLRCSMHTRWEVKISPTTLIRVWEQLYQNALVLRSYASLAGLSTEYSTLYLAPPPHRLSNRRCCPCYDLCNKYLQLSPLQKLAGVIYLVAREKDLRD
>OTU:1:1107:27421:7675
QCVSMMSQYLRCSMHTRWEVKISPTTLIQVWEQLYQNALVLRSYASLAGLSTEYSTLYLAPPPHRLSNRRCCPCYDLCNKYLQLSPLQKLAGVFYLVALEKDLRE
>OTU:1:1107:8220:21165
QCVSQMSQYLLSSMHTRWEVRTSPTSLSRVWERLYRNGLALRSYASLAGLSTEFSILYLAPPPRHSLSQRCCAYHDLCVKYRQLSPLQKLAAVFYSVALERDLRD
>OTU:1:1111:26222:20842
RCVSMMSQYLHSSMHTRWEARISPTSLSQLWDRLYQNALVLRSYASLAGLSTEYLTLYLAPPPRRSLSHRCCPYHDLCNKYLQLSPLQKLAGVFYLVALDRDLRD
>OTU:1:1103:23538:4207
RCVSMMSQYLHSSMHTRWEVRTSPTSLSRVWERLYQNALVLRSYASLAGLSTEYSTLYLAPPPHRLSNRRCCPCYDLCNRYLQLSPLQKLAGVFYLVALEKDLRD
>OTU:1:1103:5138:11080
QCVSMMSQHLRCSMHTRWEVKISPTTLIRVWEQLYQNALVLRSYASLAGLSTEYSTLYLAPPPHRLSNRRCCPCYDLCNKYLQLSPLQKLAGVFYSVALEGDLRD
>OTU:1:1111:28683:9567
HCVSMMSQYLRCSMHTRWEVKISRTTFIQVWEQLYQNALVLRSYASLAGLSTEYSTLYLAPPPHRLSNRRCCPCYDLCNKYLQLSPLQKLAGVFYLVALEKDLRD
>OTU:1:1117:4964:8325
QCVSMMSQYLRCSMHTRWEVKISPTTLIQVWEQLYQNALVLRSYASLAGLSTEYSTLYLAPPPHRLSNRRCCHCYDLCNKYLQLSPLQKLAGVFYLVALEKDLRD
>OTU:1:1101:8937:20276
QCVSMMSQYLHSSMHTRWEVRTSPTSLSRVWERLYQNALVLRSYASLAGLSTEYSTLYLAPPPHRLSNRRCCPCYDLCNKHLQLSPLQKLAGVFYLVALEKDLRD
>OTU:1:1102:16128:15318
RCVSMMSQYLHSSMHTRWEARISPTSLSQLWDRLYQNALVLRSYASLAGLSTEYLTLYLAPPPRRSLSHRCCPYHDLCVKYRQLSPLQKLAAVFYSVALERDLRD
>OTU:1:1104:15276:20440
QCVSMMSQHLRCSMHTRWEVKISPTTLIRVWEQLYQNALVLRSYASLAGLSTEYPTLYLAPPPHRLSNRRCCPCYDLCNKYLQLSPLQKLAGVFYLVALEKDLRD
>OTU:1:2115:4046:14614
QCVSMMSQYLRCSMHTRWEVKISPTTLIRVWEQLYQNALVLRSYASLAGLSTEYSTLHLAPPPHRLSNRRCCPCCDLCNKYLQLSPLQKLAGVFYLVALEKDLRD
>OTU:1:1112:18612:22124
RCVSMMSQYLHSSMHTRWEVRTSPTSLSRVWERLYQNALVLRSYASLAGLSTEYSTLYLAPPPHRLSNRRCCPCYDLCNEYLQLSPLQKLAGVFYLVALEKDLRD
>OTU:1:2102:15322:4982
RCVSQMSQYLHSSMHTRWEVRTSPTLLIQLWERLYRNGLALRSYASLAGLSTEFSILYLAPPPRHSSSQRCCAYHDLCVKYRQLSPLQKLAAVFYPVALERDLRD
>OTU:1:1105:7877:23252
QCVSMMSQHLRCSMHTRWEVKISPTTLIRVWEQLYQNALVLRSYASLAGLPTEYSTLYLAPPPHRLSNRRCCPCYDLCNRYLQLSPLQKLAGVFYLVALDRDLRD
>OTU:1:1106:15746:13590
QCVSMMSQHLRCSMHTRWEVKISPTTLIRVWEQLYQNALVLRSYASLAGLSTEYSTLYLAPPPHRLSNRRCCPCYDLCNEYLQLSPLQKLAGVFYLVALEKDLRD
>OTU:1:1110:5077:18219
RCVSMMSQYLHSSMHTRWEVRTSPTSLSRVWERLYQNALVLRSYASLAGLSTEYSTLYLAPPPHRLSNRRCCPYYDLCNRYLQLSPLQKLAGVFYLVALDRDLRD
>OTU:1:1101:14813:6401
QCVSQMSQYLLSSMHTRWEVKISPMLLIRLWERLYRNGLALRSYASLAGLSTEYLTLYLAPPPRRSLSHRCCPYHDLCNKHLQLSPLQKLAGVFYLVALDKDLRD
>OTU:1:1106:13583:20277
RCVSMMSQYLLSFMHTRWEVKISPTSLTHLWERLYRNGLVLRSYASLAGLSTEYLTLYLAPPPRRSLSHRCCPYHDLCNKHLQLSPLQKLAGVFYLVALDKDLRD
>OTU:1:1101:10721:22289
RCVSMMSQYLHSSMHTRWEVKISPTTLIRVWEQLYQNALVLRSYASLAGLSTEYSTLYLAPPPHRLSNRRCCPCYDLCNKYLQLSPLQKLAGVFYLVALEKDLRD
>OTU:1:1101:13841:9552
QCVSQMSQYLLSSMHTRWEVKISPTSLSQLWDRLYQNALVLRSYASLAGLSTEYLTLYLAPPPRRSLSHRCCPYHDLCNKHLQLSPLQKLAGVFYSVALERDLRD
>OTU:1:1101:14023:15788
QCVSQMSQYLLSFMHTRWEVKISPMLLIRLWERLYQNALVLRSYASLAGLSTEYLTLYLAPPPRRSLSHRCCPYHDLCNKHLQLSPLQKLAGVFYLVALDKDLRD
>OTU:1:1101:16211:14098
QCVSQMSQYLLSSMHTRWEVKISPTTLIRVWEQLYQNALVLRSYASLAGLSTEYSTLYLAPPPHRLSNRRCCPCYDLCNKYLQLSPLQKLAGVFYLVALEKDLRD
>OTU:1:1109:27323:5836
PSLSMMSQYLRCSMHTRWEVKISPTTLIQVWEQLYQNALVLRSYASLAGLSTEYSTLYLAPPPHRLSNRRCCPCYDLCNKYLQLSPLQKLAGVFYLVALEKDLRD
>OTU:1:1108:22678:7493
QCVSQMSQYLLSSMHTRWEVKTSPTLLIQLWERLYRNGLALRSYASLAGLSTEFSILYLAPPPRHSSSQRCCAYHDLCVKYRQLSPLQKLAAVFYSVALDRDLRD
>OTU:1:1105:27151:11612
RCVSMMSQYLHSSMHTRWEVRTSPTSLSRVWERLYQNALVLRSYASLAGLSTEYSTLYLAPPPHRLSNRRCCPCYDLCNKYLQLSPLQKLAGVFYLVALEKDLRE
>OTU:1:1102:22026:22738
QCVSMMSQHLRCSMHTRWEVKISPTTLTRVWEQLYQNALVLRSYASLAGLPTEYSTLYLAPPPHRLSNRRCCPCYDLCSKYLQLSPLQKLAGVFYLVALEKDLRD
>OTU:1:1105:4051:16268
QCVSQMSQYLLSSMHTRWEVKISPMLLIRLWERLYRNGLALRSYASLAGLSTEFPTLYLAPPPRHSLSRRCCAYHDLCVKYRQLSPLQKLAAVFYSVALERDLRD
>OTU:1:1107:7505:4644
QCVSMMSQHLRCSMHTRWEVKISPTTLIRIWEQLYQNALVLRSYASLAGLSTEYLTLYLVPPPHRLSNRRCCPCYDLCSKYLQLSPLQKLAGVFYLVALEKDLRD
>OTU:1:1102:20195:23185
QCVSQMSQYLLSSMHTRWEVRTSPTSLSRVWERLYQNALVLRSYASLAGLSTEYSTLYLAPPPHRLSNRRCCPCYDLCNKYLQLSPLQKLAGVFYLVALEKDLRD
>OTU:1:2112:9005:9904
QCVSMMSQHLRCSMHTRWEVKISPTTLIRVWEQLYQNALVLRSYASLAGLSTEYSTLYLAPPPHRLSNPRCCPCYDLCNKYLQLSPLQKLAGVFYLVALEKDLRD
>OTU:1:2111:8102:14062
QCVSMMSQHLRCSMHTRWEVKISPTTLIRVWEQLYQNALVLRSYASLAGLSTEYSTLYLAPPPHRLSNRRCCPCYDLCNKYLQLSPLQKLAGVFYLVALEKDLRG
>OTU:1:1106:27163:9390
RCVSMMSQYLRCSMHTRWEGKISPTTLTRVWEQLYQNALVLRSYASLAGLSTEYSTLYLAPPPHRLSNRRCCPCYDLCSKYLQLSPLQKLAGVFYLVALEKDLRD
>OTU:1:2101:12498:20230
QCVSQMSQYLLSFMHTRWEVKISPTSLTHLWERLYRNGLALRSYASLAGLSTEFSILYLAPPPRRSLSHRCCPYHDLCNKHLQLSPLQKLAGVFYLVALDKDLRD
>OTU:1:1107:18617:12266
QCVSMMSQYLRRSMHTRWEVKISPTTLIQVWEQLYQNALVLRSYASLAGLSTEYSTLYLAPPPHRLSNRRCCPCYDLCNKYLQLSPLQKLAGVFYLVALEKDLRD
>OTU:1:2105:28827:17787
QCVSMMSQYLHSSMHTRWEAKISPTSLSQGWDRLYQNALVLRSYASLAGLSTEYLTLYLASPPRRSLSHRCCPYHDLCNKHLQLSPLQKLAGVFYLVALDRDLRH
>OTU:1:2102:27718:16452
QCVSQMSQYLLSSMHTRWEVKTSPTLLIQLWERLYRNGLALRSYASLAGLSTEFSILYLAPPPRHSPSQRCCAYHDLCVKYRQLSPLQKLAAVFYSVALERDLRD
>OTU:1:1101:13481:19574
RCVSMMSQYLHSSMHTRWEVKTSPTLLIQLWERLYRNGLALRSYASLAGLSTEFSILYLAPPPRHSSSQRCCAYHDLCVKYRQLSPLQKPAAVFYSVALERDLRD
>OTU:1:2101:23982:15428
QCVSMMSQYLRCSMHTRWEVKISPTTLIRVWEQLYQNALVLRSYASLAGLSTEYSTLYLAQPPHRLSNRRCCPCYDLCSKYLQLSPLQKLAGVFYLVALEKDLRD
>OTU:1:1103:2347:11912
QCVSMMNQYLRCSMHTRWEVKISPTTLIQVWVQLYQNALVLRSYASLAGLSTEYSTLYLAPPPHRLSNRRCCPCYDLCNKYLQLSPLQKLAGVFYLVALEKDLRD
>OTU:1:1101:10088:16819
RCVSMMSQYLHSSMHTRWEVRTSPTSLSRVWERLYQNALVLRSYASLAGLSTEFSILYLAPPPRHSSSQRCCAYHDLCVKYRQLSPLQKLAAVFYSVALERDLRD
>OTU:1:1101:13715:22627
QCVSMMSQHLRCSMHTRWEVKISPTTLIRVWEQLYQKALVLRSYASLAGLSTEYSTLYLAPPPHRLSNRRCCPCYDLCNKYLQLSPLQKLAGVFYLVALEKDLRD
>OTU:1:1117:26960:21132
QCVTIMSQYLRCSMHTRWAVKISPTTLIQVWEQLYQNALVLRSYASLAGLSTEYSTLYLAPPPHRLSNRRCCPCYDLCNKYLQLSPLQKLAGVFYLVALEKDLRD
>OTU:1:1103:21816:8246
PCFSQMSQYLLSSMHTRWEVKTSPTLLIQLWERLYRNGLALRSYASLAGLSTEFSILYLAPPPRHSSSQRCCAYHDLCVKYRQLSPLQKLAAVFYSVALERDLRD
>OTU:1:1111:27434:5841
PVWSMMSQYLRCSMHTRWEVKISPTTLIRVWEQLYQNALVLRSYASLAGLSTEYSTLYLAPPPHRLSNRRCCPCYDLCSKYLQLSPLQKLAGVFYLVALEKDLRD
>OTU:1:1114:16720:22564
QCVSMLSQSLRCSMHTRWEVKISPTTLIQVWEQLYQNALVLRSYAPLAGLSTEYSTLYLAPPPHRLSNRRCCPCYDLCNKYLQLSPLQKLAGVFYLVALEKDLRD
>OTU:1:1103:25505:5465
QCVSMMSQHLRCSMHTRWEVRTSPTSLIRVWEQLYQNALVLRSYASLAGLSTEYSTLYLAPPPHRLSNRRCCPCYDLCNKYLQLSPLQKLAGVFYLVALEKDLRD
>OTU:1:1101:14575:9243
QCVSMMSQYLRCSMHTRWEAKISPTSLSQVWDRLYQNALVLRSYASLAGLSTEYSTLYLAPPPHRLSNRRCCPCYDLCSKYLQLSPLQKLAGVFYLVALDRDLRD
>OTU:1:1107:20821:17790
RCVSMMSQYLRCSMHTRWEVKISPTTLIQVWEQLYQNALVLRSYASLAGLSTEYSTLYLAPPPHRLSNRRCCPCYDLCNKYLQLNPLQKLAGVFYLVALEKDLRD
>OTU:1:1106:7591:20391
QCVSMMSQHLRCSMHTRWEVKISPTTLIRVWEQLYQNALVLRSYASLAGLSTEYSTLYLAPPPHRLSNRRCCPCYDLCNKYLQLSPLQKLAGVCYLVGLEKDLRD
>OTU:1:1108:6312:20663
QCVSMMSQHLRCSMHTRWEVKISPTTLIRVWEQLYQNALVLRSYASLAGLSTEYSTLYFAPPHHRLSNRRCCPCYDLCNKYLQLSPLQKLAGVFYLVALEKDLRD
>OTU:1:1109:22633:7598
RCVSMMSQYLHSSMHTRWEVRTSPTSLSRVWERLYQNALVLRSYASLAGLSTEYSTLYLAPPPHRLSNRRCCPCYDLCNKYLQLSPLQKLAGVFYLVAIEKDLRD
>OTU:1:2115:25109:23145
QCVSQMSQYLHSSMHTRWEARISPTSLSQLWDRLYQNALVLRSYASLAGLSTEYLTLYLAPPPRRSLSHRCCPYHDLCNKHLQLSPLQKLAGVFYLVALDKDLRE
>OTU:1:1101:22963:10931
RCVSMMSQHLRCSMHTRWEVKISPTTLIRVWEQLYQNALVLRSYASLAGLSTEYSTLYLAPPPHRLSNRRCCPCYDLCNKYLQLSPLQKLAGVFYLVALEKDLRD
>OTU:1:1110:12948:13614
RCVSMMSQYLHSSMHTRWEVRTSPTSLSRVWERLYQNALVLRSYASLAGLSTEYLTLYLAPPPRHSSSQRCCAYHDLCVKYRQLSPLQKLAAVFYPVALERDLRD
>OTU:1:2101:22968:22611
QCVSVMSQHLRCSMHTRWEVKISPTTLIRVWEQLYQNALVLRSYASLAGLSTEYSTLYLAPPPHRLSNRRCCPCYDLCNKYLQLSPLQKLAGVFYLVALEKDLRD
>OTU:1:2110:27164:6040
ECVSMMSQHLRCSMHTRWEVKISPTTLIRVWEQLYQNALVLRSYASLAGLSTEYSTLYLAPPPHRLSNRRCCPCYDLCNKYLQLSPLQKLAGVFYLVALEKDLRD
>OTU:1:1117:26759:14128
QCVSMMSQHLRCSMHTRWEDKISPTTLIRVWEQLYQNALVLRSYASLAGLSTEYSTLYLAPPPHRLSNRRCCPCYDLCNKYLQLSPLQKLAGVFYLVALAKDLRD
>OTU:1:1103:24385:14848
RCVSMMSQYLRCSMHTRWEVKISPTTLIQVWEQLYQNALVLRSYASLAGLSTEYSTLYLAPPPHRLSNRRCCPCYDLCNKYLQLSPLQKLAGVFYLVALDRDLRD
>OTU:1:2118:23856:6910
QCVSMMSQYLRCSMHTRWEVKISPTTLIQVWEQLYQNALVLRSYASLAGLSTEYSTLYLAPPPHRLSNRRCCPCYDLCNKYLQLSPLQKLAGVFYWVVLEKDLRD
>OTU:1:1111:13016:9847
RCVSMMSQYLPSSMHTRWEARISPTSLSQLWDLLYQNALVLRSYASLAGLSTEYLTLYLAPPPRRSLSHRCCPYHDLCNKHLQLSPLQKLAGVFYSVALERDLRD
>OTU:1:2105:18185:19197
QCVSQMSQYLLSSMHTRWEVKISPTTLIQVWEQLYQNALVLRSYASLAGLSTEYSTLYLAPPPHRLSNRRCCPCYDLCNKYLQLSPLQKLAGVFYLVALEKDLRD
>OTU:1:1112:26346:19667
QCVSMMSQYLRCSMHTRWEVKISPTTLIRFWDQLYQNALVLRSYASLAGLSTEYSTLYLAPPPHRLSNRRCCPCYDLCSKYLQLSPLQKLAGVFYLVALEKDLRD
>OTU:1:1101:13971:8407
RCVSMMSQYLHSSMHTRWEARISPTSLSQLWDRLYQNALVLRSYASLAGLSTEFSILYLAPPPRHSLSRRCCAYHDLCVKYRQLSPLQKLAAVFYSVALERDLKD
>OTU:1:2101:5006:5225
QCVSMMSQHLRCSMHTRWEVNISPTTLIRVWEQLYQNALVLRSYASLAGLSTEYSTLYLAPPPHRLSNRRCCPCYDLCNKYLQLSPLQKLAGVFYLVALEKDLRE
>OTU:1:1102:19161:22063
QCVSMMSQYLHSSMHTRWEVRTSPTSLSRVWERLYQNALVLRSYASLAGLSTEYSTLYLAPPPHRSSNRRCCPCYDLCNKYLQLSPLQKLAGVFYLVALEKDLRD
>OTU:1:1105:9900:17932
QCVSQMSQYLLSSMHTRWEVKISPTSLTHLWERLYRNGLALRSYASLAGLSTEFSTLYLAPPPRHSLSRRCCAYHDLCVKYRQLSPLQKLAAVFYSVALERDLRD
>OTU:1:1114:18359:7755
QCVSMMSQYLLSSMHTRWEVKTSPTLLIQLWERLYRNGLALRSYASLAGLSTEFSILYLAPPPRHSSSQRCCAYHDLCVKYRQLSPLQKLAAVFYSVALERGLRD
>OTU:1:2106:18450:11499
QCVSMMSQHLRCSMHTRREVKISPTTLIRVWEQLYQNALVLRSYASLAGLSTEYSTLYLAPPPHRLSNRRCCPCYDLCNKYLQLSPLQKLAGVFYLVALEKDLRD
>OTU:1:2102:5555:7920
QCVSMMSQHLRCSMHTRWEVKISPTTLIRVWEQLYQNALVLRSYASLAGLSTEYSTLYLAPPPHRLSNRRCCPCYDLCSKYLQLSPLQKLAGVFYLVGLEKDLRD
>OTU:1:2106:11511:12888
QCVSMMSQHLRCSMHTRWEVKISPTTLIRVWEQSYQNALVLRSYASLAGLSTEYSTLYLAPPPHRLSNRRCCPCYDLCNKYLQLSPLQKLAGVFYLVALEKDLRD
>OTU:1:1101:26537:7700
QCVSMMSQYLRCSMHTRWEVKISPTTLIQVWEQLYQNALVLRSYASLAGLSTEYSTLYLAPPLHRLSNRRCCPCYDLCNKYLQLSPLQKLAGVFYLVALEKDLRD
>OTU:1:1103:27223:5744
QCVSMMSQYLRCSMHTRWEVKISPTTLIQVWEQLYQNALVLRSYASLAGLSTEYSTLYLAPPPHRLSNRRCCPCYDLRNKYLQLSPLQKLAGVFYLVALEKDLRD
>OTU:1:1116:17079:7501
QCVSAMSRCLLSSMHMRWEVKISPMSLSLIWESLYQNALVLRSYASLAGLSTEYLTLYLAPPLPHLSSRHCCPYYDLCNKHLQLSPLQKLAGVFYLVALDRDLRD
>OTU:1:1103:6630:18419
QCVSMMSQYLRCSMHTRWEVKISPTTLIQVWEQLYQNALVLRSYASLAGLSTEYSTLYLAPPPHRLSNRRCCPCYDLCNKYLQLSPLQKLAGDFYLGALEKDLRE
>OTU:1:2105:18274:17256
QCVSQMSQYLLSSMHTRWEVKTSPMLLIRLWERLYRNGLALRSYASLAGLSTEFSILYLAPPPRHSLSHRCRPYHDLCNKHLQLSPLQKLAGVFYLVALDKDLRD
>OTU:1:1102:7806:13378
QCVSQMSQYLLSSMHTRWEVKTSPTLLIQLWERLYRNGLALRSYASLAGLSTEFSILYLAPPPRHSSSQRCCAYHDLCVKYRQLSPLQKLAAVFYSVALERDLRD
>OTU:1:1105:2203:14238
QCVSMMSQHLRCSMHTRWEVKLSPTTLIRVWEQLYQNALVLRSYASLAGLSTEYSTLYLAPPPHRLSNRRCCPCYDLCNKYLQLSPLQKLAGVFYLVALEKDLRD
>OTU:1:2104:19837:18712
QCVSMMSQHLRCSMHTRWEVKISPTTLIRVWEQLYQNALVLRSYASLAGLSTEYSTLYLAPPPHRLSNRRCCPCYDLCNRYLQLSPLQKLAGVFYLVALDRDLRD
>OTU:1:1110:14029:6740
QCVSMMSQYLRCSMHTRWEVKILPTTLIQVWEQLYQNALVLRSYASLAGLSTEYSTLYLAPPPHRLSNRRCCPCYDLCNKYLQLSPLQKLAGVFYLVALEKELRD
>OTU:1:2111:6496:17873
QCVSMMSQYLRCSMHTRWEVKISPTTLIQVWEQLYQNALVLRSYASLAGLSTEYSTLYLAPPPHRLSNRRCCPCYDLCNKYLQLSPLQKLAGVYYLVGVEKDLRD
>OTU:1:1115:11014:14742
RCVSMMSQYLHSSMHTRWEAKISPTSLSQVWDRLYQNALVLRSYASLAGLSTEYSTLYLAPPPHRLSNRRCCPCYDLCNKYLQLSPLQKLAGVFYLVALDRDLRD
>OTU:1:1101:17403:18619
QCVSMMSQHLRCSMHTRWEVRTSPTSLSRVWERLYQNALVLRSYASLAGLSTEYSTLYLAPPPHRLSNRRCCPCYDLCNKYLQLSPLQKLAGVFYLVALEKDLRD
>OTU:1:1102:13744:10772
QCVSMMSRHLRCSMHTRWEVKISPTTLIRVWEQLYQNALVLRSYASLAGLSTEYSTLYLAPPPHRLSNRRCCPCYDLCNKYLQLSPLQKLAGVFYLVALEKDLRD
>OTU:1:1105:20772:8432
QCVSQMSQYLLSSMHTRWEVKTSPTLLIQLWERLYRNGLALRSYASLAGLSTEFSILYLAPPPRHSSSQRCCAYHDLCVKYRQLSPLQQLAAVFYSVALERDLRD
>OTU:1:1101:9164:19919
QCVSMMSQHLHSSMHTRWEVKISPTTLIRVWEQLYQNALVLRSYASLAGLSTEYSTLYLAPPPHRLSNRRCCPCYDLCNKYLQLSPLQKLAGVFYLVALEKDLRD
>OTU:1:1113:4797:5155
QCVSMMSQHLRCSMHTRWEVKISPTTLIRVWEQLYQNALVLRSYASLAGLSTEYSTLYLAPPPHRLSNRRCCPCYDLCNKYLQLSPLQKLAAVFYSVALERDLRD
>OTU:1:1102:17805:24684
QCVSQMSQYLLSSMHTRWEVRTSPTSLSRVWERLYQNALVLRGYASLAGLSTEYLTLYLAPPPHRSSSQRCCAYHDLCVKYRQLSPLQKLAAVFYSVALERDLRD
>OTU:1:1115:28331:10512
RCVSMMSQYLHSSMHTRWEVKISPTTLIQVWEQLYQNALVLRSYASLAGLSTEYSTLYLAPPPHRLSNRRCCPCYDLCNKYLQLSPLQKLAGVFYLVALDRDLRD
>OTU:1:1101:7946:2102
QCVSQMSQYLLSSMHTRWEVKTSPTLLIQLWERLYRNGLALRSYASLAGLSTEFSILYLAPPPHRLSNRRCCPCYDLCNKYLQLSPLQKLAGVFYLVALDRDLRD
>OTU:1:1115:9099:11112
QCVSQMSQYLLSSMHTRWEVKTSPTLLIQLWERLYRNGLALRSYASLAGLSTEFSILYLAPPPRHSSSQRCCAYHDLCVKYRQLSPLQKLAGVFYLVALEKDLRD
>OTU:1:1117:6921:4581
QCVSRMSQYLLSSMHTRWEVKTSPTLLIQLWERLYRNGLALRSYASLAGLSTEFSILYLAPPPRHSSSQRCCAYHDLCVKYRQLSPLQKLAAVFYSVALERDLRD
>OTU:1:2116:20638:9040
QCVSMMSQHLRCSMHTRWEVKISPTTLIWVWEQLYQNALVLRSYASLAGLSTEYSTLYLAPPPHRLSNRRCCPCYDLCNKYLQLSPLQKLAGVFYLVAPEKDLRD
>OTU:1:1111:7787:1922
QCVSMMSQYLHSSMHTRWEARISPTSLSQLWDRLYQNALVLRSYASLAGLSTEFSILYLAPPPRHSLSRRCCAYHDLCNKHLQLSPLQKLAGVFYLVALDKDLRD
>OTU:1:1102:11292:21736
QCVSMMSQHLRCSMHTRWEVKISPTTLTRVWEQLYQNALVLRSYASLAGLSTEYSTLYLAPPPHRLSNRRCCPCYDLCNKYLQLSPLQKLAGVFYLVALEKDLRD
>OTU:1:1115:8933:24290
QCVSMMSQYLLSSMHTRWEVKTSPTLLIQLWERLYRNGLALRSYASLAGLSTEFSILYLAPPPRHSSSQRCCAYHDLCVKYRQLSPLQKLAAVFYSVALERDLRD
>OTU:1:1104:3899:9402
RCVSMMSQYLHSSMHTRWEVRTSPTSLSRVWERLYQNALVLRSYASLAGLSTEYSTLYLVPPPHRLSNRRCCPCYDLCNKYLQLSPLRKLAGVFYLVALEKDLRD
>OTU:1:2116:29255:16448
PFFLMMSQYLRCSMHTRWEGKISPTTLIQVWEQLYQNALVLRSYASLAGLSTEYSTLYLAPPPHRLSNRRCCPCYDLCNKYLQLSPLQKLAGVFYLVALEKDLRD
>OTU:1:2111:14953:12592
QCVSMMSQHLRYSMHTRWEVKISPTTLIRVWEQLYQNASVLRSYASLAGLSTEYSTLYLAPPPHRLSNRRCCPCYDLCNKYLQLGPLQKLAGVFYLVALEKDLRD
>OTU:1:2106:28301:7804
RCVSMMSQYLLSSMHTRWEVKTSPTLLIQLWERLYRNGLALRSYASLAGPSTEFSILYLAPPPRHSSSQRCCAYHDLCVKYRQLSPLQKLAAVFYSVALERDLRD
>OTU:1:1102:19924:10287
QCVSMMSQYLHSSMHTRWEVRTSPTTLIRVWEQLYQNALVLRSYASLAGLSTEYSTLYLAPPPHRLSNRRCCPCYDLCNKYLQLSPLQKLAGVFYLVALEKDLRD
>OTU:1:1116:16668:7002
RCVSMMSQYLHSSMHTRWEAKISPTSLSQVWDRLYQNALVLRSYASLAGLSTEYSTLYLAPPPHRLSNRRCCPCYDLCSKYLQLSPLQKLAGVFYLVALDRDLRD
>OTU:1:1101:18382:14972
RCVSQMSQYLLSSMHTRWEVKTSPTLLIQLWERLYRNGLALRSYASLAGLSTEYLTLYLAPPPRHSSSQRCCAYHDLCVKYRQLSPLQKLAAVFYSVALERDLRD
>OTU:1:1107:6223:15801
QCVSMMSQYLRCSMHTRWEVKISPTTLIQVWEQLYQNALVLHSYASLAGLSTEYSTLYLAPPPHRLSNRRCCPCYDLCNKYLQLSPLQKLAGVFYLVALEKDLRD
>OTU:1:1110:20841:7868
QCVSMMSQYLRCSMHTRWEVRTSPTSLSRVWERLYQNALVLRSYASLAGLSTEYSTLYLAPPPHRLSNRRCCPCYDLCSKYLQLSPLRKLAGVFYLVALEKDLRD
>OTU:1:1109:27152:5923
PFFLLMSQYLRCSMHTRWEVKISPTTLIQVWEQLYQNALVLRSYASLAGLSTEYSTLYLAPPPHRLSNRRCCPCYDLCNKYLQLSPLQKLAGVFYLVALEKDLRD
>OTU:1:2116:19888:9083
QCVSMMSQHLRCSMHTRWEVKIPPTTLIRVWEQLYQNALVLRSYASLAGLSTEYSTLYLAPPPHRLSNRRCCPCYDLCNKYLQLSPLQKLAGVFYLAALDRDLRD
>OTU:1:1106:21576:16337
QCVSMMSQHLRCSMHTRWEVKISPTTLIRVWEQLYQNALVLRSYASSAGLSTEYSTLYLAPPPHRLSNRRCCPCYDLCNKYLQLSPLQKLAGVFYLGALEKDLRD
>OTU:1:1118:5546:17410
RCVSMMSQYLHSSMHTRWEVKISPTALIQVWGQLYQNALVLRSYASLAGLSTEYSTLYLAPPPHRLSNRRCCPCYDLCNKYLQLSPLQKLAGVFYLVALEKDLRD
>OTU:1:1110:5519:19162
QCVSQMSQYLLSSMHTRWEVKTSPTLLIQLWERLYRNGLALRSYASLAGLSTEFSILYLAPPPRHSSSQRCCAYHDLCVKYRQLSPLRKLAAVFYSVALERDLRD
>OTU:1:1110:27909:8452
QCVSMMSQHLRCSMHTRWEVKISPTTLIRVWEQLYQNALVLRSYASLAGLSTEYSTLYLAPPPHRLSNRRCCPCYDLCNKYLQLSPLQKLAGVFYLVARGKDLRE
>OTU:1:1101:20622:19162
QCVSMMSQHPRCSMHTRWEVKISPTTLIRVWEQLYQNALVLRSYASLAGLSTEYSTLYLAPPPHRLSNRRCCPCYDLCNKYLQLSPLQKLAGVFYLVALEKDLRD
>OTU:1:1118:24105:7087
RCVSMMSQHLRCSMHTRWEVKISPTTLIRAWEQLYQNALVLRSYASLAGLSTEYSTLYLAPPPHRLSNRRCCPCCDLCNKYLQLSPLQKLAGVFYLVALDRDLRD
>OTU:1:1105:10497:20780
RCVSMMSQYLLSSMHTRWEVKISPMLLIRLWERLYRNGLALRSYASLAGLSTEFSTLYLAPPPRHSLSRRCCAYHDLCVKYRQLSPLQKLAAVFYSVALERDLRD
>OTU:1:1106:14485:12653
QCVSMMSQHLRCSMHTRWEVKISPTTLTRVWEQLYQNALVLRSYASLAGLSTEYSTLYLAPPPHRLSNRRCCPCYDLCSKYLQLSPLQKLAGVFYLVALEKDLRD
>OTU:1:2102:4394:6427
QCVSMMSQYLRCSMHTRWEVKISPTTLIRVWEQLYQNALVLRSYASLAGLSTEYSTLYLAPPPHRLSNRRCCPCYDLCSKYLQLSPLQKLAGVFYLVALEKDLRD
>OTU:1:1102:7301:23158
QCVSQMSQYLLSSMHTRWEVRISPTTLIQVWEQLYQNALVLRSYASLAGLSTEYSTLYLAPPPHRLSNRRCCPCYDLCNKYLQLSPLQKLAGVFYLVALEKDLRD
>OTU:1:1110:11117:20920
QCVGMMSQHLRCSMHTRWEVKISPTTLIRVWEQLYQNAFVLRSYASLAGLSTEYSTLYLAPPPHRLSNRRCCPCYDLCNKYLQLSPLQKLAGVFYLVALEKDLRD
>OTU:1:2109:10861:18816
QCVSQMSQYLLSSMHTRWEVKTSPMLLIRLWERLYRNGLALRSYASLAGLSTEFSTLYLAPPPRHSLSRRCCAYHDLCNKHLQLSPLQKLAGVFYLVALDKDLRD
>OTU:1:1112:12730:8213
QCVSMMSQYLRCSMHTRWEVKISPTTLIQVWEQLYQNALVLRSYASLAGLSTEYLTLYLAPPPRHSSNRRCCPCYDLCNKYLQLSPLQKLAGVFYLVALEKDLRD
>OTU:1:2109:18275:11377
QCVSMMSQHLRCSMHTRWEVKISPTTLIRVWEQLYQNALVLRSYASLAGLSTEYSTLYLAPPPHRLSNRRCCPCYDLCNKYLQLSPLQKLAGVFYLVTQEKDLRD
>OTU:1:1104:17946:18103
QCVSQMSQYLLSSMHTRWEVKISPMLLIQLWERLYRNGLALRSYASLAGLSTEFSILYLAPPPHRLSNRRCCPCYDLCNKYLQLSPLQKLAGVFYLVALEKDLRD
>OTU:1:2109:27629:12199
QCVSMMSQYLHSSMHTRWEVKISPTTLIRVWEQLYQNALVLRSYASLAGLSTEYSTLYLAPPPHRLSNRRCCPCYDLCNKYLQLSPLQKLAGVFYLVALDKDLRD
>OTU:1:2115:6502:3522
QCVSMMSQHLRCSMHTRWEVKISPMTLIRVWEQLYQNALVLRSYASLAGLSTEYSTLYLAPPPHRLSNRRCCPCYDLCNKYLQLSPLQKLAGVFYLVALEKDLRD
>OTU:1:1114:8114:5796
QCVSQMSQYLLSSMHTRWEVKTSPTLLIQLWERLYQNALVLRSYASLAGLSTEFSILYLAPPPRHSSSQRCCAYHDLCVKHRQLSPLQKLAAVFYSVALERDLRD
>OTU:1:2107:5216:7748
QCVSMMSQYLRCSMHTRWEVKISPTTLIQVWEQLYQNALVLRSYASLAGLSTEYSTLYLAPPPHRLSNRRCCPCYDLCNKYLQLSPLQKLAGVFWLVALEKDLRD
>OTU:1:2103:22553:19899
QCVSAMSRCLLSSMHMRWEVKISPTTLIQVWEQLYQNALVLRSYASLAGLSTEYSTLYLAPPPHRLSNRRCCPCYDLCNKYLQLSPLQKLAGVFYLVALEKDLRD
>OTU:1:1116:29466:11724
QCVSMMSQHLRCSMHTRWEVKISPTTLIRVWEQLYQNALVLRSYASLAGLSTEYSTLYLAPPPHRLSNRRCCPCYDLCNKYLQLSPLQKLAGVFYFFSLDISLRD
>OTU:1:2111:7855:18575
QCVIQISQYLLSSMHTRWEVKTSPTLLIQLWERLYRNGLALRSYASLAGLSTEFSILYLAPPPRHSSSQRCCAYHDLCVKYRQLSPLQKLAAVFYSVARERDLRD
>OTU:1:1112:21836:20879
QCVSMMSQHLHSSMHTRWEVRTSPTTLIRVWEQLYQNALVLRSYASLAGLSTEYSTLYLAPPPHRLSNRRCCPCYDLCNKYLQLSPLQKLAGVFYLVALDRDLRD
>OTU:1:1111:24634:13310
QCVSMMSQHLRCSMHTRWEVKISPTTLIRVWEQLYQNALVLRSYASLAGLSAEYSTLYLAPPPHRLSNRRCCPCYDLCNKYLQLSPLQKLAGVFYLVALEKDLRD
>OTU:1:1114:12566:19579
QCVSQMSQYLLSSMHTRWEVKTSPTLLIQLWERLYRNGLALRSYASLAGLSTEFSILYLAPPPRHSSSQRCCAYHDLCVKYRQLSPLQKLAAVLYSVALERDLRD
>OTU:1:1112:24806:22075
QCVSMMSQYLRCSMHTRWEVKISPTSLSQVWDRLYQNALVLRSYASLAGLSTEYLTLYLAPPPHRLSNRRCCPCYDLCSKYLQLSPLQKLAGVFYLVALEKDLRD
>OTU:1:2107:27453:13432
QCVSMMSQYLRCSMHTRWEVKISPTTLIQVWEQLYQNALVLRSYASLAGLSTEYSTLYLAPPPHRLSNRRCCPCYDLCNKYLQLSPLQKLADVFYLVALEKDLRD
>OTU:1:1114:9707:22040
QCVIMISQYLRCSMHTRWEVKISPTTLIQVWEQLYQNALVLRSYASLAGLSTEYSTLYLAPPPHRLSNRRCCPCYDLCNKYLQLSPLQKLAGVFYLVALEKDLRD
>OTU:1:2119:23200:18745
RCVSMMSQHLRCSMHTRWEVKISPTTLIRVWEQLYQNALVLRSYASLAGLSTEYSTLYLAPPPHRLSNRRRCPCYDLCNKYLQLSPLQKLAGVFYLVALEKDLRD
>OTU:1:1101:5896:7001
QCVSMMSPHLRCSMHTRWEVKISPTTLTRVWEQLYQNALVLRSYASLAGLSTEYSTLYLAPPPHRLSNRRCCPYYDLCNKHLQLSPLQKLAGVFYLVALDRDLRD
>OTU:1:2105:19033:12472
RCVSMMSQYLHSSMHTRWEARISPTSLSQLWDRLYQNALVLRSYASSAGLSTEYLTLYLAPPPRHSLSRRCCAYHDLCVKYRQLSPLQKLAAVFYSVALERDLKD
>OTU:1:2109:26671:21551
PFFLMMSQHLRCSMHTRWEVKISPTTLIRVWEQLYQNALVLRSYASLAGLSTEYSTLYLAPPPHRLSNRRCCPCYDLCNKYLQLSPLQKLAGVFYLVALEKDLRD
>OTU:1:2119:6345:23232
RCVSMMSQHLRCSMHTRWEVKISPTTLIRVWERLYQNALVLRSYASLAGLSTEYSTLYLAPPPHRSSNRRCCPCYDLCNKYLQLSPLQKLAGVFYLVALEKDLRE
>OTU:1:2103:9470:21891
QCVSMMSQYLHSSMHTRWEVRTSPTSLSRVWERLYQNALVLRSYASLAGLSTEYSTLYLAPPPHRLSNRRCCPCYDLCNKYLQLSPLQKLAGVFYLVALEKDLRD
>OTU:1:1114:15946:13236
RCVSMMSQHLHSSMHTRWEVRTSPTTLIRVWEQLYQNALVLRSYASLAGLSTEYSTLYLAPPPHRLSNRRCCPCYDLCSKYLQLSPLQKLAGVFYLVALEKDLRD
>OTU:1:2103:26439:20649
QCVSMMSQHLRCSMHTRWEVKISPTTLIRVWEQLYQNALVLRSYASLAGLSTEYSTLYLAPPPHRLSNRRCCPCYDLCNKYLQLSPLQKLAGVFYLVAREKYLRD
>OTU:1:1106:24707:8317
QCVSMMSQHLRCSMHTRWEVKISPTTLIRVWEQLYQNALVLRSYASLAGLSTEYSTLYLAPPPHRLSNRRCCPCYDLCSKHLQLSPLQKLAGVFYLVALEKDLRD
>OTU:1:1116:25214:11186
RCVSMMSQYLHSSMHTRWEVRTSPTSLSRVWERLYQNALVLRSYASLAGLSTEYSTLYLAPPPHRSSNRRCCPCYDLCNKYLQLSPLQKLAGVFYLVALEKDLRD
>OTU:1:1114:15272:12243
QCVSAMSRCLLSSMHMRWEVKISPMSLSLIWESLYQNALVLRSYASLAGLSTEYLTLYLAPPPRRSLSHRCCPYHDLCNKHLQLSPLQKLAGVFYLVALDRDLRD
>OTU:1:1102:10779:19286
QCVSMMSQHLRCSMHTRWEVKISPTTLIRVWEQLYQTALVLRSYASLAGLSTEYSTLYLAPPPHRLSNRRCYPCYDLCNKYLQLSPLQKLAGVFYLVALEKDLRD
>OTU:1:2108:21898:8501
RCVSMMSQYLHSSMHTRWEARISPTSLSQLWDRLYQNALVLRSYASLAGLSTEYLTLYLAPPPRRSLSHRCCPYHDLCNKHLQLSPLQKLAGVFYLVALDKDLRD
>OTU:1:1117:19450:19258
QCVSMMSQHLRCSMHTRWEVKISPTTLIRVWEQLYQNALVLRSYASLAGLSTEYSTLYLAPPPHRLSNRRCCPCYDLCNKYLQLSPLQKLAGVFYLVALDRDLRD
>OTU:1:1103:14279:10606
RCVSMMSQYLHSSMHTRWEVRTSPTSLSRVWEQLYQNALVLRSYASLAGLSTEYSTLYLAPPPHRLSNRRCCPCYDLCNKYLQLSPLQKLAGVFYLVALEKDLRD
>OTU:1:1101:10087:24595
QCVSMMSQHLRCSMHTRWEVKISPTTLIRVWEQLYQNALVLRSYASLAGLSTEYSTLYLAPPPHRLSNRRCCPCYDLCNKYLQLSPLQKLAGVFYLVALEKDLRD
>OTU:1:1112:10663:13632
RCVSMMSQYLHSSMHTRWEVRTSPTSLSRVWERLYQNALVLRSYASLAGLSTEYSTLYLAPPPHRLSNRRCCPCYDLCNKYLQLSPLQKLAGVFYLVALEKDLRD
>OTU:1:1104:9867:23291
RCVSMTSQYLHSSMHTRWEAKISPTSLSQVWDRLYQNALVLRSYASLAGLSTEYLTLYLAPPPRRSLSHRCCPYHDLCNKHLQLSPLQKLAGVFYLVALDKDLRD
>OTU:1:2118:14340:11808
QCVSMMSQYLRCSMHTRWEVKISPTTLIQVWEQLYQNALVLRSYASLAGLSTEYSTLYLAPPPHRLSNRRCCPCYDLCNKYLQLSPLQKLAGVFYLVALEKDLRD
>OTU:1:1106:13094:24264
QCVSQMSQYLLSSMHTRWEVKISPMLLIQLWERLYRNGLALRSYASLAGLSTEFSILYLAPPPRHSSSQRCCAYHDLCVKYRQLSPLQKLAAVFYSVALERDLRD
>OTU:1:1104:17978:11620
QCVSQMSQYLLSSMHTRWEVRTSPTSLSRVWERLYQNALVLRSYASLAGLSTEYLTLYLAPPPHRSSNRRCCPYYDLCVKYRQLSPLQKLAAVFYSVALERDLRD
>OTU:1:1112:27449:5883
PFFLMMSQYLRCSMHTRWEVKISPTTLIQVWEQLYQNALVLRSYASLAGLSTEYSTLYLAPPPHRLSNRRCCPCYDLCNKYLQLSPLQKLAGVFYLVALEKDLRD
>OTU:1:1102:19622:14916
RCVSMMSQYLHSSMHTRWEAKISPTSLSQVWDRLYQNALVLRSYASLAGLSTEYLTLYLAPPPHRLSNRRCCPCYDLCNKYLQLSPLQKLAGVFYLVALEKDLRD
